# Supplementary material for: Active hydrogen boosts electrochemical nitrate reduction to ammonia
Source: Nat Commun. 2022 Dec 27;13:7958. doi: 10.1038/s41467-022-35664-w (PMC9794814; doi:10.1038/s41467-022-35664-w)
Supplement: Supplementary file 2 — Source Data [file 41467_2022_35664_MOESM2_ESM.zip]

Archive with 7 entries (7 files):
- Fig. 1(d,e,f).xlsx
- Fig. 2(a,b,c,d,e,f,g).xlsx
- Fig. 3(a,b,c,d,e,f).xlsx
- Fig. 4(a,b,c,d,e,f,g,h,i) .xlsx
- Fig. 5(a,b).xlsx
- Fig. 6(b,c) .xlsx
- DFT models.zip
