# Supplementary material for: Active hydrogen boosts electrochemical nitrate reduction to ammonia
Source: Nat Commun. 2022 Dec 27;13:7958. doi: 10.1038/s41467-022-35664-w (PMC9794814; doi:10.1038/s41467-022-35664-w)
Supplement: Supplementary file 2 — Source Data [file 41467_2022_35664_MOESM2_ESM.zip › Fig. 1(d,e,f).xlsx]

## Sheet: Fig. 1d
Fig. 1d
2 Theta (degree)	CoP-CNS	2 Theta (degree)	Co-CNS	2 Theta (degree)	CNS		2 Theta (degree)	CoP PDF#29-0497	2 Theta (degree)	Co PDF#15-0806	2 Theta (degree)	C PDF#41-1487
3	75	3	520	3	590		23.662	7	44.216	100	26.381	100
3.02048	70.5	3.02048	480	3.02048	592.5		31.6	68	51.522	40	42.221	2
3.04095	93	3.04095	465	3.04095	547.5		32.018	20	75.853	25	44.391	6
3.06143	66	3.06143	392.5	3.06143	530		35.336	18	92.224	30	50.452	1
3.0819	25.5	3.0819	402.5	3.0819	546.25		36.312	41	97.657	12	54.542	4
3.10238	57	3.10238	387.5	3.10238	466.25		36.696	20			59.692	1
3.12285	-7.5	3.12285	385	3.12285	466.25		38.94	2			77.243	3
3.14333	16.5	3.14333	282.5	3.14333	472.5		45.114	7			83.183	3
3.1638	-42	3.1638	287.5	3.1638	497.5		46.233	51			86.823	1
3.18428	-46.5	3.18428	272.5	3.18428	441.25		48.13	100			93.594	1
3.20475	-39	3.20475	235	3.20475	415		48.402	46
3.22522	-49.5	3.22522	205	3.22522	372.5		52.292	19
3.2457	-109.5	3.2457	192.5	3.2457	373.75		56.027	26
3.26617	-72	3.26617	215	3.26617	366.25		56.364	4
3.28665	-162	3.28665	165	3.28665	430		56.781	38
3.30712	-114	3.30712	165	3.30712	346.25		61.706	3
3.3276	-139.5	3.3276	157.5	3.3276	356.25		64.078	1
3.34807	-153	3.34807	182.5	3.34807	370		65.963	3
3.36855	-174	3.36855	152.5	3.36855	321.25		67.971	3
3.38902	-174	3.38902	200	3.38902	281.25		68.823	5
3.4095	-213	3.4095	152.5	3.4095	302.5		69.758	2
3.42997	-193.5	3.42997	150	3.42997	288.75		70.297	1
3.45045	-231	3.45045	165	3.45045	252.5		74.745	4
3.47092	-234	3.47092	145	3.47092	245		75.867	5
3.4914	-244.5	3.4914	145	3.4914	275		76.37	9
3.51187	-246	3.51187	150	3.51187	226.25		77.101	14
3.53235	-294	3.53235	175	3.53235	266.25		77.999	2
3.55282	-283.5	3.55282	135	3.55282	230		80.188	8
3.5733	-259.5	3.5733	145	3.5733	208.75		81.17	2
3.59377	-310.5	3.59377	147.5	3.59377	232.5		83.392	9
3.61425	-313.5	3.61425	122.5	3.61425	223.75		83.605	8
3.63472	-316.5	3.63472	120	3.63472	195		83.836	9
3.6552	-330	3.6552	112.5	3.6552	218.75		88.086	2
3.67567	-343.5	3.67567	122.5	3.67567	205		89.826	6
3.69615	-342	3.69615	135	3.69615	221.25		91.759	2
3.71662	-358.5	3.71662	112.5	3.71662	207.5		94.378	2
3.7371	-364.5	3.7371	140	3.7371	188.75		94.496	2
3.75757	-364.5	3.75757	147.5	3.75757	191.25		95.453	2
3.77805	-346.5	3.77805	152.5	3.77805	192.5		96.125	2
3.79852	-357	3.79852	125	3.79852	178.75		97.695	15
3.819	-379.5	3.819	160	3.819	197.5		100.208	4
3.83947	-364.5	3.83947	125	3.83947	183.75		100.897	6
3.85995	-358.5	3.85995	102.5	3.85995	182.5		101.386	6
3.88042	-366	3.88042	125	3.88042	147.5		102.368	9
3.9009	-360	3.9009	125	3.9009	197.5		103.478	2
3.92137	-384	3.92137	107.5	3.92137	190		109.197	4
3.94185	-372	3.94185	122.5	3.94185	187.5		109.539	5
3.96232	-364.5	3.96232	100	3.96232	181.25		111.388	1
3.9828	-366	3.9828	105	3.9828	208.75		114.474	7
4.00327	-367.5	4.00327	112.5	4.00327	192.5		115.939	8
4.02375	-385.5	4.02375	82.5	4.02375	168.75		119.544	2
4.04422	-390	4.04422	107.5	4.04422	163.75		121.234	3
4.0647	-355.5	4.0647	122.5	4.0647	172.5		121.697	5
4.08517	-363	4.08517	130	4.08517	178.75		123.557	2
4.10565	-361.5	4.10565	132.5	4.10565	173.75		130.264	3
4.12612	-354	4.12612	122.5	4.12612	162.5		131.089	3
4.1466	-382.5	4.1466	127.5	4.1466	203.75		131.538	1
4.16707	-387	4.16707	132.5	4.16707	182.5		136.785	1
4.18755	-390	4.18755	102.5	4.18755	148.75		139.814	4
4.20802	-385.5	4.20802	137.5	4.20802	166.25
4.2285	-394.5	4.2285	117.5	4.2285	168.75
4.24897	-379.5	4.24897	135	4.24897	173.75
4.26945	-364.5	4.26945	112.5	4.26945	158.75
4.28992	-391.5	4.28992	102.5	4.28992	157.5
4.3104	-384	4.3104	137.5	4.3104	188.75
4.33087	-394.5	4.33087	120	4.33087	153.75
4.35135	-388.5	4.35135	107.5	4.35135	142.5
4.37182	-396	4.37182	80	4.37182	160
4.3923	-391.5	4.3923	110	4.3923	158.75
4.41277	-390	4.41277	110	4.41277	166.25
4.43325	-396	4.43325	72.5	4.43325	172.5
4.45372	-400.5	4.45372	137.5	4.45372	181.25
4.4742	-385.5	4.4742	90	4.4742	143.75
4.49467	-385.5	4.49467	117.5	4.49467	161.25
4.51515	-387	4.51515	157.5	4.51515	146.25
4.53562	-405	4.53562	95	4.53562	165
4.5561	-391.5	4.5561	90	4.5561	170
4.57657	-390	4.57657	145	4.57657	158.75
4.59705	-382.5	4.59705	90	4.59705	157.5
4.61752	-400.5	4.61752	115	4.61752	156.25
4.638	-393	4.638	125	4.638	163.75
4.65847	-409.5	4.65847	127.5	4.65847	158.75
4.67895	-384	4.67895	102.5	4.67895	153.75
4.69942	-391.5	4.69942	117.5	4.69942	150
4.7199	-385.5	4.7199	122.5	4.7199	188.75
4.74037	-384	4.74037	137.5	4.74037	156.25
4.76085	-405	4.76085	112.5	4.76085	146.25
4.78132	-394.5	4.78132	107.5	4.78132	150
4.8018	-393	4.8018	85	4.8018	130
4.82227	-387	4.82227	87.5	4.82227	172.5
4.84275	-376.5	4.84275	105	4.84275	126.25
4.86322	-384	4.86322	125	4.86322	152.5
4.8837	-381	4.8837	122.5	4.8837	125
4.90417	-361.5	4.90417	100	4.90417	132.5
4.92465	-391.5	4.92465	112.5	4.92465	161.25
4.94512	-373.5	4.94512	122.5	4.94512	141.25
4.9656	-376.5	4.9656	90	4.9656	126.25
4.98607	-393	4.98607	130	4.98607	152.5
5.00655	-391.5	5.00655	100	5.00655	118.75
5.02702	-370.5	5.02702	135	5.02702	151.25
5.0475	-379.5	5.0475	107.5	5.0475	141.25
5.06797	-367.5	5.06797	110	5.06797	137.5
5.08845	-367.5	5.08845	115	5.08845	145
5.10892	-379.5	5.10892	107.5	5.10892	127.5
5.1294	-364.5	5.1294	130	5.1294	143.75
5.14987	-372	5.14987	140	5.14987	146.25
5.17035	-385.5	5.17035	120	5.17035	145
5.19082	-379.5	5.19082	107.5	5.19082	135
5.2113	-376.5	5.2113	80	5.2113	147.5
5.23177	-382.5	5.23177	122.5	5.23177	135
5.25225	-357	5.25225	105	5.25225	148.75
5.27272	-387	5.27272	110	5.27272	137.5
5.2932	-376.5	5.2932	110	5.2932	161.25
5.31367	-375	5.31367	97.5	5.31367	141.25
5.33415	-369	5.33415	102.5	5.33415	141.25
5.35462	-361.5	5.35462	107.5	5.35462	141.25
5.37509	-379.5	5.37509	147.5	5.37509	122.5
5.39557	-358.5	5.39557	110	5.39557	126.25
5.41605	-381	5.41605	107.5	5.41605	133.75
5.43652	-366	5.43652	112.5	5.43652	152.5
5.457	-370.5	5.457	110	5.457	138.75
5.47747	-327	5.47747	122.5	5.47747	136.25
5.49794	-343.5	5.49794	87.5	5.49794	137.5
5.51842	-361.5	5.51842	107.5	5.51842	140
5.53889	-378	5.53889	130	5.53889	156.25
5.55937	-349.5	5.55937	100	5.55937	125
5.57984	-373.5	5.57984	82.5	5.57984	140
5.60032	-370.5	5.60032	112.5	5.60032	137.5
5.62079	-361.5	5.62079	127.5	5.62079	153.75
5.64127	-364.5	5.64127	107.5	5.64127	133.75
5.66174	-360	5.66174	100	5.66174	150
5.68222	-361.5	5.68222	110	5.68222	132.5
5.70269	-366	5.70269	130	5.70269	128.75
5.72317	-351	5.72317	92.5	5.72317	145
5.74364	-354	5.74364	92.5	5.74364	138.75
5.76412	-354	5.76412	102.5	5.76412	133.75
5.78459	-358.5	5.78459	105	5.78459	147.5
5.80507	-354	5.80507	132.5	5.80507	165
5.82554	-363	5.82554	142.5	5.82554	147.5
5.84602	-333	5.84602	145	5.84602	137.5
5.86649	-354	5.86649	105	5.86649	131.25
5.88697	-333	5.88697	110	5.88697	128.75
5.90744	-342	5.90744	132.5	5.90744	175
5.92792	-352.5	5.92792	97.5	5.92792	128.75
5.94839	-324	5.94839	137.5	5.94839	142.5
5.96887	-352.5	5.96887	125	5.96887	116.25
5.98934	-340.5	5.98934	100	5.98934	137.5
6.00982	-336	6.00982	135	6.00982	133.75
6.03029	-343.5	6.03029	120	6.03029	131.25
6.05077	-327	6.05077	102.5	6.05077	145
6.07124	-349.5	6.07124	95	6.07124	131.25
6.09172	-333	6.09172	97.5	6.09172	175
6.11219	-340.5	6.11219	110	6.11219	131.25
6.13267	-358.5	6.13267	110	6.13267	147.5
6.15314	-340.5	6.15314	130	6.15314	135
6.17362	-331.5	6.17362	102.5	6.17362	127.5
6.19409	-309	6.19409	122.5	6.19409	123.75
6.21457	-297	6.21457	137.5	6.21457	152.5
6.23504	-334.5	6.23504	110	6.23504	128.75
6.25552	-334.5	6.25552	137.5	6.25552	150
6.27599	-325.5	6.27599	105	6.27599	165
6.29647	-360	6.29647	100	6.29647	166.25
6.31694	-342	6.31694	115	6.31694	136.25
6.33742	-342	6.33742	122.5	6.33742	120
6.35789	-319.5	6.35789	125	6.35789	145
6.37837	-316.5	6.37837	105	6.37837	136.25
6.39884	-330	6.39884	112.5	6.39884	131.25
6.41932	-336	6.41932	120	6.41932	135
6.43979	-336	6.43979	112.5	6.43979	125
6.46027	-325.5	6.46027	135	6.46027	157.5
6.48074	-325.5	6.48074	125	6.48074	148.75
6.50122	-310.5	6.50122	82.5	6.50122	116.25
6.52169	-297	6.52169	152.5	6.52169	131.25
6.54217	-324	6.54217	122.5	6.54217	140
6.56264	-291	6.56264	102.5	6.56264	126.25
6.58312	-328.5	6.58312	137.5	6.58312	155
6.60359	-306	6.60359	122.5	6.60359	138.75
6.62407	-312	6.62407	100	6.62407	126.25
6.64454	-325.5	6.64454	117.5	6.64454	135
6.66502	-297	6.66502	105	6.66502	166.25
6.68549	-291	6.68549	117.5	6.68549	147.5
6.70597	-334.5	6.70597	112.5	6.70597	150
6.72644	-324	6.72644	125	6.72644	118.75
6.74692	-300	6.74692	115	6.74692	142.5
6.76739	-346.5	6.76739	115	6.76739	116.25
6.78787	-321	6.78787	135	6.78787	143.75
6.80834	-298.5	6.80834	92.5	6.80834	168.75
6.82882	-316.5	6.82882	155	6.82882	140
6.84929	-306	6.84929	115	6.84929	140
6.86977	-288	6.86977	130	6.86977	137.5
6.89024	-325.5	6.89024	125	6.89024	121.25
6.91072	-331.5	6.91072	125	6.91072	132.5
6.93119	-291	6.93119	160	6.93119	141.25
6.95167	-291	6.95167	155	6.95167	118.75
6.97214	-292.5	6.97214	145	6.97214	153.75
6.99262	-289.5	6.99262	132.5	6.99262	170
7.01309	-303	7.01309	135	7.01309	131.25
7.03357	-310.5	7.03357	140	7.03357	142.5
7.05404	-324	7.05404	107.5	7.05404	142.5
7.07452	-307.5	7.07452	125	7.07452	143.75
7.09499	-319.5	7.09499	132.5	7.09499	145
7.11547	-322.5	7.11547	102.5	7.11547	143.75
7.13594	-327	7.13594	120	7.13594	122.5
7.15642	-322.5	7.15642	125	7.15642	156.25
7.17689	-286.5	7.17689	125	7.17689	170
7.19737	-283.5	7.19737	130	7.19737	128.75
7.21784	-309	7.21784	122.5	7.21784	133.75
7.23832	-300	7.23832	130	7.23832	145
7.25879	-289.5	7.25879	75	7.25879	150
7.27927	-291	7.27927	150	7.27927	152.5
7.29974	-295.5	7.29974	130	7.29974	146.25
7.32022	-295.5	7.32022	132.5	7.32022	143.75
7.34069	-295.5	7.34069	115	7.34069	150
7.36117	-306	7.36117	147.5	7.36117	137.5
7.38164	-280.5	7.38164	115	7.38164	140
7.40212	-313.5	7.40212	122.5	7.40212	106.25
7.42259	-279	7.42259	160	7.42259	146.25
7.44307	-303	7.44307	115	7.44307	163.75
7.46354	-310.5	7.46354	110	7.46354	156.25
7.48402	-301.5	7.48402	147.5	7.48402	146.25
7.50449	-295.5	7.50449	130	7.50449	148.75
7.52497	-279	7.52497	125	7.52497	123.75
7.54544	-300	7.54544	135	7.54544	121.25
7.56592	-310.5	7.56592	112.5	7.56592	137.5
7.58639	-295.5	7.58639	140	7.58639	150
7.60686	-276	7.60686	145	7.60686	150
7.62734	-288	7.62734	120	7.62734	162.5
7.64781	-286.5	7.64781	127.5	7.64781	155
7.66829	-283.5	7.66829	127.5	7.66829	132.5
7.68877	-306	7.68877	135	7.68877	167.5
7.70924	-313.5	7.70924	127.5	7.70924	152.5
7.72971	-294	7.72971	102.5	7.72971	133.75
7.75019	-297	7.75019	147.5	7.75019	130
7.77066	-283.5	7.77066	127.5	7.77066	156.25
7.79114	-319.5	7.79114	142.5	7.79114	163.75
7.81161	-297	7.81161	115	7.81161	150
7.83209	-276	7.83209	130	7.83209	121.25
7.85256	-288	7.85256	127.5	7.85256	121.25
7.87304	-310.5	7.87304	132.5	7.87304	160
7.89351	-289.5	7.89351	165	7.89351	152.5
7.91399	-306	7.91399	137.5	7.91399	167.5
7.93446	-306	7.93446	145	7.93446	141.25
7.95494	-274.5	7.95494	145	7.95494	145
7.97541	-306	7.97541	140	7.97541	122.5
7.99589	-285	7.99589	160	7.99589	120
8.01636	-285	8.01636	112.5	8.01636	156.25
8.03684	-294	8.03684	137.5	8.03684	168.75
8.05731	-298.5	8.05731	120	8.05731	122.5
8.07779	-303	8.07779	115	8.07779	132.5
8.09826	-304.5	8.09826	95	8.09826	158.75
8.11874	-301.5	8.11874	120	8.11874	128.75
8.13921	-267	8.13921	125	8.13921	132.5
8.15969	-273	8.15969	135	8.15969	153.75
8.18016	-276	8.18016	130	8.18016	166.25
8.20064	-298.5	8.20064	135	8.20064	138.75
8.22111	-258	8.22111	150	8.22111	156.25
8.24159	-264	8.24159	155	8.24159	148.75
8.26206	-288	8.26206	117.5	8.26206	142.5
8.28254	-264	8.28254	127.5	8.28254	163.75
8.30301	-270	8.30301	122.5	8.30301	172.5
8.32349	-276	8.32349	172.5	8.32349	120
8.34396	-274.5	8.34396	137.5	8.34396	127.5
8.36444	-276	8.36444	122.5	8.36444	146.25
8.38491	-262.5	8.38491	115	8.38491	163.75
8.40539	-262.5	8.40539	127.5	8.40539	145
8.42586	-303	8.42586	145	8.42586	142.5
8.44634	-265.5	8.44634	132.5	8.44634	166.25
8.46681	-283.5	8.46681	142.5	8.46681	177.5
8.48729	-264	8.48729	112.5	8.48729	138.75
8.50776	-298.5	8.50776	142.5	8.50776	148.75
8.52824	-298.5	8.52824	110	8.52824	162.5
8.54871	-277.5	8.54871	112.5	8.54871	152.5
8.56919	-306	8.56919	127.5	8.56919	151.25
8.58966	-306	8.58966	140	8.58966	166.25
8.61014	-274.5	8.61014	170	8.61014	145
8.63061	-270	8.63061	117.5	8.63061	171.25
8.65109	-294	8.65109	160	8.65109	146.25
8.67156	-298.5	8.67156	147.5	8.67156	161.25
8.69204	-288	8.69204	172.5	8.69204	166.25
8.71251	-255	8.71251	132.5	8.71251	173.75
8.73299	-295.5	8.73299	152.5	8.73299	137.5
8.75346	-292.5	8.75346	145	8.75346	150
8.77394	-291	8.77394	137.5	8.77394	161.25
8.79441	-295.5	8.79441	150	8.79441	162.5
8.81489	-307.5	8.81489	110	8.81489	165
8.83536	-297	8.83536	155	8.83536	171.25
8.85584	-276	8.85584	170	8.85584	178.75
8.87631	-256.5	8.87631	137.5	8.87631	163.75
8.89679	-300	8.89679	177.5	8.89679	170
8.91726	-286.5	8.91726	165	8.91726	162.5
8.93774	-285	8.93774	137.5	8.93774	148.75
8.95821	-286.5	8.95821	147.5	8.95821	145
8.97869	-267	8.97869	152.5	8.97869	173.75
8.99916	-273	8.99916	142.5	8.99916	162.5
9.01964	-271.5	9.01964	140	9.01964	156.25
9.04011	-243	9.04011	165	9.04011	138.75
9.06059	-300	9.06059	125	9.06059	156.25
9.08106	-291	9.08106	150	9.08106	143.75
9.10154	-262.5	9.10154	140	9.10154	141.25
9.12201	-262.5	9.12201	127.5	9.12201	171.25
9.14249	-297	9.14249	112.5	9.14249	160
9.16296	-264	9.16296	160	9.16296	156.25
9.18344	-285	9.18344	155	9.18344	142.5
9.20391	-274.5	9.20391	145	9.20391	166.25
9.22439	-288	9.22439	177.5	9.22439	151.25
9.24486	-313.5	9.24486	162.5	9.24486	168.75
9.26534	-262.5	9.26534	140	9.26534	150
9.28581	-307.5	9.28581	137.5	9.28581	193.75
9.30629	-280.5	9.30629	150	9.30629	157.5
9.32676	-285	9.32676	140	9.32676	185
9.34724	-249	9.34724	147.5	9.34724	157.5
9.36771	-255	9.36771	152.5	9.36771	157.5
9.38819	-277.5	9.38819	135	9.38819	163.75
9.40866	-282	9.40866	180	9.40866	162.5
9.42914	-288	9.42914	177.5	9.42914	186.25
9.44961	-247.5	9.44961	145	9.44961	150
9.47009	-274.5	9.47009	130	9.47009	192.5
9.49056	-282	9.49056	147.5	9.49056	155
9.51104	-271.5	9.51104	122.5	9.51104	171.25
9.53151	-268.5	9.53151	140	9.53151	166.25
9.55199	-270	9.55199	187.5	9.55199	168.75
9.57246	-253.5	9.57246	135	9.57246	161.25
9.59294	-294	9.59294	165	9.59294	173.75
9.61341	-300	9.61341	132.5	9.61341	162.5
9.63389	-276	9.63389	172.5	9.63389	161.25
9.65436	-292.5	9.65436	145	9.65436	190
9.67484	-286.5	9.67484	122.5	9.67484	166.25
9.69531	-255	9.69531	152.5	9.69531	180
9.71579	-273	9.71579	162.5	9.71579	166.25
9.73626	-291	9.73626	130	9.73626	166.25
9.75674	-291	9.75674	132.5	9.75674	146.25
9.77721	-271.5	9.77721	137.5	9.77721	181.25
9.79769	-288	9.79769	130	9.79769	172.5
9.81816	-267	9.81816	120	9.81816	167.5
9.83863	-279	9.83863	160	9.83863	177.5
9.85911	-274.5	9.85911	142.5	9.85911	165
9.87958	-279	9.87958	122.5	9.87958	170
9.90006	-274.5	9.90006	160	9.90006	173.75
9.92053	-315	9.92053	150	9.92053	161.25
9.94101	-292.5	9.94101	127.5	9.94101	163.75
9.96148	-250.5	9.96148	132.5	9.96148	166.25
9.98196	-277.5	9.98196	165	9.98196	162.5
10.0024	-256.5	10.0024	145	10.0024	172.5
10.0229	-277.5	10.0229	167.5	10.0229	183.75
10.0434	-264	10.0434	157.5	10.0434	173.75
10.0639	-289.5	10.0639	105	10.0639	171.25
10.0843	-244.5	10.0843	192.5	10.0843	172.5
10.1048	-250.5	10.1048	180	10.1048	158.75
10.1253	-282	10.1253	200	10.1253	168.75
10.1457	-276	10.1457	150	10.1457	202.5
10.1662	-261	10.1662	140	10.1662	167.5
10.1867	-261	10.1867	177.5	10.1867	183.75
10.2072	-291	10.2072	170	10.2072	160
10.2277	-262.5	10.2277	125	10.2277	157.5
10.2481	-277.5	10.2481	130	10.2481	165
10.2686	-286.5	10.2686	152.5	10.2686	202.5
10.2891	-253.5	10.2891	197.5	10.2891	196.25
10.3095	-280.5	10.3095	177.5	10.3095	168.75
10.33	-274.5	10.33	142.5	10.33	186.25
10.3505	-271.5	10.3505	150	10.3505	163.75
10.371	-262.5	10.371	170	10.371	175
10.3915	-270	10.3915	152.5	10.3915	192.5
10.4119	-247.5	10.4119	157.5	10.4119	161.25
10.4324	-270	10.4324	122.5	10.4324	228.75
10.4529	-268.5	10.4529	187.5	10.4529	168.75
10.4733	-277.5	10.4733	172.5	10.4733	183.75
10.4938	-264	10.4938	140	10.4938	210
10.5143	-304.5	10.5143	167.5	10.5143	152.5
10.5348	-259.5	10.5348	150	10.5348	195
10.5552	-268.5	10.5552	130	10.5552	190
10.5757	-256.5	10.5757	160	10.5757	173.75
10.5962	-280.5	10.5962	165	10.5962	197.5
10.6167	-265.5	10.6167	140	10.6167	176.25
10.6372	-280.5	10.6372	162.5	10.6372	165
10.6576	-249	10.6576	160	10.6576	188.75
10.6781	-274.5	10.6781	162.5	10.6781	196.25
10.6986	-277.5	10.6986	165	10.6986	173.75
10.719	-258	10.719	152.5	10.719	185
10.7395	-268.5	10.7395	115	10.7395	168.75
10.76	-270	10.76	125	10.76	163.75
10.7805	-280.5	10.7805	142.5	10.7805	193.75
10.801	-267	10.801	127.5	10.801	171.25
10.8214	-283.5	10.8214	165	10.8214	180
10.8419	-268.5	10.8419	147.5	10.8419	176.25
10.8624	-255	10.8624	165	10.8624	217.5
10.8828	-315	10.8828	172.5	10.8828	171.25
10.9033	-270	10.9033	175	10.9033	192.5
10.9238	-256.5	10.9238	207.5	10.9238	180
10.9443	-286.5	10.9443	172.5	10.9443	206.25
10.9648	-247.5	10.9648	165	10.9648	181.25
10.9852	-286.5	10.9852	147.5	10.9852	193.75
11.0057	-288	11.0057	162.5	11.0057	200
11.0262	-279	11.0262	152.5	11.0262	186.25
11.0466	-285	11.0466	160	11.0466	186.25
11.0671	-243	11.0671	145	11.0671	196.25
11.0876	-280.5	11.0876	152.5	11.0876	200
11.1081	-273	11.1081	160	11.1081	192.5
11.1286	-258	11.1286	152.5	11.1286	173.75
11.149	-291	11.149	165	11.149	202.5
11.1695	-289.5	11.1695	180	11.1695	182.5
11.19	-280.5	11.19	112.5	11.19	193.75
11.2104	-286.5	11.2104	135	11.2104	202.5
11.2309	-261	11.2309	140	11.2309	180
11.2514	-267	11.2514	147.5	11.2514	213.75
11.2719	-261	11.2719	170	11.2719	191.25
11.2924	-258	11.2924	152.5	11.2924	220
11.3128	-219	11.3128	160	11.3128	191.25
11.3333	-279	11.3333	145	11.3333	215
11.3538	-252	11.3538	132.5	11.3538	220
11.3742	-271.5	11.3742	150	11.3742	191.25
11.3947	-262.5	11.3947	135	11.3947	235
11.4152	-277.5	11.4152	167.5	11.4152	206.25
11.4357	-267	11.4357	170	11.4357	208.75
11.4561	-255	11.4561	137.5	11.4561	192.5
11.4766	-247.5	11.4766	187.5	11.4766	210
11.4971	-262.5	11.4971	165	11.4971	220
11.5176	-277.5	11.5176	177.5	11.5176	226.25
11.5381	-240	11.5381	190	11.5381	191.25
11.5585	-288	11.5585	155	11.5585	208.75
11.579	-274.5	11.579	180	11.579	188.75
11.5995	-261	11.5995	140	11.5995	178.75
11.6199	-222	11.6199	127.5	11.6199	216.25
11.6404	-279	11.6404	170	11.6404	187.5
11.6609	-243	11.6609	172.5	11.6609	226.25
11.6814	-261	11.6814	122.5	11.6814	192.5
11.7019	-249	11.7019	172.5	11.7019	205
11.7223	-280.5	11.7223	142.5	11.7223	196.25
11.7428	-252	11.7428	165	11.7428	193.75
11.7633	-252	11.7633	170	11.7633	207.5
11.7837	-265.5	11.7837	130	11.7837	201.25
11.8042	-249	11.8042	147.5	11.8042	220
11.8247	-301.5	11.8247	190	11.8247	210
11.8452	-283.5	11.8452	142.5	11.8452	207.5
11.8657	-273	11.8657	162.5	11.8657	197.5
11.8861	-238.5	11.8861	187.5	11.8861	237.5
11.9066	-258	11.9066	165	11.9066	218.75
11.9271	-247.5	11.9271	150	11.9271	206.25
11.9475	-273	11.9475	225	11.9475	211.25
11.968	-259.5	11.968	167.5	11.968	201.25
11.9885	-235.5	11.9885	175	11.9885	212.5
12.009	-294	12.009	152.5	12.009	203.75
12.0295	-258	12.0295	177.5	12.0295	210
12.0499	-274.5	12.0499	147.5	12.0499	203.75
12.0704	-267	12.0704	160	12.0704	203.75
12.0909	-265.5	12.0909	165	12.0909	217.5
12.1113	-252	12.1113	142.5	12.1113	227.5
12.1318	-282	12.1318	140	12.1318	196.25
12.1523	-277.5	12.1523	155	12.1523	228.75
12.1728	-256.5	12.1728	130	12.1728	205
12.1933	-250.5	12.1933	147.5	12.1933	233.75
12.2137	-258	12.2137	180	12.2137	200
12.2342	-262.5	12.2342	172.5	12.2342	195
12.2547	-271.5	12.2547	182.5	12.2547	198.75
12.2752	-261	12.2752	215	12.2752	185
12.2956	-277.5	12.2956	120	12.2956	198.75
12.3161	-274.5	12.3161	157.5	12.3161	207.5
12.3366	-286.5	12.3366	145	12.3366	197.5
12.357	-259.5	12.357	162.5	12.357	206.25
12.3775	-279	12.3775	120	12.3775	218.75
12.398	-283.5	12.398	137.5	12.398	215
12.4185	-258	12.4185	132.5	12.4185	192.5
12.439	-268.5	12.439	177.5	12.439	213.75
12.4594	-285	12.4594	175	12.4594	198.75
12.4799	-276	12.4799	162.5	12.4799	228.75
12.5004	-292.5	12.5004	135	12.5004	228.75
12.5208	-265.5	12.5208	175	12.5208	183.75
12.5413	-285	12.5413	175	12.5413	207.5
12.5618	-271.5	12.5618	167.5	12.5618	221.25
12.5823	-267	12.5823	150	12.5823	208.75
12.6028	-256.5	12.6028	127.5	12.6028	193.75
12.6232	-249	12.6232	137.5	12.6232	198.75
12.6437	-274.5	12.6437	155	12.6437	211.25
12.6642	-283.5	12.6642	155	12.6642	226.25
12.6846	-258	12.6846	157.5	12.6846	222.5
12.7051	-283.5	12.7051	132.5	12.7051	205
12.7256	-250.5	12.7256	177.5	12.7256	173.75
12.7461	-270	12.7461	197.5	12.7461	223.75
12.7666	-274.5	12.7666	142.5	12.7666	216.25
12.787	-283.5	12.787	162.5	12.787	245
12.8075	-252	12.8075	160	12.8075	230
12.828	-265.5	12.828	155	12.828	206.25
12.8484	-283.5	12.8484	142.5	12.8484	213.75
12.8689	-292.5	12.8689	155	12.8689	192.5
12.8894	-276	12.8894	132.5	12.8894	202.5
12.9099	-283.5	12.9099	120	12.9099	207.5
12.9304	-285	12.9304	132.5	12.9304	213.75
12.9508	-259.5	12.9508	150	12.9508	225
12.9713	-280.5	12.9713	122.5	12.9713	245
12.9918	-259.5	12.9918	150	12.9918	220
13.0122	-256.5	13.0122	180	13.0122	190
13.0327	-300	13.0327	127.5	13.0327	203.75
13.0532	-265.5	13.0532	152.5	13.0532	207.5
13.0737	-282	13.0737	132.5	13.0737	187.5
13.0942	-301.5	13.0942	165	13.0942	203.75
13.1146	-247.5	13.1146	107.5	13.1146	213.75
13.1351	-258	13.1351	175	13.1351	238.75
13.1556	-271.5	13.1556	140	13.1556	220
13.1761	-307.5	13.1761	187.5	13.1761	198.75
13.1965	-285	13.1965	172.5	13.1965	255
13.217	-273	13.217	142.5	13.217	243.75
13.2375	-280.5	13.2375	130	13.2375	201.25
13.2579	-301.5	13.2579	140	13.2579	243.75
13.2784	-268.5	13.2784	150	13.2784	201.25
13.2989	-291	13.2989	165	13.2989	203.75
13.3194	-258	13.3194	132.5	13.3194	203.75
13.3399	-294	13.3399	127.5	13.3399	190
13.3603	-285	13.3603	167.5	13.3603	237.5
13.3808	-283.5	13.3808	187.5	13.3808	207.5
13.4013	-249	13.4013	147.5	13.4013	228.75
13.4217	-276	13.4217	142.5	13.4217	207.5
13.4422	-306	13.4422	127.5	13.4422	202.5
13.4627	-271.5	13.4627	160	13.4627	197.5
13.4832	-274.5	13.4832	150	13.4832	201.25
13.5037	-292.5	13.5037	132.5	13.5037	210
13.5241	-268.5	13.5241	122.5	13.5241	232.5
13.5446	-295.5	13.5446	132.5	13.5446	221.25
13.5651	-295.5	13.5651	152.5	13.5651	241.25
13.5855	-295.5	13.5855	117.5	13.5855	238.75
13.606	-318	13.606	155	13.606	237.5
13.6265	-270	13.6265	142.5	13.6265	240
13.647	-283.5	13.647	152.5	13.647	216.25
13.6675	-261	13.6675	165	13.6675	208.75
13.6879	-312	13.6879	162.5	13.6879	233.75
13.7084	-306	13.7084	117.5	13.7084	215
13.7289	-276	13.7289	157.5	13.7289	253.75
13.7493	-253.5	13.7493	135	13.7493	203.75
13.7698	-304.5	13.7698	170	13.7698	230
13.7903	-288	13.7903	160	13.7903	180
13.8108	-276	13.8108	132.5	13.8108	197.5
13.8313	-294	13.8313	127.5	13.8313	232.5
13.8517	-303	13.8517	130	13.8517	238.75
13.8722	-274.5	13.8722	117.5	13.8722	220
13.8927	-295.5	13.8927	167.5	13.8927	227.5
13.9131	-289.5	13.9131	167.5	13.9131	228.75
13.9336	-274.5	13.9336	147.5	13.9336	208.75
13.9541	-265.5	13.9541	182.5	13.9541	206.25
13.9746	-267	13.9746	150	13.9746	223.75
13.9951	-294	13.9951	167.5	13.9951	196.25
14.0155	-289.5	14.0155	140	14.0155	231.25
14.036	-268.5	14.036	125	14.036	223.75
14.0565	-283.5	14.0565	172.5	14.0565	203.75
14.077	-303	14.077	182.5	14.077	212.5
14.0974	-277.5	14.0974	97.5	14.0974	221.25
14.1179	-279	14.1179	167.5	14.1179	193.75
14.1384	-283.5	14.1384	162.5	14.1384	205
14.1588	-279	14.1588	152.5	14.1588	181.25
14.1793	-285	14.1793	147.5	14.1793	221.25
14.1998	-294	14.1998	172.5	14.1998	228.75
14.2203	-268.5	14.2203	117.5	14.2203	203.75
14.2407	-280.5	14.2407	182.5	14.2407	247.5
14.2612	-292.5	14.2612	115	14.2612	231.25
14.2817	-270	14.2817	157.5	14.2817	223.75
14.3022	-294	14.3022	145	14.3022	238.75
14.3226	-277.5	14.3226	125	14.3226	213.75
14.3431	-273	14.3431	175	14.3431	211.25
14.3636	-246	14.3636	142.5	14.3636	238.75
14.3841	-285	14.3841	150	14.3841	181.25
14.4046	-280.5	14.4046	155	14.4046	215
14.425	-307.5	14.425	140	14.425	212.5
14.4455	-292.5	14.4455	152.5	14.4455	201.25
14.466	-292.5	14.466	122.5	14.466	240
14.4864	-277.5	14.4864	157.5	14.4864	206.25
14.5069	-307.5	14.5069	162.5	14.5069	252.5
14.5274	-306	14.5274	142.5	14.5274	205
14.5479	-292.5	14.5479	120	14.5479	193.75
14.5683	-297	14.5683	180	14.5683	225
14.5888	-298.5	14.5888	137.5	14.5888	200
14.6093	-277.5	14.6093	152.5	14.6093	226.25
14.6298	-325.5	14.6298	150	14.6298	185
14.6502	-270	14.6502	135	14.6502	228.75
14.6707	-301.5	14.6707	125	14.6707	183.75
14.6912	-291	14.6912	180	14.6912	191.25
14.7117	-295.5	14.7117	120	14.7117	230
14.7321	-312	14.7321	160	14.7321	211.25
14.7526	-300	14.7526	145	14.7526	205
14.7731	-295.5	14.7731	157.5	14.7731	207.5
14.7936	-265.5	14.7936	142.5	14.7936	210
14.814	-307.5	14.814	117.5	14.814	263.75
14.8345	-318	14.8345	190	14.8345	216.25
14.855	-301.5	14.855	167.5	14.855	200
14.8755	-298.5	14.8755	152.5	14.8755	201.25
14.8959	-300	14.8959	102.5	14.8959	223.75
14.9164	-292.5	14.9164	167.5	14.9164	226.25
14.9369	-292.5	14.9369	157.5	14.9369	223.75
14.9574	-315	14.9574	167.5	14.9574	221.25
14.9778	-306	14.9778	130	14.9778	197.5
14.9983	-301.5	14.9983	157.5	14.9983	198.75
15.0188	-309	15.0188	132.5	15.0188	228.75
15.0393	-297	15.0393	155	15.0393	210
15.0597	-277.5	15.0597	170	15.0597	227.5
15.0802	-285	15.0802	155	15.0802	221.25
15.1007	-301.5	15.1007	150	15.1007	240
15.1212	-276	15.1212	152.5	15.1212	243.75
15.1416	-322.5	15.1416	192.5	15.1416	228.75
15.1621	-301.5	15.1621	170	15.1621	210
15.1826	-319.5	15.1826	165	15.1826	198.75
15.2031	-303	15.2031	140	15.2031	231.25
15.2235	-295.5	15.2235	157.5	15.2235	221.25
15.244	-268.5	15.244	192.5	15.244	193.75
15.2645	-306	15.2645	150	15.2645	217.5
15.285	-280.5	15.285	172.5	15.285	202.5
15.3054	-351	15.3054	150	15.3054	216.25
15.3259	-300	15.3259	175	15.3259	196.25
15.3464	-282	15.3464	142.5	15.3464	206.25
15.3669	-304.5	15.3669	175	15.3669	200
15.3873	-324	15.3873	160	15.3873	256.25
15.4078	-303	15.4078	140	15.4078	215
15.4283	-297	15.4283	205	15.4283	213.75
15.4488	-303	15.4488	167.5	15.4488	203.75
15.4692	-312	15.4692	155	15.4692	193.75
15.4897	-291	15.4897	157.5	15.4897	207.5
15.5102	-298.5	15.5102	177.5	15.5102	191.25
15.5307	-303	15.5307	142.5	15.5307	180
15.5511	-306	15.5511	145	15.5511	211.25
15.5716	-321	15.5716	140	15.5716	167.5
15.5921	-315	15.5921	195	15.5921	210
15.6126	-309	15.6126	182.5	15.6126	200
15.633	-322.5	15.633	157.5	15.633	192.5
15.6535	-318	15.6535	215	15.6535	217.5
15.674	-292.5	15.674	152.5	15.674	222.5
15.6945	-309	15.6945	215	15.6945	217.5
15.7149	-291	15.7149	175	15.7149	231.25
15.7354	-301.5	15.7354	145	15.7354	226.25
15.7559	-289.5	15.7559	152.5	15.7559	198.75
15.7764	-294	15.7764	197.5	15.7764	235
15.7968	-291	15.7968	180	15.7968	191.25
15.8173	-303	15.8173	147.5	15.8173	217.5
15.8378	-286.5	15.8378	150	15.8378	173.75
15.8583	-309	15.8583	162.5	15.8583	236.25
15.8787	-312	15.8787	167.5	15.8787	210
15.8992	-267	15.8992	122.5	15.8992	207.5
15.9197	-316.5	15.9197	152.5	15.9197	203.75
15.9402	-288	15.9402	145	15.9402	221.25
15.9606	-324	15.9606	160	15.9606	200
15.9811	-333	15.9811	172.5	15.9811	200
16.0016	-307.5	16.0016	165	16.0016	231.25
16.0221	-303	16.0221	132.5	16.0221	176.25
16.0425	-312	16.0425	182.5	16.0425	242.5
16.063	-319.5	16.063	140	16.063	235
16.0835	-301.5	16.0835	140	16.0835	202.5
16.104	-294	16.104	140	16.104	206.25
16.1244	-325.5	16.1244	140	16.1244	235
16.1449	-307.5	16.1449	167.5	16.1449	200
16.1654	-283.5	16.1654	97.5	16.1654	208.75
16.1859	-307.5	16.1859	172.5	16.1859	217.5
16.2063	-300	16.2063	145	16.2063	210
16.2268	-310.5	16.2268	147.5	16.2268	173.75
16.2473	-295.5	16.2473	170	16.2473	235
16.2678	-303	16.2678	172.5	16.2678	190
16.2882	-307.5	16.2882	160	16.2882	200
16.3087	-313.5	16.3087	160	16.3087	207.5
16.3292	-304.5	16.3292	157.5	16.3292	208.75
16.3497	-325.5	16.3497	157.5	16.3497	206.25
16.3701	-315	16.3701	152.5	16.3701	236.25
16.3906	-298.5	16.3906	150	16.3906	198.75
16.4111	-318	16.4111	160	16.4111	205
16.4316	-303	16.4316	167.5	16.4316	233.75
16.452	-322.5	16.452	142.5	16.452	178.75
16.4725	-306	16.4725	172.5	16.4725	172.5
16.493	-295.5	16.493	187.5	16.493	185
16.5135	-301.5	16.5135	185	16.5135	200
16.5339	-333	16.5339	147.5	16.5339	212.5
16.5544	-304.5	16.5544	132.5	16.5544	203.75
16.5749	-319.5	16.5749	130	16.5749	228.75
16.5954	-295.5	16.5954	142.5	16.5954	211.25
16.6158	-318	16.6158	170	16.6158	213.75
16.6363	-312	16.6363	142.5	16.6363	193.75
16.6568	-337.5	16.6568	152.5	16.6568	181.25
16.6773	-303	16.6773	147.5	16.6773	178.75
16.6977	-316.5	16.6977	160	16.6977	192.5
16.7182	-312	16.7182	172.5	16.7182	210
16.7387	-313.5	16.7387	135	16.7387	192.5
16.7592	-324	16.7592	140	16.7592	218.75
16.7796	-285	16.7796	145	16.7796	220
16.8001	-310.5	16.8001	182.5	16.8001	210
16.8206	-300	16.8206	157.5	16.8206	210
16.8411	-333	16.8411	135	16.8411	205
16.8615	-327	16.8615	150	16.8615	208.75
16.882	-321	16.882	175	16.882	217.5
16.9025	-301.5	16.9025	167.5	16.9025	193.75
16.923	-298.5	16.923	200	16.923	218.75
16.9434	-301.5	16.9434	150	16.9434	217.5
16.9639	-291	16.9639	145	16.9639	228.75
16.9844	-330	16.9844	152.5	16.9844	211.25
17.0049	-312	17.0049	142.5	17.0049	200
17.0253	-294	17.0253	180	17.0253	157.5
17.0458	-334.5	17.0458	145	17.0458	187.5
17.0663	-292.5	17.0663	167.5	17.0663	195
17.0868	-303	17.0868	147.5	17.0868	208.75
17.1072	-319.5	17.1072	150	17.1072	206.25
17.1277	-315	17.1277	155	17.1277	225
17.1482	-306	17.1482	190	17.1482	185
17.1687	-318	17.1687	162.5	17.1687	185
17.1891	-327	17.1891	180	17.1891	196.25
17.2096	-324	17.2096	145	17.2096	225
17.2301	-318	17.2301	155	17.2301	221.25
17.2506	-309	17.2506	157.5	17.2506	220
17.271	-330	17.271	152.5	17.271	167.5
17.2915	-304.5	17.2915	135	17.2915	233.75
17.312	-300	17.312	157.5	17.312	190
17.3325	-315	17.3325	125	17.3325	185
17.3529	-318	17.3529	160	17.3529	187.5
17.3734	-307.5	17.3734	155	17.3734	193.75
17.3939	-307.5	17.3939	115	17.3939	186.25
17.4144	-295.5	17.4144	135	17.4144	156.25
17.4348	-322.5	17.4348	182.5	17.4348	188.75
17.4553	-300	17.4553	135	17.4553	196.25
17.4758	-297	17.4758	182.5	17.4758	191.25
17.4963	-334.5	17.4963	145	17.4963	207.5
17.5167	-312	17.5167	167.5	17.5167	205
17.5372	-294	17.5372	130	17.5372	182.5
17.5577	-315	17.5577	180	17.5577	188.75
17.5782	-307.5	17.5782	162.5	17.5782	206.25
17.5986	-298.5	17.5986	152.5	17.5986	178.75
17.6191	-316.5	17.6191	152.5	17.6191	215
17.6396	-315	17.6396	130	17.6396	203.75
17.6601	-310.5	17.6601	130	17.6601	187.5
17.6805	-306	17.6805	135	17.6805	185
17.701	-295.5	17.701	150	17.701	222.5
17.7215	-288	17.7215	187.5	17.7215	215
17.742	-306	17.742	155	17.742	217.5
17.7624	-315	17.7624	162.5	17.7624	212.5
17.7829	-303	17.7829	137.5	17.7829	211.25
17.8034	-309	17.8034	157.5	17.8034	206.25
17.8239	-309	17.8239	167.5	17.8239	186.25
17.8443	-333	17.8443	167.5	17.8443	196.25
17.8648	-322.5	17.8648	140	17.8648	186.25
17.8853	-300	17.8853	155	17.8853	187.5
17.9058	-283.5	17.9058	152.5	17.9058	212.5
17.9262	-309	17.9262	167.5	17.9262	202.5
17.9467	-324	17.9467	130	17.9467	198.75
17.9672	-304.5	17.9672	207.5	17.9672	210
17.9877	-325.5	17.9877	147.5	17.9877	218.75
18.0081	-310.5	18.0081	155	18.0081	188.75
18.0286	-336	18.0286	135	18.0286	211.25
18.0491	-307.5	18.0491	172.5	18.0491	192.5
18.0696	-316.5	18.0696	125	18.0696	195
18.09	-315	18.09	162.5	18.09	200
18.1105	-316.5	18.1105	195	18.1105	171.25
18.131	-312	18.131	202.5	18.131	192.5
18.1515	-289.5	18.1515	187.5	18.1515	200
18.1719	-318	18.1719	185	18.1719	222.5
18.1924	-315	18.1924	142.5	18.1924	215
18.2129	-292.5	18.2129	225	18.2129	210
18.2334	-327	18.2334	140	18.2334	161.25
18.2538	-303	18.2538	162.5	18.2538	190
18.2743	-304.5	18.2743	180	18.2743	211.25
18.2948	-325.5	18.2948	177.5	18.2948	202.5
18.3153	-324	18.3153	157.5	18.3153	178.75
18.3357	-331.5	18.3357	142.5	18.3357	207.5
18.3562	-325.5	18.3562	145	18.3562	222.5
18.3767	-319.5	18.3767	167.5	18.3767	192.5
18.3972	-343.5	18.3972	140	18.3972	183.75
18.4176	-319.5	18.4176	175	18.4176	191.25
18.4381	-304.5	18.4381	157.5	18.4381	232.5
18.4586	-337.5	18.4586	170	18.4586	191.25
18.4791	-322.5	18.4791	152.5	18.4791	200
18.4995	-303	18.4995	125	18.4995	207.5
18.52	-351	18.52	150	18.52	195
18.5405	-312	18.5405	137.5	18.5405	205
18.561	-295.5	18.561	177.5	18.561	202.5
18.5814	-319.5	18.5814	157.5	18.5814	213.75
18.6019	-315	18.6019	147.5	18.6019	193.75
18.6224	-294	18.6224	155	18.6224	226.25
18.6429	-342	18.6429	122.5	18.6429	207.5
18.6633	-300	18.6633	127.5	18.6633	203.75
18.6838	-325.5	18.6838	180	18.6838	211.25
18.7043	-286.5	18.7043	137.5	18.7043	188.75
18.7248	-300	18.7248	155	18.7248	200
18.7452	-298.5	18.7452	137.5	18.7452	183.75
18.7657	-288	18.7657	137.5	18.7657	202.5
18.7862	-325.5	18.7862	160	18.7862	213.75
18.8067	-297	18.8067	137.5	18.8067	187.5
18.8271	-313.5	18.8271	145	18.8271	203.75
18.8476	-292.5	18.8476	150	18.8476	182.5
18.8681	-300	18.8681	195	18.8681	210
18.8886	-297	18.8886	162.5	18.8886	220
18.909	-316.5	18.909	132.5	18.909	222.5
18.9295	-298.5	18.9295	142.5	18.9295	200
18.95	-319.5	18.95	145	18.95	207.5
18.9705	-339	18.9705	145	18.9705	166.25
18.9909	-301.5	18.9909	150	18.9909	176.25
19.0114	-325.5	19.0114	157.5	19.0114	216.25
19.0319	-319.5	19.0319	180	19.0319	178.75
19.0524	-330	19.0524	145	19.0524	188.75
19.0728	-309	19.0728	152.5	19.0728	192.5
19.0933	-319.5	19.0933	137.5	19.0933	181.25
19.1138	-301.5	19.1138	147.5	19.1138	211.25
19.1343	-307.5	19.1343	170	19.1343	195
19.1547	-331.5	19.1547	177.5	19.1547	221.25
19.1752	-327	19.1752	177.5	19.1752	170
19.1957	-321	19.1957	155	19.1957	182.5
19.2162	-331.5	19.2162	185	19.2162	192.5
19.2366	-330	19.2366	160	19.2366	207.5
19.2571	-309	19.2571	210	19.2571	221.25
19.2776	-343.5	19.2776	157.5	19.2776	183.75
19.2981	-310.5	19.2981	142.5	19.2981	190
19.3185	-316.5	19.3185	147.5	19.3185	217.5
19.339	-330	19.339	167.5	19.339	168.75
19.3595	-313.5	19.3595	170	19.3595	187.5
19.38	-300	19.38	137.5	19.38	177.5
19.4004	-325.5	19.4004	142.5	19.4004	191.25
19.4209	-315	19.4209	102.5	19.4209	197.5
19.4414	-279	19.4414	145	19.4414	176.25
19.4619	-304.5	19.4619	172.5	19.4619	178.75
19.4823	-301.5	19.4823	145	19.4823	186.25
19.5028	-315	19.5028	185	19.5028	160
19.5233	-318	19.5233	155	19.5233	178.75
19.5438	-316.5	19.5438	180	19.5438	177.5
19.5642	-316.5	19.5642	197.5	19.5642	165
19.5847	-306	19.5847	210	19.5847	188.75
19.6052	-348	19.6052	162.5	19.6052	175
19.6257	-297	19.6257	182.5	19.6257	187.5
19.6461	-306	19.6461	150	19.6461	200
19.6666	-316.5	19.6666	190	19.6666	160
19.6871	-319.5	19.6871	142.5	19.6871	185
19.7076	-315	19.7076	132.5	19.7076	186.25
19.728	-315	19.728	185	19.728	147.5
19.7485	-303	19.7485	155	19.7485	167.5
19.769	-340.5	19.769	165	19.769	183.75
19.7895	-309	19.7895	167.5	19.7895	183.75
19.8099	-304.5	19.8099	190	19.8099	173.75
19.8304	-333	19.8304	132.5	19.8304	183.75
19.8509	-288	19.8509	155	19.8509	171.25
19.8714	-310.5	19.8714	182.5	19.8714	185
19.8918	-304.5	19.8918	162.5	19.8918	165
19.9123	-307.5	19.9123	170	19.9123	170
19.9328	-313.5	19.9328	167.5	19.9328	152.5
19.9533	-303	19.9533	157.5	19.9533	188.75
19.9737	-336	19.9737	152.5	19.9737	188.75
19.9942	-348	19.9942	207.5	19.9942	197.5
20.0147	-333	20.0147	182.5	20.0147	165
20.0352	-313.5	20.0352	140	20.0352	170
20.0556	-330	20.0556	170	20.0556	192.5
20.0761	-319.5	20.0761	132.5	20.0761	193.75
20.0966	-325.5	20.0966	185	20.0966	156.25
20.1171	-322.5	20.1171	172.5	20.1171	166.25
20.1375	-324	20.1375	170	20.1375	177.5
20.158	-301.5	20.158	147.5	20.158	197.5
20.1785	-297	20.1785	162.5	20.1785	155
20.199	-309	20.199	167.5	20.199	185
20.2194	-292.5	20.2194	205	20.2194	196.25
20.2399	-309	20.2399	170	20.2399	165
20.2604	-315	20.2604	152.5	20.2604	171.25
20.2809	-312	20.2809	137.5	20.2809	163.75
20.3013	-303	20.3013	152.5	20.3013	166.25
20.3218	-312	20.3218	152.5	20.3218	185
20.3423	-324	20.3423	175	20.3423	158.75
20.3628	-303	20.3628	152.5	20.3628	180
20.3832	-309	20.3832	165	20.3832	160
20.4037	-285	20.4037	137.5	20.4037	162.5
20.4242	-289.5	20.4242	165	20.4242	177.5
20.4447	-307.5	20.4447	137.5	20.4447	161.25
20.4651	-313.5	20.4651	135	20.4651	181.25
20.4856	-312	20.4856	147.5	20.4856	192.5
20.5061	-298.5	20.5061	177.5	20.5061	195
20.5266	-307.5	20.5266	167.5	20.5266	160
20.547	-321	20.547	162.5	20.547	167.5
20.5675	-331.5	20.5675	125	20.5675	192.5
20.588	-316.5	20.588	127.5	20.588	163.75
20.6085	-339	20.6085	175	20.6085	168.75
20.6289	-321	20.6289	150	20.6289	157.5
20.6494	-318	20.6494	177.5	20.6494	158.75
20.6699	-321	20.6699	167.5	20.6699	157.5
20.6903	-291	20.6903	180	20.6903	155
20.7108	-292.5	20.7108	195	20.7108	161.25
20.7313	-340.5	20.7313	157.5	20.7313	162.5
20.7518	-327	20.7518	150	20.7518	182.5
20.7722	-280.5	20.7722	160	20.7722	156.25
20.7927	-297	20.7927	165	20.7927	167.5
20.8132	-279	20.8132	190	20.8132	156.25
20.8337	-319.5	20.8337	192.5	20.8337	165
20.8542	-324	20.8542	160	20.8542	182.5
20.8746	-291	20.8746	177.5	20.8746	183.75
20.8951	-294	20.8951	160	20.8951	185
20.9156	-334.5	20.9156	177.5	20.9156	158.75
20.9361	-286.5	20.9361	155	20.9361	160
20.9565	-328.5	20.9565	135	20.9565	188.75
20.977	-291	20.977	152.5	20.977	157.5
20.9975	-321	20.9975	215	20.9975	161.25
21.018	-318	21.018	172.5	21.018	180
21.0384	-310.5	21.0384	175	21.0384	165
21.0589	-315	21.0589	187.5	21.0589	118.75
21.0794	-303	21.0794	162.5	21.0794	181.25
21.0998	-315	21.0998	170	21.0998	181.25
21.1203	-307.5	21.1203	187.5	21.1203	153.75
21.1408	-282	21.1408	187.5	21.1408	173.75
21.1613	-294	21.1613	140	21.1613	173.75
21.1818	-328.5	21.1818	182.5	21.1818	136.25
21.2022	-331.5	21.2022	192.5	21.2022	171.25
21.2227	-322.5	21.2227	177.5	21.2227	155
21.2432	-301.5	21.2432	137.5	21.2432	145
21.2636	-304.5	21.2636	167.5	21.2636	142.5
21.2841	-313.5	21.2841	190	21.2841	177.5
21.3046	-322.5	21.3046	192.5	21.3046	166.25
21.3251	-328.5	21.3251	187.5	21.3251	183.75
21.3455	-325.5	21.3455	192.5	21.3455	171.25
21.366	-334.5	21.366	200	21.366	168.75
21.3865	-301.5	21.3865	145	21.3865	153.75
21.407	-295.5	21.407	182.5	21.407	153.75
21.4275	-313.5	21.4275	200	21.4275	160
21.4479	-298.5	21.4479	140	21.4479	187.5
21.4684	-312	21.4684	165	21.4684	145
21.4889	-309	21.4889	197.5	21.4889	168.75
21.5094	-313.5	21.5094	202.5	21.5094	168.75
21.5298	-331.5	21.5298	185	21.5298	168.75
21.5503	-319.5	21.5503	152.5	21.5503	176.25
21.5708	-321	21.5708	170	21.5708	171.25
21.5912	-319.5	21.5912	185	21.5912	192.5
21.6117	-309	21.6117	157.5	21.6117	143.75
21.6322	-313.5	21.6322	207.5	21.6322	157.5
21.6527	-303	21.6527	205	21.6527	162.5
21.6731	-297	21.6731	202.5	21.6731	181.25
21.6936	-295.5	21.6936	185	21.6936	163.75
21.7141	-286.5	21.7141	152.5	21.7141	145
21.7346	-283.5	21.7346	187.5	21.7346	160
21.7551	-295.5	21.7551	172.5	21.7551	166.25
21.7755	-321	21.7755	177.5	21.7755	167.5
21.796	-328.5	21.796	162.5	21.796	162.5
21.8165	-268.5	21.8165	130	21.8165	170
21.837	-301.5	21.837	182.5	21.837	165
21.8574	-309	21.8574	190	21.8574	185
21.8779	-280.5	21.8779	137.5	21.8779	180
21.8984	-301.5	21.8984	165	21.8984	152.5
21.9188	-289.5	21.9188	137.5	21.9188	176.25
21.9393	-297	21.9393	175	21.9393	152.5
21.9598	-306	21.9598	160	21.9598	158.75
21.9803	-325.5	21.9803	195	21.9803	148.75
22.0008	-297	22.0008	197.5	22.0008	186.25
22.0212	-295.5	22.0212	147.5	22.0212	151.25
22.0417	-313.5	22.0417	197.5	22.0417	180
22.0622	-300	22.0622	192.5	22.0622	198.75
22.0827	-333	22.0827	240	22.0827	175
22.1031	-318	22.1031	192.5	22.1031	158.75
22.1236	-312	22.1236	200	22.1236	158.75
22.1441	-324	22.1441	192.5	22.1441	145
22.1645	-298.5	22.1645	165	22.1645	152.5
22.185	-316.5	22.185	210	22.185	180
22.2055	-292.5	22.2055	200	22.2055	158.75
22.226	-327	22.226	207.5	22.226	178.75
22.2464	-325.5	22.2464	205	22.2464	153.75
22.2669	-277.5	22.2669	187.5	22.2669	168.75
22.2874	-310.5	22.2874	157.5	22.2874	143.75
22.3079	-304.5	22.3079	152.5	22.3079	165
22.3284	-288	22.3284	167.5	22.3284	171.25
22.3488	-300	22.3488	147.5	22.3488	190
22.3693	-304.5	22.3693	212.5	22.3693	162.5
22.3898	-295.5	22.3898	200	22.3898	157.5
22.4103	-307.5	22.4103	175	22.4103	163.75
22.4307	-312	22.4307	200	22.4307	142.5
22.4512	-313.5	22.4512	192.5	22.4512	152.5
22.4717	-303	22.4717	187.5	22.4717	186.25
22.4921	-312	22.4921	222.5	22.4921	146.25
22.5126	-309	22.5126	157.5	22.5126	145
22.5331	-268.5	22.5331	180	22.5331	186.25
22.5536	-292.5	22.5536	162.5	22.5536	137.5
22.574	-330	22.574	180	22.574	143.75
22.5945	-279	22.5945	187.5	22.5945	165
22.615	-298.5	22.615	205	22.615	160
22.6355	-300	22.6355	212.5	22.6355	121.25
22.656	-283.5	22.656	200	22.656	146.25
22.6764	-303	22.6764	195	22.6764	173.75
22.6969	-304.5	22.6969	185	22.6969	163.75
22.7174	-309	22.7174	192.5	22.7174	167.5
22.7379	-294	22.7379	150	22.7379	165
22.7583	-274.5	22.7583	175	22.7583	162.5
22.7788	-285	22.7788	157.5	22.7788	152.5
22.7993	-295.5	22.7993	215	22.7993	182.5
22.8197	-306	22.8197	162.5	22.8197	162.5
22.8402	-327	22.8402	180	22.8402	151.25
22.8607	-318	22.8607	190	22.8607	170
22.8812	-295.5	22.8812	182.5	22.8812	146.25
22.9017	-294	22.9017	187.5	22.9017	152.5
22.9221	-316.5	22.9221	177.5	22.9221	167.5
22.9426	-301.5	22.9426	162.5	22.9426	176.25
22.9631	-289.5	22.9631	182.5	22.9631	153.75
22.9836	-279	22.9836	220	22.9836	161.25
23.004	-283.5	23.004	202.5	23.004	166.25
23.0245	-295.5	23.0245	205	23.0245	141.25
23.045	-306	23.045	187.5	23.045	148.75
23.0654	-295.5	23.0654	207.5	23.0654	163.75
23.0859	-319.5	23.0859	192.5	23.0859	160
23.1064	-279	23.1064	192.5	23.1064	175
23.1269	-292.5	23.1269	180	23.1269	147.5
23.1473	-309	23.1473	187.5	23.1473	201.25
23.1678	-289.5	23.1678	192.5	23.1678	178.75
23.1883	-307.5	23.1883	175	23.1883	177.5
23.2088	-318	23.2088	167.5	23.2088	181.25
23.2293	-292.5	23.2293	175	23.2293	165
23.2497	-301.5	23.2497	245	23.2497	168.75
23.2702	-304.5	23.2702	190	23.2702	155
23.2907	-295.5	23.2907	175	23.2907	150
23.3112	-319.5	23.3112	205	23.3112	172.5
23.3316	-280.5	23.3316	175	23.3316	143.75
23.3521	-274.5	23.3521	187.5	23.3521	148.75
23.3726	-324	23.3726	167.5	23.3726	146.25
23.393	-292.5	23.393	227.5	23.393	180
23.4135	-288	23.4135	207.5	23.4135	138.75
23.434	-279	23.434	215	23.434	162.5
23.4545	-291	23.4545	195	23.4545	165
23.4749	-283.5	23.4749	225	23.4749	156.25
23.4954	-322.5	23.4954	220	23.4954	186.25
23.5159	-283.5	23.5159	177.5	23.5159	171.25
23.5364	-264	23.5364	195	23.5364	177.5
23.5569	-319.5	23.5569	165	23.5569	156.25
23.5773	-304.5	23.5773	217.5	23.5773	177.5
23.5978	-277.5	23.5978	177.5	23.5978	143.75
23.6183	-292.5	23.6183	197.5	23.6183	150
23.6388	-279	23.6388	210	23.6388	198.75
23.6592	-288	23.6592	165	23.6592	172.5
23.6797	-282	23.6797	197.5	23.6797	198.75
23.7002	-291	23.7002	207.5	23.7002	178.75
23.7206	-288	23.7206	242.5	23.7206	191.25
23.7411	-253.5	23.7411	177.5	23.7411	162.5
23.7616	-289.5	23.7616	237.5	23.7616	170
23.7821	-282	23.7821	210	23.7821	165
23.8026	-256.5	23.8026	190	23.8026	153.75
23.823	-276	23.823	227.5	23.823	151.25
23.8435	-271.5	23.8435	185	23.8435	188.75
23.864	-267	23.864	215	23.864	162.5
23.8845	-298.5	23.8845	210	23.8845	187.5
23.9049	-256.5	23.9049	210	23.9049	180
23.9254	-259.5	23.9254	190	23.9254	188.75
23.9459	-264	23.9459	242.5	23.9459	183.75
23.9663	-273	23.9663	165	23.9663	176.25
23.9868	-274.5	23.9868	232.5	23.9868	181.25
24.0073	-295.5	24.0073	190	24.0073	177.5
24.0278	-282	24.0278	197.5	24.0278	183.75
24.0482	-264	24.0482	172.5	24.0482	186.25
24.0687	-270	24.0687	187.5	24.0687	185
24.0892	-276	24.0892	190	24.0892	185
24.1097	-291	24.1097	190	24.1097	181.25
24.1302	-271.5	24.1302	207.5	24.1302	162.5
24.1506	-270	24.1506	197.5	24.1506	160
24.1711	-286.5	24.1711	220	24.1711	196.25
24.1916	-288	24.1916	185	24.1916	172.5
24.2121	-261	24.2121	192.5	24.2121	157.5
24.2325	-277.5	24.2325	197.5	24.2325	187.5
24.253	-295.5	24.253	160	24.253	172.5
24.2735	-286.5	24.2735	215	24.2735	176.25
24.2939	-280.5	24.2939	215	24.2939	172.5
24.3144	-300	24.3144	172.5	24.3144	167.5
24.3349	-301.5	24.3349	177.5	24.3349	200
24.3554	-288	24.3554	212.5	24.3554	192.5
24.3758	-289.5	24.3758	150	24.3758	185
24.3963	-273	24.3963	200	24.3963	198.75
24.4168	-268.5	24.4168	235	24.4168	172.5
24.4373	-307.5	24.4373	180	24.4373	150
24.4578	-295.5	24.4578	190	24.4578	192.5
24.4782	-295.5	24.4782	195	24.4782	165
24.4987	-256.5	24.4987	162.5	24.4987	193.75
24.5192	-297	24.5192	202.5	24.5192	183.75
24.5397	-276	24.5397	175	24.5397	198.75
24.5601	-271.5	24.5601	202.5	24.5601	195
24.5806	-259.5	24.5806	175	24.5806	180
24.6011	-267	24.6011	197.5	24.6011	175
24.6215	-262.5	24.6215	180	24.6215	213.75
24.642	-249	24.642	185	24.642	178.75
24.6625	-291	24.6625	202.5	24.6625	177.5
24.683	-255	24.683	177.5	24.683	215
24.7035	-294	24.7035	247.5	24.7035	181.25
24.7239	-274.5	24.7239	220	24.7239	203.75
24.7444	-279	24.7444	215	24.7444	183.75
24.7649	-297	24.7649	167.5	24.7649	218.75
24.7854	-294	24.7854	230	24.7854	200
24.8058	-285	24.8058	205	24.8058	208.75
24.8263	-255	24.8263	222.5	24.8263	221.25
24.8468	-291	24.8468	180	24.8468	182.5
24.8672	-286.5	24.8672	225	24.8672	220
24.8877	-288	24.8877	227.5	24.8877	182.5
24.9082	-312	24.9082	212.5	24.9082	225
24.9287	-303	24.9287	182.5	24.9287	216.25
24.9491	-267	24.9491	220	24.9491	185
24.9696	-282	24.9696	232.5	24.9696	201.25
24.9901	-277.5	24.9901	200	24.9901	205
25.0106	-280.5	25.0106	162.5	25.0106	171.25
25.0311	-262.5	25.0311	245	25.0311	221.25
25.0515	-301.5	25.0515	195	25.0515	220
25.072	-267	25.072	230	25.072	188.75
25.0925	-267	25.0925	175	25.0925	193.75
25.1129	-289.5	25.1129	162.5	25.1129	170
25.1334	-250.5	25.1334	182.5	25.1334	195
25.1539	-292.5	25.1539	242.5	25.1539	202.5
25.1744	-288	25.1744	215	25.1744	242.5
25.1948	-265.5	25.1948	200	25.1948	206.25
25.2153	-273	25.2153	245	25.2153	223.75
25.2358	-283.5	25.2358	222.5	25.2358	217.5
25.2563	-267	25.2563	190	25.2563	235
25.2767	-280.5	25.2767	217.5	25.2767	196.25
25.2972	-262.5	25.2972	160	25.2972	232.5
25.3177	-286.5	25.3177	225	25.3177	217.5
25.3382	-295.5	25.3382	190	25.3382	218.75
25.3587	-301.5	25.3587	202.5	25.3587	225
25.3791	-286.5	25.3791	157.5	25.3791	202.5
25.3996	-277.5	25.3996	185	25.3996	197.5
25.4201	-285	25.4201	222.5	25.4201	187.5
25.4406	-289.5	25.4406	230	25.4406	220
25.461	-274.5	25.461	192.5	25.461	161.25
25.4815	-259.5	25.4815	217.5	25.4815	231.25
25.502	-259.5	25.502	197.5	25.502	202.5
25.5224	-279	25.5224	217.5	25.5224	231.25
25.5429	-262.5	25.5429	245	25.5429	197.5
25.5634	-271.5	25.5634	202.5	25.5634	186.25
25.5839	-271.5	25.5839	200	25.5839	211.25
25.6043	-261	25.6043	237.5	25.6043	212.5
25.6248	-252	25.6248	202.5	25.6248	190
25.6453	-252	25.6453	257.5	25.6453	206.25
25.6658	-295.5	25.6658	230	25.6658	232.5
25.6862	-238.5	25.6862	192.5	25.6862	216.25
25.7067	-301.5	25.7067	207.5	25.7067	206.25
25.7272	-250.5	25.7272	177.5	25.7272	205
25.7477	-273	25.7477	230	25.7477	217.5
25.7681	-271.5	25.7681	255	25.7681	205
25.7886	-274.5	25.7886	235	25.7886	206.25
25.8091	-250.5	25.8091	232.5	25.8091	207.5
25.8296	-285	25.8296	242.5	25.8296	227.5
25.85	-258	25.85	230	25.85	221.25
25.8705	-280.5	25.8705	195	25.8705	232.5
25.891	-274.5	25.891	172.5	25.891	207.5
25.9115	-277.5	25.9115	235	25.9115	240
25.9319	-238.5	25.9319	192.5	25.9319	238.75
25.9524	-261	25.9524	262.5	25.9524	212.5
25.9729	-246	25.9729	200	25.9729	222.5
25.9934	-258	25.9934	212.5	25.9934	213.75
26.0138	-273	26.0138	230	26.0138	252.5
26.0343	-288	26.0343	192.5	26.0343	248.75
26.0548	-289.5	26.0548	182.5	26.0548	187.5
26.0753	-316.5	26.0753	207.5	26.0753	197.5
26.0957	-285	26.0957	185	26.0957	213.75
26.1162	-283.5	26.1162	237.5	26.1162	220
26.1367	-324	26.1367	222.5	26.1367	221.25
26.1572	-270	26.1572	207.5	26.1572	241.25
26.1776	-268.5	26.1776	207.5	26.1776	222.5
26.1981	-274.5	26.1981	200	26.1981	210
26.2186	-273	26.2186	210	26.2186	228.75
26.2391	-259.5	26.2391	200	26.2391	241.25
26.2595	-271.5	26.2595	210	26.2595	222.5
26.28	-288	26.28	182.5	26.28	203.75
26.3005	-240	26.3005	185	26.3005	196.25
26.321	-274.5	26.321	177.5	26.321	217.5
26.3414	-279	26.3414	172.5	26.3414	232.5
26.3619	-240	26.3619	185	26.3619	237.5
26.3824	-267	26.3824	197.5	26.3824	206.25
26.4029	-310.5	26.4029	210	26.4029	241.25
26.4233	-297	26.4233	220	26.4233	235
26.4438	-267	26.4438	195	26.4438	190
26.4643	-286.5	26.4643	255	26.4643	201.25
26.4848	-291	26.4848	205	26.4848	223.75
26.5052	-276	26.5052	220	26.5052	216.25
26.5257	-289.5	26.5257	200	26.5257	215
26.5462	-249	26.5462	185	26.5462	210
26.5667	-250.5	26.5667	200	26.5667	233.75
26.5871	-255	26.5871	187.5	26.5871	198.75
26.6076	-274.5	26.6076	197.5	26.6076	227.5
26.6281	-252	26.6281	215	26.6281	185
26.6486	-270	26.6486	187.5	26.6486	220
26.669	-267	26.669	215	26.669	222.5
26.6895	-250.5	26.6895	175	26.6895	213.75
26.71	-288	26.71	230	26.71	213.75
26.7305	-279	26.7305	180	26.7305	212.5
26.7509	-289.5	26.7509	242.5	26.7509	216.25
26.7714	-247.5	26.7714	187.5	26.7714	188.75
26.7919	-295.5	26.7919	207.5	26.7919	211.25
26.8124	-271.5	26.8124	202.5	26.8124	192.5
26.8328	-282	26.8328	190	26.8328	238.75
26.8533	-256.5	26.8533	187.5	26.8533	238.75
26.8738	-253.5	26.8738	185	26.8738	225
26.8943	-288	26.8943	180	26.8943	208.75
26.9147	-267	26.9147	205	26.9147	206.25
26.9352	-279	26.9352	205	26.9352	188.75
26.9557	-267	26.9557	200	26.9557	221.25
26.9762	-252	26.9762	165	26.9762	197.5
26.9966	-259.5	26.9966	200	26.9966	222.5
27.0171	-270	27.0171	185	27.0171	175
27.0376	-277.5	27.0376	210	27.0376	225
27.0581	-258	27.0581	180	27.0581	196.25
27.0785	-292.5	27.0785	180	27.0785	213.75
27.099	-237	27.099	175	27.099	220
27.1195	-292.5	27.1195	197.5	27.1195	232.5
27.14	-291	27.14	200	27.14	216.25
27.1604	-282	27.1604	195	27.1604	205
27.1809	-304.5	27.1809	195	27.1809	163.75
27.2014	-258	27.2014	210	27.2014	208.75
27.2219	-271.5	27.2219	195	27.2219	200
27.2423	-249	27.2423	195	27.2423	218.75
27.2628	-261	27.2628	212.5	27.2628	198.75
27.2833	-270	27.2833	182.5	27.2833	233.75
27.3038	-274.5	27.3038	217.5	27.3038	217.5
27.3242	-249	27.3242	205	27.3242	196.25
27.3447	-282	27.3447	177.5	27.3447	191.25
27.3652	-256.5	27.3652	212.5	27.3652	180
27.3857	-300	27.3857	195	27.3857	178.75
27.4061	-258	27.4061	137.5	27.4061	188.75
27.4266	-229.5	27.4266	187.5	27.4266	190
27.4471	-274.5	27.4471	167.5	27.4471	190
27.4676	-268.5	27.4676	217.5	27.4676	177.5
27.488	-285	27.488	175	27.488	173.75
27.5085	-267	27.5085	237.5	27.5085	191.25
27.529	-276	27.529	187.5	27.529	196.25
27.5495	-258	27.5495	192.5	27.5495	183.75
27.5699	-286.5	27.5699	215	27.5699	187.5
27.5904	-262.5	27.5904	217.5	27.5904	196.25
27.6109	-282	27.6109	170	27.6109	177.5
27.6314	-258	27.6314	222.5	27.6314	233.75
27.6518	-259.5	27.6518	197.5	27.6518	210
27.6723	-270	27.6723	190	27.6723	195
27.6928	-276	27.6928	207.5	27.6928	193.75
27.7133	-274.5	27.7133	195	27.7133	190
27.7337	-312	27.7337	215	27.7337	163.75
27.7542	-286.5	27.7542	200	27.7542	191.25
27.7747	-267	27.7747	187.5	27.7747	202.5
27.7952	-279	27.7952	210	27.7952	205
27.8156	-277.5	27.8156	175	27.8156	196.25
27.8361	-279	27.8361	202.5	27.8361	161.25
27.8566	-271.5	27.8566	182.5	27.8566	186.25
27.8771	-289.5	27.8771	175	27.8771	196.25
27.8975	-276	27.8975	187.5	27.8975	213.75
27.918	-270	27.918	177.5	27.918	197.5
27.9385	-294	27.9385	205	27.9385	201.25
27.959	-252	27.959	225	27.959	202.5
27.9794	-279	27.9794	172.5	27.9794	196.25
27.9999	-288	27.9999	187.5	27.9999	191.25
28.0204	-255	28.0204	215	28.0204	205
28.0409	-265.5	28.0409	217.5	28.0409	201.25
28.0613	-274.5	28.0613	195	28.0613	185
28.0818	-264	28.0818	180	28.0818	210
28.1023	-271.5	28.1023	160	28.1023	186.25
28.1228	-264	28.1228	172.5	28.1228	192.5
28.1432	-298.5	28.1432	215	28.1432	186.25
28.1637	-282	28.1637	182.5	28.1637	215
28.1842	-268.5	28.1842	170	28.1842	201.25
28.2047	-271.5	28.2047	177.5	28.2047	180
28.2251	-303	28.2251	177.5	28.2251	163.75
28.2456	-259.5	28.2456	187.5	28.2456	211.25
28.2661	-255	28.2661	180	28.2661	167.5
28.2866	-274.5	28.2866	202.5	28.2866	180
28.307	-249	28.307	162.5	28.307	183.75
28.3275	-253.5	28.3275	182.5	28.3275	161.25
28.348	-270	28.348	195	28.348	167.5
28.3685	-235.5	28.3685	160	28.3685	156.25
28.3889	-280.5	28.3889	162.5	28.3889	183.75
28.4094	-252	28.4094	157.5	28.4094	143.75
28.4299	-300	28.4299	177.5	28.4299	200
28.4504	-279	28.4504	210	28.4504	181.25
28.4708	-259.5	28.4708	210	28.4708	162.5
28.4913	-286.5	28.4913	167.5	28.4913	220
28.5118	-280.5	28.5118	205	28.5118	157.5
28.5323	-249	28.5323	170	28.5323	191.25
28.5527	-262.5	28.5527	140	28.5527	170
28.5732	-300	28.5732	185	28.5732	171.25
28.5937	-250.5	28.5937	175	28.5937	165
28.6142	-270	28.6142	172.5	28.6142	183.75
28.6346	-246	28.6346	205	28.6346	165
28.6551	-286.5	28.6551	170	28.6551	153.75
28.6756	-258	28.6756	212.5	28.6756	206.25
28.6961	-246	28.6961	187.5	28.6961	177.5
28.7165	-277.5	28.7165	200	28.7165	182.5
28.737	-289.5	28.737	177.5	28.737	162.5
28.7575	-294	28.7575	155	28.7575	168.75
28.778	-282	28.778	185	28.778	191.25
28.7984	-252	28.7984	165	28.7984	193.75
28.8189	-292.5	28.8189	182.5	28.8189	172.5
28.8394	-220.5	28.8394	162.5	28.8394	148.75
28.8599	-259.5	28.8599	205	28.8599	180
28.8803	-307.5	28.8803	240	28.8803	177.5
28.9008	-292.5	28.9008	165	28.9008	171.25
28.9213	-252	28.9213	210	28.9213	180
28.9418	-271.5	28.9418	197.5	28.9418	187.5
28.9622	-231	28.9622	132.5	28.9622	171.25
28.9827	-256.5	28.9827	180	28.9827	185
29.0032	-262.5	29.0032	167.5	29.0032	168.75
29.0237	-252	29.0237	165	29.0237	171.25
29.0441	-274.5	29.0441	205	29.0441	200
29.0646	-292.5	29.0646	195	29.0646	157.5
29.0851	-262.5	29.0851	212.5	29.0851	207.5
29.1056	-253.5	29.1056	147.5	29.1056	181.25
29.126	-265.5	29.126	162.5	29.126	185
29.1465	-267	29.1465	197.5	29.1465	190
29.167	-271.5	29.167	180	29.167	163.75
29.1875	-289.5	29.1875	177.5	29.1875	221.25
29.2079	-279	29.2079	240	29.2079	180
29.2284	-264	29.2284	142.5	29.2284	178.75
29.2489	-292.5	29.2489	197.5	29.2489	162.5
29.2694	-264	29.2694	175	29.2694	190
29.2898	-246	29.2898	155	29.2898	176.25
29.3103	-258	29.3103	162.5	29.3103	151.25
29.3308	-255	29.3308	172.5	29.3308	191.25
29.3513	-273	29.3513	225	29.3513	182.5
29.3717	-277.5	29.3717	205	29.3717	156.25
29.3922	-276	29.3922	172.5	29.3922	176.25
29.4127	-256.5	29.4127	170	29.4127	172.5
29.4332	-237	29.4332	177.5	29.4332	180
29.4536	-295.5	29.4536	177.5	29.4536	178.75
29.4741	-267	29.4741	207.5	29.4741	172.5
29.4946	-259.5	29.4946	182.5	29.4946	190
29.5151	-261	29.5151	157.5	29.5151	178.75
29.5355	-291	29.5355	210	29.5355	178.75
29.556	-250.5	29.556	137.5	29.556	177.5
29.5765	-271.5	29.5765	200	29.5765	200
29.597	-267	29.597	175	29.597	193.75
29.6174	-247.5	29.6174	185	29.6174	163.75
29.6379	-274.5	29.6379	157.5	29.6379	186.25
29.6584	-268.5	29.6584	177.5	29.6584	172.5
29.6789	-267	29.6789	197.5	29.6789	163.75
29.6993	-240	29.6993	172.5	29.6993	166.25
29.7198	-315	29.7198	152.5	29.7198	173.75
29.7403	-255	29.7403	192.5	29.7403	165
29.7608	-261	29.7608	202.5	29.7608	171.25
29.7812	-243	29.7812	162.5	29.7812	172.5
29.8017	-244.5	29.8017	197.5	29.8017	187.5
29.8222	-241.5	29.8222	242.5	29.8222	202.5
29.8427	-246	29.8427	252.5	29.8427	137.5
29.8631	-282	29.8631	207.5	29.8631	156.25
29.8836	-255	29.8836	207.5	29.8836	157.5
29.9041	-247.5	29.9041	225	29.9041	151.25
29.9246	-240	29.9246	227.5	29.9246	190
29.945	-276	29.945	217.5	29.945	188.75
29.9655	-258	29.9655	240	29.9655	192.5
29.986	-277.5	29.986	222.5	29.986	175
30.0065	-276	30.0065	245	30.0065	173.75
30.0269	-244.5	30.0269	222.5	30.0269	147.5
30.0474	-268.5	30.0474	242.5	30.0474	166.25
30.0679	-250.5	30.0679	225	30.0679	193.75
30.0884	-246	30.0884	237.5	30.0884	177.5
30.1088	-255	30.1088	210	30.1088	167.5
30.1293	-241.5	30.1293	175	30.1293	191.25
30.1498	-261	30.1498	167.5	30.1498	146.25
30.1703	-286.5	30.1703	205	30.1703	176.25
30.1907	-256.5	30.1907	175	30.1907	182.5
30.2112	-241.5	30.2112	182.5	30.2112	140
30.2317	-252	30.2317	180	30.2317	141.25
30.2522	-240	30.2522	197.5	30.2522	195
30.2726	-307.5	30.2726	210	30.2726	176.25
30.2931	-264	30.2931	152.5	30.2931	208.75
30.3136	-291	30.3136	187.5	30.3136	182.5
30.3341	-249	30.3341	185	30.3341	175
30.3545	-270	30.3545	165	30.3545	168.75
30.375	-246	30.375	217.5	30.375	171.25
30.3955	-267	30.3955	172.5	30.3955	170
30.416	-286.5	30.416	190	30.416	186.25
30.4364	-274.5	30.4364	162.5	30.4364	170
30.4569	-273	30.4569	185	30.4569	188.75
30.4774	-238.5	30.4774	192.5	30.4774	180
30.4979	-252	30.4979	205	30.4979	195
30.5183	-259.5	30.5183	182.5	30.5183	176.25
30.5388	-249	30.5388	187.5	30.5388	161.25
30.5593	-303	30.5593	170	30.5593	180
30.5798	-273	30.5798	155	30.5798	185
30.6002	-267	30.6002	197.5	30.6002	185
30.6207	-247.5	30.6207	142.5	30.6207	167.5
30.6412	-270	30.6412	162.5	30.6412	190
30.6617	-243	30.6617	167.5	30.6617	138.75
30.6821	-273	30.6821	120	30.6821	163.75
30.7026	-261	30.7026	137.5	30.7026	182.5
30.7231	-250.5	30.7231	187.5	30.7231	192.5
30.7436	-240	30.7436	142.5	30.7436	192.5
30.764	-241.5	30.764	160	30.764	166.25
30.7845	-243	30.7845	235	30.7845	155
30.805	-261	30.805	160	30.805	170
30.8255	-271.5	30.8255	180	30.8255	165
30.8459	-261	30.8459	155	30.8459	180
30.8664	-250.5	30.8664	160	30.8664	150
30.8869	-247.5	30.8869	177.5	30.8869	158.75
30.9074	-267	30.9074	180	30.9074	170
30.9278	-238.5	30.9278	192.5	30.9278	146.25
30.9483	-253.5	30.9483	160	30.9483	166.25
30.9688	-246	30.9688	165	30.9688	163.75
30.9893	-244.5	30.9893	155	30.9893	168.75
31.0097	-258	31.0097	145	31.0097	162.5
31.0302	-247.5	31.0302	162.5	31.0302	171.25
31.0507	-249	31.0507	202.5	31.0507	177.5
31.0712	-261	31.0712	165	31.0712	210
31.0916	-228	31.0916	127.5	31.0916	173.75
31.1121	-264	31.1121	170	31.1121	183.75
31.1326	-232.5	31.1326	197.5	31.1326	160
31.1531	-231	31.1531	187.5	31.1531	176.25
31.1735	-247.5	31.1735	207.5	31.1735	181.25
31.194	-228	31.194	167.5	31.194	176.25
31.2145	-225	31.2145	160	31.2145	207.5
31.235	-240	31.235	162.5	31.235	151.25
31.2554	-213	31.2554	207.5	31.2554	172.5
31.2759	-232.5	31.2759	192.5	31.2759	187.5
31.2964	-241.5	31.2964	170	31.2964	167.5
31.3169	-217.5	31.3169	152.5	31.3169	167.5
31.3373	-217.5	31.3373	192.5	31.3373	188.75
31.3578	-268.5	31.3578	172.5	31.3578	153.75
31.3783	-267	31.3783	160	31.3783	172.5
31.3988	-243	31.3988	235	31.3988	192.5
31.4192	-210	31.4192	155	31.4192	155
31.4397	-213	31.4397	160	31.4397	186.25
31.4602	-223.5	31.4602	157.5	31.4602	156.25
31.4807	-267	31.4807	142.5	31.4807	180
31.5011	-181.5	31.5011	170	31.5011	173.75
31.5216	-232.5	31.5216	157.5	31.5216	187.5
31.5421	-235.5	31.5421	202.5	31.5421	185
31.5626	-216	31.5626	147.5	31.5626	195
31.583	-172.5	31.583	177.5	31.583	167.5
31.6035	-205.5	31.6035	142.5	31.6035	163.75
31.624	-226.5	31.624	165	31.624	175
31.6445	-222	31.6445	150	31.6445	182.5
31.6649	-225	31.6649	160	31.6649	180
31.6854	-205.5	31.6854	152.5	31.6854	182.5
31.7059	-199.5	31.7059	155	31.7059	171.25
31.7264	-204	31.7264	162.5	31.7264	156.25
31.7468	-186	31.7468	120	31.7468	178.75
31.7673	-175.5	31.7673	172.5	31.7673	143.75
31.7878	-210	31.7878	180	31.7878	147.5
31.8083	-205.5	31.8083	170	31.8083	171.25
31.8287	-205.5	31.8287	150	31.8287	167.5
31.8492	-183	31.8492	152.5	31.8492	158.75
31.8697	-222	31.8697	145	31.8697	153.75
31.8902	-141	31.8902	150	31.8902	176.25
31.9106	-180	31.9106	110	31.9106	181.25
31.9311	-201	31.9311	132.5	31.9311	175
31.9516	-234	31.9516	157.5	31.9516	187.5
31.972	-204	31.972	190	31.972	156.25
31.9925	-202.5	31.9925	150	31.9925	153.75
32.013	-172.5	32.013	185	32.013	163.75
32.0335	-153	32.0335	160	32.0335	192.5
32.054	-205.5	32.054	135	32.054	155
32.0744	-217.5	32.0744	160	32.0744	153.75
32.0949	-214.5	32.0949	162.5	32.0949	142.5
32.1154	-211.5	32.1154	155	32.1154	145
32.1359	-211.5	32.1359	147.5	32.1359	157.5
32.1563	-214.5	32.1563	142.5	32.1563	163.75
32.1768	-232.5	32.1768	132.5	32.1768	145
32.1973	-208.5	32.1973	145	32.1973	166.25
32.2178	-252	32.2178	160	32.2178	143.75
32.2382	-246	32.2382	147.5	32.2382	163.75
32.2587	-226.5	32.2587	145	32.2587	145
32.2792	-219	32.2792	162.5	32.2792	170
32.2997	-228	32.2997	152.5	32.2997	151.25
32.3201	-229.5	32.3201	130	32.3201	162.5
32.3406	-240	32.3406	145	32.3406	157.5
32.3611	-238.5	32.3611	140	32.3611	161.25
32.3815	-252	32.3815	142.5	32.3815	172.5
32.402	-231	32.402	157.5	32.402	162.5
32.4225	-244.5	32.4225	145	32.4225	146.25
32.443	-223.5	32.443	142.5	32.443	165
32.4635	-228	32.4635	175	32.4635	170
32.4839	-250.5	32.4839	147.5	32.4839	166.25
32.5044	-252	32.5044	160	32.5044	163.75
32.5249	-261	32.5249	152.5	32.5249	156.25
32.5453	-235.5	32.5453	150	32.5453	162.5
32.5658	-271.5	32.5658	135	32.5658	155
32.5863	-270	32.5863	172.5	32.5863	141.25
32.6068	-268.5	32.6068	160	32.6068	168.75
32.6272	-256.5	32.6272	160	32.6272	145
32.6477	-282	32.6477	152.5	32.6477	160
32.6682	-225	32.6682	142.5	32.6682	141.25
32.6887	-231	32.6887	147.5	32.6887	156.25
32.7092	-253.5	32.7092	150	32.7092	156.25
32.7296	-237	32.7296	150	32.7296	150
32.7501	-237	32.7501	105	32.7501	173.75
32.7706	-312	32.7706	155	32.7706	138.75
32.791	-277.5	32.791	170	32.791	173.75
32.8115	-273	32.8115	155	32.8115	165
32.832	-261	32.832	137.5	32.832	170
32.8525	-241.5	32.8525	182.5	32.8525	151.25
32.873	-252	32.873	130	32.873	143.75
32.8934	-300	32.8934	150	32.8934	147.5
32.9139	-300	32.9139	132.5	32.9139	188.75
32.9344	-252	32.9344	140	32.9344	145
32.9549	-282	32.9549	120	32.9549	148.75
32.9753	-261	32.9753	155	32.9753	158.75
32.9958	-259.5	32.9958	112.5	32.9958	157.5
33.0163	-285	33.0163	170	33.0163	127.5
33.0367	-283.5	33.0367	142.5	33.0367	160
33.0572	-261	33.0572	145	33.0572	171.25
33.0777	-297	33.0777	175	33.0777	151.25
33.0982	-256.5	33.0982	115	33.0982	158.75
33.1187	-274.5	33.1187	170	33.1187	146.25
33.1391	-292.5	33.1391	127.5	33.1391	163.75
33.1596	-265.5	33.1596	182.5	33.1596	148.75
33.1801	-264	33.1801	187.5	33.1801	173.75
33.2005	-301.5	33.2005	110	33.2005	141.25
33.221	-262.5	33.221	162.5	33.221	172.5
33.2415	-289.5	33.2415	120	33.2415	186.25
33.262	-261	33.262	145	33.262	162.5
33.2824	-267	33.2824	165	33.2824	171.25
33.3029	-274.5	33.3029	125	33.3029	165
33.3234	-255	33.3234	127.5	33.3234	160
33.3439	-250.5	33.3439	155	33.3439	183.75
33.3644	-252	33.3644	127.5	33.3644	141.25
33.3848	-279	33.3848	150	33.3848	193.75
33.4053	-276	33.4053	132.5	33.4053	158.75
33.4258	-282	33.4258	137.5	33.4258	170
33.4462	-267	33.4462	145	33.4462	173.75
33.4667	-271.5	33.4667	120	33.4667	170
33.4872	-274.5	33.4872	117.5	33.4872	171.25
33.5077	-264	33.5077	132.5	33.5077	152.5
33.5281	-268.5	33.5281	172.5	33.5281	151.25
33.5486	-306	33.5486	127.5	33.5486	167.5
33.5691	-268.5	33.5691	122.5	33.5691	162.5
33.5896	-264	33.5896	140	33.5896	161.25
33.6101	-267	33.6101	145	33.6101	156.25
33.6305	-270	33.6305	157.5	33.6305	193.75
33.651	-262.5	33.651	130	33.651	165
33.6715	-273	33.6715	150	33.6715	170
33.6919	-252	33.6919	130	33.6919	180
33.7124	-262.5	33.7124	160	33.7124	193.75
33.7329	-271.5	33.7329	172.5	33.7329	145
33.7534	-256.5	33.7534	175	33.7534	131.25
33.7739	-255	33.7739	145	33.7739	157.5
33.7943	-259.5	33.7943	185	33.7943	183.75
33.8148	-294	33.8148	157.5	33.8148	168.75
33.8353	-276	33.8353	130	33.8353	160
33.8558	-291	33.8558	200	33.8558	153.75
33.8762	-304.5	33.8762	162.5	33.8762	160
33.8967	-289.5	33.8967	137.5	33.8967	147.5
33.9172	-255	33.9172	165	33.9172	168.75
33.9376	-247.5	33.9376	150	33.9376	175
33.9581	-288	33.9581	185	33.9581	158.75
33.9786	-294	33.9786	187.5	33.9786	180
33.9991	-286.5	33.9991	132.5	33.9991	131.25
34.0196	-279	34.0196	130	34.0196	195
34.04	-265.5	34.04	135	34.04	168.75
34.0605	-288	34.0605	160	34.0605	186.25
34.081	-289.5	34.081	115	34.081	172.5
34.1014	-292.5	34.1014	142.5	34.1014	155
34.1219	-289.5	34.1219	125	34.1219	167.5
34.1424	-282	34.1424	162.5	34.1424	166.25
34.1629	-303	34.1629	190	34.1629	167.5
34.1833	-291	34.1833	122.5	34.1833	182.5
34.2038	-274.5	34.2038	167.5	34.2038	133.75
34.2243	-289.5	34.2243	112.5	34.2243	156.25
34.2448	-298.5	34.2448	132.5	34.2448	146.25
34.2653	-262.5	34.2653	140	34.2653	196.25
34.2857	-294	34.2857	165	34.2857	146.25
34.3062	-273	34.3062	147.5	34.3062	157.5
34.3267	-316.5	34.3267	160	34.3267	161.25
34.3471	-253.5	34.3471	182.5	34.3471	136.25
34.3676	-274.5	34.3676	132.5	34.3676	140
34.3881	-276	34.3881	147.5	34.3881	185
34.4086	-270	34.4086	135	34.4086	173.75
34.429	-285	34.429	155	34.429	153.75
34.4495	-315	34.4495	160	34.4495	153.75
34.47	-310.5	34.47	182.5	34.47	152.5
34.4905	-276	34.4905	165	34.4905	188.75
34.511	-280.5	34.511	165	34.511	162.5
34.5314	-286.5	34.5314	165	34.5314	163.75
34.5519	-310.5	34.5519	137.5	34.5519	163.75
34.5724	-303	34.5724	175	34.5724	167.5
34.5928	-288	34.5928	180	34.5928	160
34.6133	-304.5	34.6133	162.5	34.6133	148.75
34.6338	-271.5	34.6338	165	34.6338	172.5
34.6543	-301.5	34.6543	132.5	34.6543	158.75
34.6748	-309	34.6748	135	34.6748	165
34.6952	-256.5	34.6952	130	34.6952	148.75
34.7157	-292.5	34.7157	142.5	34.7157	155
34.7362	-280.5	34.7362	152.5	34.7362	160
34.7567	-286.5	34.7567	147.5	34.7567	151.25
34.7771	-301.5	34.7771	142.5	34.7771	173.75
34.7976	-300	34.7976	135	34.7976	143.75
34.8181	-294	34.8181	125	34.8181	157.5
34.8385	-298.5	34.8385	167.5	34.8385	151.25
34.859	-291	34.859	162.5	34.859	141.25
34.8795	-295.5	34.8795	132.5	34.8795	158.75
34.9	-283.5	34.9	152.5	34.9	173.75
34.9205	-298.5	34.9205	87.5	34.9205	158.75
34.9409	-280.5	34.9409	167.5	34.9409	137.5
34.9614	-267	34.9614	187.5	34.9614	146.25
34.9819	-300	34.9819	152.5	34.9819	163.75
35.0023	-255	35.0023	117.5	35.0023	163.75
35.0228	-285	35.0228	135	35.0228	153.75
35.0433	-307.5	35.0433	160	35.0433	140
35.0638	-273	35.0638	177.5	35.0638	148.75
35.0842	-286.5	35.0842	157.5	35.0842	162.5
35.1047	-265.5	35.1047	122.5	35.1047	160
35.1252	-270	35.1252	185	35.1252	156.25
35.1457	-271.5	35.1457	195	35.1457	142.5
35.1662	-285	35.1662	167.5	35.1662	167.5
35.1866	-282	35.1866	100	35.1866	161.25
35.2071	-288	35.2071	167.5	35.2071	158.75
35.2276	-267	35.2276	152.5	35.2276	153.75
35.248	-304.5	35.248	125	35.248	160
35.2685	-234	35.2685	165	35.2685	153.75
35.289	-292.5	35.289	137.5	35.289	160
35.3095	-274.5	35.3095	145	35.3095	140
35.3299	-243	35.3299	135	35.3299	167.5
35.3504	-268.5	35.3504	175	35.3504	166.25
35.3709	-228	35.3709	155	35.3709	150
35.3914	-304.5	35.3914	140	35.3914	141.25
35.4119	-283.5	35.4119	130	35.4119	162.5
35.4323	-252	35.4323	155	35.4323	147.5
35.4528	-267	35.4528	145	35.4528	163.75
35.4733	-256.5	35.4733	137.5	35.4733	152.5
35.4937	-261	35.4937	157.5	35.4937	133.75
35.5142	-274.5	35.5142	122.5	35.5142	143.75
35.5347	-274.5	35.5347	140	35.5347	138.75
35.5552	-256.5	35.5552	137.5	35.5552	133.75
35.5756	-277.5	35.5756	142.5	35.5756	150
35.5961	-267	35.5961	165	35.5961	132.5
35.6166	-243	35.6166	157.5	35.6166	165
35.6371	-291	35.6371	190	35.6371	162.5
35.6576	-274.5	35.6576	177.5	35.6576	151.25
35.678	-264	35.678	155	35.678	141.25
35.6985	-274.5	35.6985	160	35.6985	118.75
35.719	-273	35.719	120	35.719	125
35.7394	-279	35.7394	150	35.7394	137.5
35.7599	-268.5	35.7599	135	35.7599	143.75
35.7804	-288	35.7804	115	35.7804	180
35.8009	-288	35.8009	132.5	35.8009	121.25
35.8214	-250.5	35.8214	165	35.8214	136.25
35.8418	-288	35.8418	147.5	35.8418	136.25
35.8623	-280.5	35.8623	152.5	35.8623	135
35.8828	-303	35.8828	182.5	35.8828	158.75
35.9032	-300	35.9032	127.5	35.9032	137.5
35.9237	-294	35.9237	142.5	35.9237	131.25
35.9442	-271.5	35.9442	107.5	35.9442	162.5
35.9647	-267	35.9647	135	35.9647	153.75
35.9851	-258	35.9851	132.5	35.9851	148.75
36.0056	-292.5	36.0056	145	36.0056	131.25
36.0261	-252	36.0261	137.5	36.0261	130
36.0466	-246	36.0466	140	36.0466	122.5
36.0671	-256.5	36.0671	155	36.0671	137.5
36.0875	-289.5	36.0875	157.5	36.0875	155
36.108	-288	36.108	155	36.108	128.75
36.1285	-273	36.1285	162.5	36.1285	145
36.1489	-283.5	36.1489	137.5	36.1489	131.25
36.1694	-282	36.1694	147.5	36.1694	138.75
36.1899	-255	36.1899	147.5	36.1899	132.5
36.2104	-280.5	36.2104	137.5	36.2104	126.25
36.2308	-238.5	36.2308	172.5	36.2308	146.25
36.2513	-280.5	36.2513	155	36.2513	127.5
36.2718	-262.5	36.2718	157.5	36.2718	136.25
36.2923	-304.5	36.2923	182.5	36.2923	133.75
36.3127	-262.5	36.3127	137.5	36.3127	142.5
36.3332	-252	36.3332	155	36.3332	158.75
36.3537	-285	36.3537	177.5	36.3537	128.75
36.3742	-274.5	36.3742	137.5	36.3742	167.5
36.3946	-264	36.3946	147.5	36.3946	125
36.4151	-294	36.4151	135	36.4151	143.75
36.4356	-280.5	36.4356	122.5	36.4356	148.75
36.4561	-262.5	36.4561	160	36.4561	150
36.4765	-253.5	36.4765	132.5	36.4765	131.25
36.497	-250.5	36.497	152.5	36.497	130
36.5175	-255	36.5175	170	36.5175	148.75
36.538	-261	36.538	130	36.538	126.25
36.5584	-229.5	36.5584	172.5	36.5584	143.75
36.5789	-262.5	36.5789	160	36.5789	128.75
36.5994	-244.5	36.5994	142.5	36.5994	135
36.6199	-229.5	36.6199	175	36.6199	131.25
36.6403	-259.5	36.6403	145	36.6403	143.75
36.6608	-252	36.6608	170	36.6608	136.25
36.6813	-283.5	36.6813	172.5	36.6813	146.25
36.7018	-252	36.7018	140	36.7018	147.5
36.7222	-222	36.7222	125	36.7222	142.5
36.7427	-277.5	36.7427	122.5	36.7427	146.25
36.7632	-267	36.7632	177.5	36.7632	151.25
36.7837	-241.5	36.7837	122.5	36.7837	130
36.8041	-232.5	36.8041	152.5	36.8041	127.5
36.8246	-270	36.8246	137.5	36.8246	143.75
36.8451	-253.5	36.8451	152.5	36.8451	142.5
36.8656	-255	36.8656	177.5	36.8656	111.25
36.886	-240	36.886	135	36.886	108.75
36.9065	-270	36.9065	112.5	36.9065	125
36.927	-259.5	36.927	177.5	36.927	127.5
36.9475	-271.5	36.9475	150	36.9475	123.75
36.9679	-286.5	36.9679	147.5	36.9679	127.5
36.9884	-271.5	36.9884	187.5	36.9884	143.75
37.0089	-258	37.0089	192.5	37.0089	121.25
37.0294	-292.5	37.0294	162.5	37.0294	123.75
37.0498	-261	37.0498	147.5	37.0498	117.5
37.0703	-256.5	37.0703	145	37.0703	122.5
37.0908	-279	37.0908	132.5	37.0908	136.25
37.1113	-297	37.1113	157.5	37.1113	120
37.1317	-270	37.1317	180	37.1317	128.75
37.1522	-243	37.1522	155	37.1522	127.5
37.1727	-285	37.1727	150	37.1727	126.25
37.1932	-274.5	37.1932	127.5	37.1932	143.75
37.2136	-289.5	37.2136	125	37.2136	120
37.2341	-268.5	37.2341	147.5	37.2341	126.25
37.2546	-288	37.2546	130	37.2546	112.5
37.2751	-301.5	37.2751	152.5	37.2751	150
37.2955	-256.5	37.2955	145	37.2955	125
37.316	-301.5	37.316	152.5	37.316	150
37.3365	-276	37.3365	170	37.3365	128.75
37.357	-276	37.357	140	37.357	142.5
37.3774	-292.5	37.3774	165	37.3774	148.75
37.3979	-297	37.3979	137.5	37.3979	130
37.4184	-288	37.4184	145	37.4184	141.25
37.4389	-313.5	37.4389	160	37.4389	116.25
37.4593	-291	37.4593	132.5	37.4593	152.5
37.4798	-288	37.4798	175	37.4798	128.75
37.5003	-304.5	37.5003	192.5	37.5003	145
37.5208	-279	37.5208	167.5	37.5208	127.5
37.5412	-277.5	37.5412	140	37.5412	126.25
37.5617	-309	37.5617	137.5	37.5617	121.25
37.5822	-309	37.5822	185	37.5822	131.25
37.6027	-292.5	37.6027	155	37.6027	122.5
37.6231	-306	37.6231	127.5	37.6231	151.25
37.6436	-295.5	37.6436	175	37.6436	133.75
37.6641	-280.5	37.6641	152.5	37.6641	142.5
37.6846	-297	37.6846	140	37.6846	132.5
37.705	-295.5	37.705	147.5	37.705	111.25
37.7255	-282	37.7255	167.5	37.7255	130
37.746	-316.5	37.746	147.5	37.746	123.75
37.7665	-270	37.7665	110	37.7665	126.25
37.7869	-295.5	37.7869	152.5	37.7869	132.5
37.8074	-298.5	37.8074	147.5	37.8074	112.5
37.8279	-294	37.8279	135	37.8279	126.25
37.8484	-304.5	37.8484	145	37.8484	125
37.8688	-294	37.8688	172.5	37.8688	148.75
37.8893	-279	37.8893	152.5	37.8893	128.75
37.9098	-291	37.9098	135	37.9098	118.75
37.9303	-267	37.9303	117.5	37.9303	140
37.9507	-286.5	37.9507	190	37.9507	135
37.9712	-306	37.9712	135	37.9712	138.75
37.9917	-270	37.9917	190	37.9917	141.25
38.0122	-282	38.0122	155	38.0122	135
38.0326	-294	38.0326	125	38.0326	143.75
38.0531	-295.5	38.0531	127.5	38.0531	135
38.0736	-292.5	38.0736	170	38.0736	142.5
38.0941	-307.5	38.0941	172.5	38.0941	112.5
38.1145	-274.5	38.1145	135	38.1145	132.5
38.135	-283.5	38.135	142.5	38.135	145
38.1555	-280.5	38.1555	132.5	38.1555	120
38.176	-261	38.176	175	38.176	122.5
38.1964	-307.5	38.1964	137.5	38.1964	133.75
38.2169	-279	38.2169	147.5	38.2169	116.25
38.2374	-330	38.2374	150	38.2374	140
38.2579	-328.5	38.2579	142.5	38.2579	131.25
38.2783	-285	38.2783	157.5	38.2783	127.5
38.2988	-315	38.2988	152.5	38.2988	141.25
38.3193	-292.5	38.3193	155	38.3193	123.75
38.3398	-273	38.3398	160	38.3398	127.5
38.3602	-271.5	38.3602	175	38.3602	118.75
38.3807	-279	38.3807	147.5	38.3807	142.5
38.4012	-289.5	38.4012	150	38.4012	135
38.4217	-277.5	38.4217	115	38.4217	120
38.4421	-301.5	38.4421	120	38.4421	120
38.4626	-291	38.4626	132.5	38.4626	123.75
38.4831	-268.5	38.4831	142.5	38.4831	121.25
38.5036	-286.5	38.5036	137.5	38.5036	132.5
38.524	-291	38.524	115	38.524	117.5
38.5445	-292.5	38.5445	147.5	38.5445	146.25
38.565	-270	38.565	180	38.565	132.5
38.5855	-271.5	38.5855	107.5	38.5855	137.5
38.6059	-268.5	38.6059	192.5	38.6059	111.25
38.6264	-298.5	38.6264	147.5	38.6264	107.5
38.6469	-298.5	38.6469	142.5	38.6469	125
38.6674	-277.5	38.6674	147.5	38.6674	116.25
38.6878	-279	38.6878	142.5	38.6878	101.25
38.7083	-279	38.7083	137.5	38.7083	127.5
38.7288	-297	38.7288	110	38.7288	147.5
38.7493	-295.5	38.7493	145	38.7493	126.25
38.7697	-282	38.7697	132.5	38.7697	135
38.7902	-280.5	38.7902	145	38.7902	133.75
38.8107	-298.5	38.8107	177.5	38.8107	158.75
38.8312	-291	38.8312	137.5	38.8312	117.5
38.8516	-292.5	38.8516	122.5	38.8516	145
38.8721	-291	38.8721	132.5	38.8721	122.5
38.8926	-286.5	38.8926	140	38.8926	145
38.9131	-288	38.9131	152.5	38.9131	146.25
38.9335	-274.5	38.9335	130	38.9335	146.25
38.954	-280.5	38.954	147.5	38.954	132.5
38.9745	-301.5	38.9745	157.5	38.9745	147.5
38.995	-292.5	38.995	100	38.995	148.75
39.0154	-295.5	39.0154	170	39.0154	151.25
39.0359	-312	39.0359	122.5	39.0359	126.25
39.0564	-261	39.0564	117.5	39.0564	122.5
39.0769	-297	39.0769	120	39.0769	147.5
39.0973	-277.5	39.0973	130	39.0973	155
39.1178	-282	39.1178	177.5	39.1178	127.5
39.1383	-270	39.1383	145	39.1383	146.25
39.1588	-279	39.1588	125	39.1588	190
39.1792	-304.5	39.1792	147.5	39.1792	150
39.1997	-298.5	39.1997	145	39.1997	147.5
39.2202	-282	39.2202	155	39.2202	130
39.2407	-276	39.2407	147.5	39.2407	142.5
39.2611	-301.5	39.2611	105	39.2611	126.25
39.2816	-277.5	39.2816	130	39.2816	120
39.3021	-291	39.3021	175	39.3021	131.25
39.3226	-268.5	39.3226	105	39.3226	150
39.343	-294	39.343	137.5	39.343	120
39.3635	-292.5	39.3635	135	39.3635	127.5
39.384	-291	39.384	135	39.384	105
39.4045	-324	39.4045	102.5	39.4045	148.75
39.4249	-309	39.4249	140	39.4249	126.25
39.4454	-270	39.4454	157.5	39.4454	102.5
39.4659	-292.5	39.4659	125	39.4659	132.5
39.4864	-315	39.4864	162.5	39.4864	126.25
39.5068	-273	39.5068	162.5	39.5068	122.5
39.5273	-283.5	39.5273	170	39.5273	131.25
39.5478	-280.5	39.5478	165	39.5478	127.5
39.5683	-304.5	39.5683	182.5	39.5683	132.5
39.5887	-276	39.5887	152.5	39.5887	132.5
39.6092	-259.5	39.6092	170	39.6092	125
39.6297	-297	39.6297	140	39.6297	117.5
39.6502	-247.5	39.6502	157.5	39.6502	152.5
39.6706	-294	39.6706	150	39.6706	130
39.6911	-282	39.6911	182.5	39.6911	135
39.7116	-288	39.7116	135	39.7116	116.25
39.7321	-316.5	39.7321	185	39.7321	135
39.7525	-288	39.7525	165	39.7525	118.75
39.773	-279	39.773	152.5	39.773	117.5
39.7935	-288	39.7935	150	39.7935	115
39.814	-286.5	39.814	165	39.814	147.5
39.8344	-282	39.8344	137.5	39.8344	123.75
39.8549	-288	39.8549	135	39.8549	132.5
39.8754	-265.5	39.8754	150	39.8754	128.75
39.8959	-258	39.8959	145	39.8959	128.75
39.9163	-289.5	39.9163	140	39.9163	116.25
39.9368	-268.5	39.9368	162.5	39.9368	120
39.9573	-277.5	39.9573	105	39.9573	137.5
39.9778	-283.5	39.9778	162.5	39.9778	128.75
39.9982	-289.5	39.9982	172.5	39.9982	131.25
40.0187	-309	40.0187	127.5	40.0187	92.5
40.0392	-277.5	40.0392	162.5	40.0392	130
40.0597	-280.5	40.0597	155	40.0597	118.75
40.0801	-279	40.0801	155	40.0801	121.25
40.1006	-283.5	40.1006	157.5	40.1006	117.5
40.1211	-256.5	40.1211	117.5	40.1211	108.75
40.1416	-279	40.1416	157.5	40.1416	128.75
40.162	-274.5	40.162	142.5	40.162	136.25
40.1825	-261	40.1825	132.5	40.1825	112.5
40.203	-309	40.203	140	40.203	112.5
40.2235	-258	40.2235	117.5	40.2235	131.25
40.2439	-273	40.2439	137.5	40.2439	141.25
40.2644	-258	40.2644	157.5	40.2644	128.75
40.2849	-291	40.2849	145	40.2849	130
40.3054	-277.5	40.3054	152.5	40.3054	117.5
40.3258	-297	40.3258	112.5	40.3258	122.5
40.3463	-309	40.3463	150	40.3463	116.25
40.3668	-292.5	40.3668	155	40.3668	147.5
40.3873	-280.5	40.3873	162.5	40.3873	96.25
40.4077	-279	40.4077	152.5	40.4077	140
40.4282	-307.5	40.4282	145	40.4282	113.75
40.4487	-300	40.4487	130	40.4487	137.5
40.4692	-300	40.4692	145	40.4692	133.75
40.4896	-262.5	40.4896	142.5	40.4896	130
40.5101	-283.5	40.5101	120	40.5101	117.5
40.5306	-286.5	40.5306	137.5	40.5306	108.75
40.5511	-279	40.5511	160	40.5511	126.25
40.5715	-291	40.5715	117.5	40.5715	140
40.592	-306	40.592	122.5	40.592	120
40.6125	-292.5	40.6125	122.5	40.6125	141.25
40.633	-292.5	40.633	145	40.633	127.5
40.6534	-289.5	40.6534	175	40.6534	126.25
40.6739	-280.5	40.6739	132.5	40.6739	120
40.6944	-274.5	40.6944	170	40.6944	133.75
40.7149	-304.5	40.7149	157.5	40.7149	107.5
40.7353	-265.5	40.7353	125	40.7353	110
40.7558	-262.5	40.7558	155	40.7558	146.25
40.7763	-261	40.7763	155	40.7763	133.75
40.7968	-313.5	40.7968	170	40.7968	133.75
40.8172	-291	40.8172	140	40.8172	123.75
40.8377	-298.5	40.8377	157.5	40.8377	130
40.8582	-264	40.8582	120	40.8582	123.75
40.8787	-280.5	40.8787	167.5	40.8787	125
40.8991	-285	40.8991	122.5	40.8991	125
40.9196	-285	40.9196	140	40.9196	147.5
40.9401	-271.5	40.9401	152.5	40.9401	140
40.9606	-289.5	40.9606	130	40.9606	147.5
40.981	-282	40.981	130	40.981	135
41.0015	-226.5	41.0015	157.5	41.0015	135
41.022	-331.5	41.022	117.5	41.022	125
41.0425	-291	41.0425	110	41.0425	120
41.0629	-301.5	41.0629	107.5	41.0629	132.5
41.0834	-274.5	41.0834	120	41.0834	106.25
41.1039	-282	41.1039	140	41.1039	128.75
41.1244	-258	41.1244	162.5	41.1244	125
41.1448	-244.5	41.1448	142.5	41.1448	125
41.1653	-306	41.1653	162.5	41.1653	123.75
41.1858	-262.5	41.1858	152.5	41.1858	98.75
41.2063	-276	41.2063	157.5	41.2063	153.75
41.2267	-288	41.2267	165	41.2267	122.5
41.2472	-268.5	41.2472	117.5	41.2472	115
41.2677	-285	41.2677	157.5	41.2677	116.25
41.2882	-291	41.2882	160	41.2882	127.5
41.3086	-264	41.3086	100	41.3086	127.5
41.3291	-247.5	41.3291	157.5	41.3291	96.25
41.3496	-261	41.3496	145	41.3496	130
41.3701	-298.5	41.3701	135	41.3701	145
41.3905	-291	41.3905	155	41.3905	122.5
41.411	-294	41.411	132.5	41.411	145
41.4315	-273	41.4315	135	41.4315	138.75
41.452	-282	41.452	162.5	41.452	148.75
41.4724	-288	41.4724	150	41.4724	153.75
41.4929	-267	41.4929	160	41.4929	131.25
41.5134	-274.5	41.5134	132.5	41.5134	141.25
41.5339	-273	41.5339	145	41.5339	122.5
41.5543	-292.5	41.5543	125	41.5543	140
41.5748	-282	41.5748	177.5	41.5748	115
41.5953	-300	41.5953	160	41.5953	107.5
41.6158	-252	41.6158	105	41.6158	116.25
41.6362	-291	41.6362	122.5	41.6362	133.75
41.6567	-259.5	41.6567	132.5	41.6567	135
41.6772	-241.5	41.6772	145	41.6772	121.25
41.6977	-256.5	41.6977	147.5	41.6977	132.5
41.7181	-309	41.7181	162.5	41.7181	123.75
41.7386	-279	41.7386	120	41.7386	113.75
41.7591	-294	41.7591	127.5	41.7591	141.25
41.7796	-264	41.7796	195	41.7796	102.5
41.8	-288	41.8	162.5	41.8	122.5
41.8205	-307.5	41.8205	170	41.8205	113.75
41.841	-247.5	41.841	145	41.841	138.75
41.8615	-283.5	41.8615	125	41.8615	116.25
41.8819	-294	41.8819	150	41.8819	131.25
41.9024	-291	41.9024	170	41.9024	128.75
41.9229	-297	41.9229	155	41.9229	123.75
41.9434	-247.5	41.9434	140	41.9434	127.5
41.9638	-276	41.9638	167.5	41.9638	135
41.9843	-250.5	41.9843	155	41.9843	102.5
42.0048	-258	42.0048	157.5	42.0048	118.75
42.0253	-292.5	42.0253	190	42.0253	123.75
42.0457	-264	42.0457	142.5	42.0457	108.75
42.0662	-264	42.0662	170	42.0662	123.75
42.0867	-280.5	42.0867	180	42.0867	136.25
42.1072	-270	42.1072	125	42.1072	130
42.1276	-292.5	42.1276	162.5	42.1276	122.5
42.1481	-286.5	42.1481	162.5	42.1481	103.75
42.1686	-268.5	42.1686	182.5	42.1686	138.75
42.1891	-297	42.1891	137.5	42.1891	135
42.2095	-277.5	42.2095	157.5	42.2095	120
42.23	-289.5	42.23	177.5	42.23	112.5
42.2505	-295.5	42.2505	152.5	42.2505	118.75
42.271	-253.5	42.271	145	42.271	146.25
42.2914	-241.5	42.2914	175	42.2914	123.75
42.3119	-280.5	42.3119	185	42.3119	126.25
42.3324	-268.5	42.3324	102.5	42.3324	126.25
42.3528	-264	42.3528	127.5	42.3528	128.75
42.3733	-277.5	42.3733	152.5	42.3733	121.25
42.3938	-255	42.3938	182.5	42.3938	121.25
42.4143	-286.5	42.4143	147.5	42.4143	120
42.4348	-303	42.4348	135	42.4348	143.75
42.4552	-277.5	42.4552	177.5	42.4552	126.25
42.4757	-307.5	42.4757	165	42.4757	116.25
42.4962	-298.5	42.4962	155	42.4962	103.75
42.5166	-270	42.5166	167.5	42.5166	120
42.5371	-286.5	42.5371	147.5	42.5371	113.75
42.5576	-279	42.5576	200	42.5576	127.5
42.5781	-300	42.5781	155	42.5781	117.5
42.5986	-286.5	42.5986	180	42.5986	136.25
42.619	-265.5	42.619	165	42.619	122.5
42.6395	-300	42.6395	137.5	42.6395	121.25
42.66	-267	42.66	140	42.66	131.25
42.6805	-282	42.6805	182.5	42.6805	133.75
42.7009	-300	42.7009	152.5	42.7009	103.75
42.7214	-276	42.7214	200	42.7214	115
42.7419	-259.5	42.7419	207.5	42.7419	142.5
42.7624	-277.5	42.7624	135	42.7624	135
42.7828	-297	42.7828	147.5	42.7828	147.5
42.8033	-264	42.8033	167.5	42.8033	157.5
42.8238	-264	42.8238	180	42.8238	115
42.8443	-264	42.8443	145	42.8443	117.5
42.8647	-280.5	42.8647	142.5	42.8647	135
42.8852	-301.5	42.8852	130	42.8852	156.25
42.9057	-255	42.9057	160	42.9057	140
42.9261	-271.5	42.9261	152.5	42.9261	100
42.9466	-301.5	42.9466	172.5	42.9466	120
42.9671	-247.5	42.9671	197.5	42.9671	108.75
42.9876	-262.5	42.9876	162.5	42.9876	146.25
43.0081	-276	43.0081	152.5	43.0081	122.5
43.0285	-285	43.0285	167.5	43.0285	123.75
43.049	-280.5	43.049	160	43.049	103.75
43.0695	-286.5	43.0695	177.5	43.0695	117.5
43.09	-279	43.09	157.5	43.09	115
43.1104	-246	43.1104	202.5	43.1104	138.75
43.1309	-261	43.1309	177.5	43.1309	138.75
43.1514	-265.5	43.1514	200	43.1514	147.5
43.1719	-283.5	43.1719	165	43.1719	148.75
43.1923	-250.5	43.1923	142.5	43.1923	127.5
43.2128	-301.5	43.2128	180	43.2128	127.5
43.2333	-237	43.2333	175	43.2333	112.5
43.2537	-268.5	43.2537	162.5	43.2537	148.75
43.2742	-238.5	43.2742	192.5	43.2742	123.75
43.2947	-270	43.2947	207.5	43.2947	132.5
43.3152	-274.5	43.3152	155	43.3152	107.5
43.3357	-228	43.3357	175	43.3357	117.5
43.3561	-267	43.3561	172.5	43.3561	136.25
43.3766	-252	43.3766	157.5	43.3766	150
43.3971	-271.5	43.3971	230	43.3971	101.25
43.4175	-267	43.4175	115	43.4175	160
43.438	-243	43.438	202.5	43.438	125
43.4585	-262.5	43.4585	195	43.4585	133.75
43.479	-240	43.479	207.5	43.479	112.5
43.4995	-274.5	43.4995	160	43.4995	122.5
43.5199	-253.5	43.5199	172.5	43.5199	127.5
43.5404	-253.5	43.5404	215	43.5404	118.75
43.5609	-232.5	43.5609	182.5	43.5609	116.25
43.5814	-274.5	43.5814	177.5	43.5814	136.25
43.6018	-274.5	43.6018	165	43.6018	135
43.6223	-243	43.6223	182.5	43.6223	121.25
43.6428	-259.5	43.6428	182.5	43.6428	140
43.6632	-273	43.6632	170	43.6632	127.5
43.6837	-261	43.6837	185	43.6837	143.75
43.7042	-262.5	43.7042	177.5	43.7042	135
43.7247	-244.5	43.7247	195	43.7247	118.75
43.7452	-258	43.7452	175	43.7452	115
43.7656	-249	43.7656	190	43.7656	116.25
43.7861	-300	43.7861	200	43.7861	115
43.8066	-270	43.8066	165	43.8066	127.5
43.827	-268.5	43.827	177.5	43.827	148.75
43.8475	-261	43.8475	152.5	43.8475	137.5
43.868	-303	43.868	220	43.868	120
43.8885	-277.5	43.8885	232.5	43.8885	106.25
[truncated: 1,764 more rows]

## Sheet: Fig. 1e
Fig. 1e
R (Å)	Co-CNS	R (Å)	CoP-CNS	R (Å)	CNS	R (Å)	Co foil*0.2
0	0.10075	0	0.0531	0	0.15411	0	0.09209
0.03068	0.09741	0.03068	0.06311	0.03068	0.34816	0.03068	0.08984
0.06136	0.08765	0.06136	0.08487	0.06136	0.62386	0.06136	0.08368
0.09204	0.0722	0.09204	0.10837	0.09204	0.87196	0.09204	0.0754
0.12272	0.05237	0.12272	0.12881	0.12272	1.06795	0.12272	0.0681
0.1534	0.03072	0.1534	0.14387	0.1534	1.19674	0.1534	0.06552
0.18408	0.01785	0.18408	0.15252	0.18408	1.24833	0.18408	0.06957
0.21476	0.0326	0.21476	0.15469	0.21476	1.2177	0.21476	0.07837
0.24544	0.05479	0.24544	0.15125	0.24544	1.10502	0.24544	0.08822
0.27612	0.07503	0.27612	0.14421	0.27612	0.91604	0.27612	0.09596
0.3068	0.09071	0.3068	0.13688	0.3068	0.66341	0.3068	0.09968
0.33748	0.10033	0.33748	0.13367	0.33748	0.37589	0.33748	0.09871
0.36816	0.10293	0.36816	0.1388	0.36816	0.21561	0.36816	0.09365
0.39884	0.09815	0.39884	0.15404	0.39884	0.46894	0.39884	0.08663
0.42951	0.08631	0.42951	0.17806	0.42951	0.81711	0.42951	0.08137
0.46019	0.06887	0.46019	0.20813	0.46019	1.15405	0.46019	0.08213
0.49087	0.05017	0.49087	0.24185	0.49087	1.44878	0.49087	0.09058
0.52155	0.04324	0.52155	0.27757	0.52155	1.68003	0.52155	0.10426
0.55223	0.06123	0.55223	0.3143	0.55223	1.83157	0.55223	0.11885
0.58291	0.09356	0.58291	0.35136	0.58291	1.89245	0.58291	0.13051
0.61359	0.13047	0.61359	0.38809	0.61359	1.85824	0.61359	0.13641
0.64427	0.16808	0.64427	0.42365	0.64427	1.733	0.64427	0.13471
0.67495	0.20456	0.67495	0.45699	0.67495	1.5333	0.67495	0.12455
0.70563	0.23904	0.70563	0.48707	0.70563	1.29758	0.70563	0.10594
0.73631	0.2714	0.73631	0.51329	0.73631	1.10638	0.73631	0.07977
0.76699	0.30211	0.76699	0.53621	0.76699	1.08881	0.76699	0.04768
0.79767	0.332	0.79767	0.5583	0.79767	1.31339	0.79767	0.0119
0.82835	0.36192	0.82835	0.58465	0.82835	1.70387	0.82835	0.02495
0.85903	0.39231	0.85903	0.62288	0.85903	2.15874	0.85903	0.06005
0.88971	0.42289	0.88971	0.68159	0.88971	2.61036	0.88971	0.09082
0.92039	0.45249	0.92039	0.76751	0.92039	3.01385	0.92039	0.11522
0.95107	0.47918	0.95107	0.88298	0.95107	3.33651	0.95107	0.13207
0.98175	0.50055	0.98175	1.0255	0.98175	3.55404	0.98175	0.1416
1.01243	0.51423	1.01243	1.18893	1.01243	3.64981	1.01243	0.14577
1.04311	0.51843	1.04311	1.36512	1.04311	3.61546	1.04311	0.14843
1.07379	0.51275	1.07379	1.54519	1.07379	3.45249	1.07379	0.15446
1.10447	0.49913	1.10447	1.72049	1.10447	3.17527	1.10447	0.16726
1.13515	0.4831	1.13515	1.88357	1.13515	2.81726	1.13515	0.18623
1.16583	0.47487	1.16583	2.02925	1.16583	2.44392	1.16583	0.20691
1.1965	0.48829	1.1965	2.15575	1.1965	2.17241	1.1965	0.22314
1.22718	0.53543	1.22718	2.26603	1.22718	2.15965	1.22718	0.22874
1.25786	0.61965	1.25786	2.36883	1.25786	2.48419	1.25786	0.21837
1.28854	0.73513	1.28854	2.47906	1.28854	3.06864	1.28854	0.18811
1.31922	0.87175	1.31922	2.61648	1.31922	3.78808	1.31922	0.13601
1.3499	1.01894	1.3499	2.80207	1.3499	4.54838	1.3499	0.06516
1.38058	1.16707	1.38058	3.05256	1.38058	5.28652	1.38058	0.05647
1.41126	1.30779	1.41126	3.37563	1.41126	5.95833	1.41126	0.16415
1.44194	1.43423	1.44194	3.76799	1.44194	6.5317	1.44194	0.29099
1.47262	1.54144	1.47262	4.21693	1.47262	6.98354	1.47262	0.42326
1.5033	1.627	1.5033	4.70339	1.5033	7.29859	1.5033	0.55099
1.53398	1.69199	1.53398	5.20497	1.53398	7.46882	1.53398	0.66389
1.56466	1.74195	1.56466	5.69826	1.56466	7.493	1.56466	0.75184
1.59534	1.78786	1.59534	6.16036	1.59534	7.37616	1.59534	0.80625
1.62602	1.84636	1.62602	6.57011	1.62602	7.12896	1.62602	0.82234
1.6567	1.93803	1.6567	6.90893	1.6567	6.76681	1.6567	0.80338
1.68738	2.08303	1.68738	7.16157	1.68738	6.30887	1.68738	0.7691
1.71806	2.29541	1.71806	7.31674	1.71806	5.7769	1.71806	0.76788
1.74874	2.57916	1.74874	7.36744	1.74874	5.19409	1.74874	0.87091
1.77942	2.92849	1.77942	7.31133	1.77942	4.58379	1.77942	1.11989
1.8101	3.33072	1.8101	7.15067	1.8101	3.96835	1.8101	1.50144
1.84078	3.76958	1.84078	6.89225	1.84078	3.36802	1.84078	1.98336
1.87146	4.22728	1.87146	6.54702	1.87146	2.79999	1.87146	2.53641
1.90214	4.68576	1.90214	6.12954	1.90214	2.27763	1.90214	3.13515
1.93282	5.12729	1.93282	5.65733	1.93282	1.80995	1.93282	3.75556
1.9635	5.53501	1.9635	5.14998	1.9635	1.40148	1.9635	4.37398
1.99418	5.89325	1.99418	4.62824	1.99418	1.05258	1.99418	4.96707
2.02485	6.18797	2.02485	4.11292	2.02485	0.76083	2.02485	5.51233
2.05553	6.40717	2.05553	3.62362	2.05553	0.52431	2.05553	5.98893
2.08621	6.54127	2.08621	3.17731	2.08621	0.35033	2.08621	6.37848
2.11689	6.58346	2.11689	2.78655	2.11689	0.27204	2.11689	6.66591
2.14757	6.52993	2.14757	2.45773	2.14757	0.31316	2.14757	6.84017
2.17825	6.38011	2.17825	2.18974	2.17825	0.4173	2.17825	6.89469
2.20893	6.13667	2.20893	1.97424	2.20893	0.53376	2.20893	6.82772
2.23961	5.80549	2.23961	1.79802	2.23961	0.64253	2.23961	6.6424
2.27029	5.39543	2.27029	1.64687	2.27029	0.73451	2.27029	6.34654
2.30097	4.91804	2.30097	1.50933	2.30097	0.8043	2.30097	5.9522
2.33165	4.38709	2.33165	1.37881	2.33165	0.84861	2.33165	5.475
2.36233	3.81808	2.36233	1.25397	2.36233	0.86601	2.36233	4.93335
2.39301	3.22763	2.39301	1.13768	2.39301	0.85688	2.39301	4.34745
2.42369	2.63294	2.42369	1.03496	2.42369	0.82328	2.42369	3.73823
2.45437	2.05129	2.45437	0.95036	2.45437	0.76879	2.45437	3.12633
2.48505	1.50005	2.48505	0.88526	2.48505	0.69817	2.48505	2.53106
2.51573	0.99821	2.51573	0.83628	2.51573	0.61694	2.51573	1.96952
2.54641	0.57593	2.54641	0.79597	2.54641	0.53108	2.54641	1.45586
2.57709	0.3326	2.57709	0.75528	2.57709	0.44666	2.57709	1.00073
2.60777	0.42387	2.60777	0.70629	2.60777	0.36979	2.60777	0.61104
2.63845	0.62987	2.63845	0.64399	2.63845	0.30665	2.63845	0.29033
2.66913	0.80366	2.66913	0.56692	2.66913	0.26336	2.66913	0.05129
2.69981	0.91963	2.69981	0.47737	2.69981	0.24448	2.69981	0.16385
2.73049	0.97542	2.73049	0.3816	2.73049	0.24982	2.73049	0.29687
2.76117	0.97524	2.76117	0.29142	2.76117	0.27403	2.76117	0.38316
2.79184	0.92626	2.79184	0.22785	2.79184	0.31031	2.79184	0.4303
2.82252	0.83727	2.82252	0.21645	2.82252	0.35327	2.82252	0.44631
2.8532	0.71795	2.8532	0.25354	2.8532	0.39909	2.8532	0.43795
2.88388	0.57847	2.88388	0.30809	2.88388	0.44488	2.88388	0.41018
2.91456	0.42994	2.91456	0.35859	2.91456	0.48842	2.91456	0.36646
2.94524	0.28773	2.94524	0.39699	2.94524	0.52812	2.94524	0.31041
2.97592	0.18848	2.97592	0.42376	2.97592	0.56327	2.97592	0.24968
3.0066	0.20577	3.0066	0.44591	3.0066	0.59402	3.0066	0.2055
3.03728	0.31196	3.03728	0.47571	3.03728	0.62134	3.03728	0.21786
3.06796	0.43809	3.06796	0.52681	3.06796	0.64667	3.06796	0.29839
3.09864	0.56295	3.09864	0.60791	3.09864	0.67126	3.09864	0.41797
3.12932	0.68066	3.12932	0.71909	3.12932	0.69562	3.12932	0.55328
3.16	0.78889	3.16	0.85381	3.16	0.7189	3.16	0.69059
3.19068	0.88611	3.19068	1.00282	3.19068	0.73883	3.19068	0.82006
3.22136	0.97062	3.22136	1.15672	3.22136	0.75193	3.22136	0.93367
3.25204	1.04034	3.25204	1.30691	3.25204	0.75409	3.25204	1.02489
3.28272	1.09292	3.28272	1.44603	3.28272	0.7412	3.28272	1.08885
3.3134	1.12601	3.3134	1.56811	3.3134	0.70984	3.3134	1.12249
3.34408	1.13769	3.34408	1.66861	3.34408	0.6578	3.34408	1.12477
3.37476	1.1271	3.37476	1.74452	3.37476	0.58462	3.37476	1.09669
3.40544	1.09502	3.40544	1.79432	3.40544	0.49222	3.40544	1.04117
3.43612	1.04477	3.43612	1.81794	3.43612	0.38636	3.43612	0.96297
3.4668	0.98331	3.4668	1.81661	3.4668	0.28138	3.4668	0.86847
3.49748	0.92248	3.49748	1.79273	3.49748	0.21572	3.49748	0.76568
3.52816	0.87964	3.52816	1.74957	3.52816	0.24665	3.52816	0.66454
3.55884	0.87502	3.55884	1.69106	3.55884	0.35213	3.55884	0.57764
3.58952	0.92364	3.58952	1.62146	3.58952	0.47878	3.58952	0.52048
3.62019	1.02676	3.62019	1.54504	3.62019	0.60137	3.62019	0.50789
3.65087	1.17276	3.65087	1.46573	3.65087	0.7075	3.65087	0.54529
3.68155	1.34486	3.68155	1.38683	3.68155	0.78936	3.68155	0.62533
3.71223	1.52701	3.71223	1.31077	3.71223	0.84168	3.71223	0.73562
3.74291	1.70567	3.74291	1.23893	3.74291	0.8612	3.74291	0.86566
3.77359	1.86986	3.77359	1.17164	3.77359	0.84665	3.77359	1.00776
3.80427	2.01082	3.80427	1.10833	3.80427	0.79864	3.80427	1.15556
3.83495	2.12172	3.83495	1.04777	3.83495	0.71961	3.83495	1.30303
3.86563	2.1976	3.86563	0.98843	3.86563	0.61364	3.86563	1.44391
3.89631	2.23531	3.89631	0.92879	3.89631	0.48626	3.89631	1.57177
3.92699	2.23345	3.92699	0.8676	3.92699	0.34421	3.92699	1.68034
3.95767	2.19243	3.95767	0.80407	3.95767	0.19576	3.95767	1.76394
3.98835	2.11441	3.98835	0.73794	3.98835	0.06133	3.98835	1.81787
4.01903	2.0033	4.01903	0.66951	4.01903	0.11763	4.01903	1.8389
4.04971	1.86487	4.04971	0.59954	4.04971	0.24441	4.04971	1.82555
4.08039	1.7069	4.08039	0.52924	4.08039	0.35667	4.08039	1.77839
4.11107	1.53958	4.11107	0.46016	4.11107	0.44709	4.11107	1.70018
4.14175	1.37612	4.14175	0.39407	4.14175	0.51259	4.14175	1.59601
4.17243	1.23336	4.17243	0.33291	4.17243	0.55221	4.17243	1.47341
4.20311	1.13103	4.20311	0.27865	4.20311	0.56702	4.20311	1.34242
4.23379	1.08708	4.23379	0.23315	4.23379	0.56007	4.23379	1.21555
4.26447	1.10896	4.26447	0.1978	4.26447	0.53637	4.26447	1.10718
4.29515	1.18839	4.29515	0.17298	4.29515	0.50277	4.29515	1.0314
4.32583	1.30671	4.32583	0.15754	4.32583	0.46751	4.32583	0.99769
4.35651	1.44414	4.35651	0.14898	4.35651	0.43908	4.35651	1.00631
4.38719	1.58457	4.38719	0.14458	4.38719	0.42385	4.38719	1.04788
4.41786	1.71617	4.41786	0.1425	4.41786	0.42327	4.41786	1.10817
4.44854	1.83051	4.44854	0.1423	4.44854	0.43318	4.44854	1.17349
4.47922	1.92171	4.47922	0.14468	4.47922	0.44616	4.47922	1.23335
4.5099	1.98577	4.5099	0.15085	4.5099	0.45471	4.5099	1.28084
4.54058	2.02025	4.54058	0.16167	4.54058	0.45313	4.54058	1.31201
4.57126	2.02404	4.57126	0.17715	4.57126	0.43799	4.57126	1.3252
4.60194	1.99728	4.60194	0.19632	4.60194	0.40809	4.60194	1.32028
4.63262	1.94123	4.63262	0.21773	4.63262	0.36414	4.63262	1.29818
4.6633	1.85824	4.6633	0.23975	4.6633	0.30846	4.6633	1.26044
4.69398	1.7516	4.69398	0.26091	4.69398	0.24491	4.69398	1.2089
4.72466	1.62546	4.72466	0.27996	4.72466	0.17915	4.72466	1.14549
4.75534	1.48465	4.75534	0.29591	4.75534	0.12081	4.75534	1.07208
4.78602	1.33454	4.78602	0.30807	4.78602	0.09008	4.78602	0.99047
4.8167	1.18081	4.8167	0.31597	4.8167	0.10437	4.8167	0.90238
4.84738	1.02933	4.84738	0.31939	4.84738	0.13936	4.84738	0.80956
4.87806	0.88588	4.87806	0.31828	4.87806	0.17166	4.87806	0.71379
4.90874	0.75603	4.90874	0.31278	4.90874	0.19284	4.90874	0.61705
4.93942	0.64471	4.93942	0.30316	4.93942	0.2001	4.93942	0.52159
4.9701	0.55557	4.9701	0.28985	4.9701	0.19307	4.9701	0.43003
5.00078	0.48997	5.00078	0.2734	5.00078	0.17305	5.00078	0.34565
5.03146	0.44597	5.03146	0.25448	5.03146	0.14293	5.03146	0.27281
5.06214	0.41837	5.06214	0.23392	5.06214	0.10798	5.06214	0.21752
5.09282	0.40037	5.09282	0.21272	5.09282	0.07913	5.09282	0.18653
5.1235	0.38569	5.1235	0.19204	5.1235	0.07633	5.1235	0.18177
5.15418	0.36986	5.15418	0.17324	5.15418	0.10259	5.15418	0.19544
5.18486	0.3504	5.18486	0.15779	5.18486	0.13824	5.18486	0.21623
5.21553	0.32644	5.21553	0.147	5.21553	0.17119	5.21553	0.23631
5.24621	0.29828	5.24621	0.1416	5.24621	0.19612	5.24621	0.25175
5.27689	0.26706	5.27689	0.14137	5.27689	0.21037	5.27689	0.26099
5.30757	0.23463	5.30757	0.14514	5.30757	0.21287	5.30757	0.26367
5.33825	0.20357	5.33825	0.15127	5.33825	0.20384	5.33825	0.26009
5.36893	0.17727	5.36893	0.15821	5.36893	0.18485	5.36893	0.25083
5.39961	0.15962	5.39961	0.16476	5.39961	0.1591	5.39961	0.23659
5.43029	0.15348	5.43029	0.17015	5.43029	0.13235	5.43029	0.21806
5.46097	0.15838	5.46097	0.17404	5.46097	0.11426	5.46097	0.19591
5.49165	0.17035	5.49165	0.17641	5.49165	0.1157	5.49165	0.17074
5.52233	0.18435	5.52233	0.17753	5.52233	0.13712	5.52233	0.14315
5.55301	0.19622	5.55301	0.17785	5.55301	0.16841	5.55301	0.11378
5.58369	0.20305	5.58369	0.17795	5.58369	0.2004	5.58369	0.08345
5.61437	0.20307	5.61437	0.17843	5.61437	0.2275	5.61437	0.05348
5.64505	0.19549	5.64505	0.17984	5.64505	0.24649	5.64505	0.02776
5.67573	0.18048	5.67573	0.18254	5.67573	0.25561	5.67573	0.02515
5.70641	0.15926	5.70641	0.18671	5.70641	0.25419	5.70641	0.04654
5.73709	0.13447	5.73709	0.19231	5.73709	0.24244	5.73709	0.07001
5.76777	0.1111	5.76777	0.19914	5.76777	0.22133	5.76777	0.09075
5.79845	0.09737	5.79845	0.20689	5.79845	0.19248	5.79845	0.10734
5.82913	0.10114	5.82913	0.21524	5.82913	0.15807	5.82913	0.11902
5.85981	0.12045	5.85981	0.22387	5.85981	0.12081	5.85981	0.12542
5.89049	0.14628	5.89049	0.23251	5.89049	0.08421	5.89049	0.12647
5.92117	0.17122	5.92117	0.24091	5.92117	0.05417	5.92117	0.12247
5.95185	0.19074	5.95185	0.24888	5.95185	0.04273	5.95185	0.11407
5.98253	0.20213	5.98253	0.2562	5.98253	0.05381	5.98253	0.10246
6.0132	0.20389	6.0132	0.26268	6.0132	0.07057	6.0132	0.0895
6.04388	0.19555	6.04388	0.26806	6.04388	0.08339	6.04388	0.07807
6.07456	0.17776	6.07456	0.27208	6.07456	0.08944	6.07456	0.07215
6.10524	0.15249	6.10524	0.27447	6.10524	0.08816	6.10524	0.075
6.13592	0.12404	6.13592	0.27492	6.13592	0.0802	6.13592	0.08627
6.1666	0.10128	6.1666	0.27316	6.1666	0.06745	6.1666	0.10271
6.19728	0.09853	6.19728	0.26897	6.19728	0.0539	6.19728	0.12114
6.22796	0.12129	6.22796	0.26217	6.22796	0.04765	6.22796	0.13949
6.25864	0.15852	6.25864	0.2527	6.25864	0.0565	6.25864	0.1565
6.28932	0.19919	6.28932	0.24065	6.28932	0.07655	6.28932	0.17149
6.32	0.23695	6.32	0.22624	6.32	0.10034	6.32	0.18411
6.35068	0.26804	6.35068	0.2099	6.35068	0.12357	6.35068	0.1943
6.38136	0.29001	6.38136	0.19232	6.38136	0.14392	6.38136	0.20213
6.41204	0.3014	6.41204	0.17444	6.41204	0.16004	6.41204	0.20785
6.44272	0.30163	6.44272	0.15757	6.44272	0.17122	6.44272	0.21176
6.4734	0.29104	6.4734	0.14335	6.4734	0.17733	6.4734	0.2143
6.50408	0.27102	6.50408	0.13355	6.50408	0.17869	6.50408	0.21601
6.53476	0.2444	6.53476	0.12959	6.53476	0.17613	6.53476	0.21759
6.56544	0.21609	6.56544	0.13177	6.56544	0.1709	6.56544	0.21996
6.59612	0.19404	6.59612	0.13902	6.59612	0.1646	6.59612	0.2242
6.6268	0.18848	6.6268	0.14946	6.6268	0.15901	6.6268	0.23147
6.65748	0.20595	6.65748	0.1611	6.65748	0.15579	6.65748	0.24286
6.68816	0.24348	6.68816	0.17231	6.68816	0.15607	6.68816	0.25906
6.71884	0.29293	6.71884	0.18184	6.71884	0.16008	6.71884	0.28021
6.74952	0.34704	6.74952	0.18882	6.74952	0.1672	6.74952	0.30589
6.7802	0.40074	6.7802	0.19271	6.7802	0.17629	6.7802	0.33513
6.81087	0.45055	6.81087	0.19318	6.81087	0.18612	6.81087	0.36663
6.84155	0.49406	6.84155	0.19013	6.84155	0.19563	6.84155	0.39892
6.87223	0.52956	6.87223	0.18361	6.87223	0.20408	6.87223	0.43046
6.90291	0.55593	6.90291	0.17386	6.90291	0.21104	6.90291	0.45973
6.93359	0.5725	6.93359	0.16121	6.93359	0.21635	6.93359	0.48533
6.96427	0.57903	6.96427	0.14614	6.96427	0.22005	6.96427	0.50603
6.99495	0.57568	6.99495	0.12926	6.99495	0.22233	6.99495	0.5208
7.02563	0.56293	7.02563	0.11135	7.02563	0.22348	7.02563	0.52887
7.05631	0.54155	7.05631	0.09345	7.05631	0.2238	7.05631	0.52974
7.08699	0.5126	7.08699	0.07708	7.08699	0.22362	7.08699	0.52323
7.11767	0.47736	7.11767	0.06455	7.11767	0.22323	7.11767	0.50944
7.14835	0.43725	7.14835	0.05878	7.14835	0.22286	7.14835	0.48875
7.17903	0.39387	7.17903	0.06136	7.17903	0.22271	7.17903	0.46184
7.20971	0.34888	7.20971	0.07053	7.20971	0.22291	7.20971	0.42962
7.24039	0.30401	7.24039	0.08307	7.24039	0.22356	7.24039	0.39318
7.27107	0.26098	7.27107	0.09657	7.27107	0.22471	7.27107	0.35378
7.30175	0.22151	7.30175	0.10959	7.30175	0.22638	7.30175	0.31277
7.33243	0.18721	7.33243	0.12135	7.33243	0.22858	7.33243	0.27156
7.36311	0.15946	7.36311	0.13143	7.36311	0.2313	7.36311	0.23155
7.39379	0.13901	7.39379	0.13963	7.39379	0.23454	7.39379	0.19407
7.42447	0.12555	7.42447	0.14592	7.42447	0.23827	7.42447	0.1604
7.45515	0.11754	7.45515	0.15041	7.45515	0.24248	7.45515	0.13168
7.48583	0.1126	7.48583	0.1533	7.48583	0.24711	7.48583	0.10883
7.51651	0.10842	7.51651	0.15485	7.51651	0.25212	7.51651	0.09238
7.54719	0.10327	7.54719	0.15536	7.54719	0.25743	7.54719	0.08219
7.57787	0.09609	7.57787	0.15514	7.57787	0.26291	7.57787	0.07729
7.60854	0.08641	7.60854	0.15442	7.60854	0.26847	7.60854	0.07628
7.63922	0.07418	7.63922	0.15335	7.63922	0.27398	7.63922	0.07798
7.6699	0.05966	7.6699	0.15196	7.6699	0.27934	7.6699	0.08174
7.70058	0.04341	7.70058	0.15018	7.70058	0.28453	7.70058	0.0873
7.73126	0.02688	7.73126	0.1478	7.73126	0.28957	7.73126	0.09443
7.76194	0.01662	7.76194	0.14456	7.76194	0.29461	7.76194	0.10278
7.79262	0.02614	7.79262	0.1402	7.79262	0.29991	7.79262	0.11178
7.8233	0.04472	7.8233	0.13444	7.8233	0.30586	7.8233	0.12068
7.85398	0.06478	7.85398	0.12712	7.85398	0.31294	7.85398	0.12872
7.88466	0.08461	7.88466	0.11813	7.88466	0.3217	7.88466	0.13516
7.91534	0.10347	7.91534	0.10751	7.91534	0.3327	7.91534	0.1394
7.94602	0.12087	7.94602	0.09538	7.94602	0.34642	7.94602	0.14095
7.9767	0.13647	7.9767	0.08202	7.9767	0.36319	7.9767	0.13951
8.00738	0.15006	8.00738	0.06778	8.00738	0.38319	8.00738	0.13496
8.03806	0.16159	8.03806	0.05316	8.03806	0.40635	8.03806	0.12734
8.06874	0.17116	8.06874	0.0388	8.06874	0.43243	8.06874	0.11682
8.09942	0.17899	8.09942	0.02582	8.09942	0.46101	8.09942	0.10376
8.1301	0.18547	8.1301	0.01706	8.1301	0.49155	8.1301	0.08859
8.16078	0.19103	8.16078	0.01783	8.16078	0.52344	8.16078	0.07184
8.19146	0.19619	8.19146	0.02572	8.19146	0.55599	8.19146	0.0541
8.22214	0.20137	8.22214	0.03509	8.22214	0.58851	8.22214	0.03599
8.25282	0.2069	8.25282	0.04422	8.25282	0.6203	8.25282	0.0182
8.2835	0.21293	8.2835	0.05285	8.2835	0.65068	8.2835	0.00336
8.31418	0.21937	8.31418	0.0612	8.31418	0.679	8.31418	0.01546
8.34486	0.22598	8.34486	0.06971	8.34486	0.70468	8.34486	0.02939
8.37554	0.23231	8.37554	0.07878	8.37554	0.72721	8.37554	0.0413
8.40621	0.23787	8.40621	0.08876	8.40621	0.74617	8.40621	0.05083
8.43689	0.24211	8.43689	0.09978	8.43689	0.76128	8.43689	0.05781
8.46757	0.24452	8.46757	0.1118	8.46757	0.77241	8.46757	0.06214
8.49825	0.24469	8.49825	0.12458	8.49825	0.77958	8.49825	0.06384
8.52893	0.24232	8.52893	0.13779	8.52893	0.78303	8.52893	0.06302
8.55961	0.23723	8.55961	0.15104	8.55961	0.78317	8.55961	0.05987
8.59029	0.22941	8.59029	0.16395	8.59029	0.78056	8.59029	0.05463
8.62097	0.21899	8.62097	0.17616	8.62097	0.77595	8.62097	0.04766
8.65165	0.20626	8.65165	0.18741	8.65165	0.77013	8.65165	0.03939
8.68233	0.19162	8.68233	0.19747	8.68233	0.76394	8.68233	0.03049
8.71301	0.17561	8.71301	0.2062	8.71301	0.75813	8.71301	0.0223
8.74369	0.15882	8.74369	0.21352	8.74369	0.75327	8.74369	0.01795
8.77437	0.14188	8.77437	0.21941	8.77437	0.74972	8.77437	0.02113
8.80505	0.12539	8.80505	0.22384	8.80505	0.74759	8.80505	0.02971
8.83573	0.10986	8.83573	0.22682	8.83573	0.74675	8.83573	0.04024
8.86641	0.09563	8.86641	0.22832	8.86641	0.74689	8.86641	0.05116
8.89709	0.08284	8.89709	0.2283	8.89709	0.74765	8.89709	0.06184
8.92777	0.07143	8.92777	0.22666	8.92777	0.74875	8.92777	0.0719
8.95845	0.06124	8.95845	0.22331	8.95845	0.75004	8.95845	0.08111
8.98913	0.05221	8.98913	0.21814	8.98913	0.75164	8.98913	0.08932
9.01981	0.04476	9.01981	0.21104	9.01981	0.75388	9.01981	0.0964
9.05049	0.04014	9.05049	0.20195	9.05049	0.7573	9.05049	0.1023
9.08117	0.04018	9.08117	0.19087	9.08117	0.76251	9.08117	0.10699
9.11185	0.04578	9.11185	0.17786	9.11185	0.77003	9.11185	0.11049
9.14253	0.05582	9.14253	0.16311	9.14253	0.7801	9.14253	0.11285
9.17321	0.06847	9.17321	0.14694	9.17321	0.79255	9.17321	0.11419
9.20388	0.08224	9.20388	0.12981	9.20388	0.80671	9.20388	0.11463
9.23456	0.09602	9.23456	0.11242	9.23456	0.82143	9.23456	0.11437
9.26524	0.10902	9.26524	0.09575	9.26524	0.83522	9.26524	0.11362
9.29592	0.12066	9.29592	0.08123	9.29592	0.84635	9.29592	0.1126
9.3266	0.13059	9.3266	0.07077	9.3266	0.85308	9.3266	0.11157
9.35728	0.13869	9.35728	0.06633	9.35728	0.85383	9.35728	0.11073
9.38796	0.14503	9.38796	0.06848	9.38796	0.84733	9.38796	0.11029
9.41864	0.14995	9.41864	0.07568	9.41864	0.83269	9.41864	0.11035
9.44932	0.15395	9.44932	0.0855	9.44932	0.80955	9.44932	0.11097
9.48	0.15768	9.48	0.09598	9.48	0.77807	9.48	0.11209
9.51068	0.16184	9.51068	0.10584	9.51068	0.73896	9.51068	0.11359
9.54136	0.16703	9.54136	0.11433	9.54136	0.69353	9.54136	0.11528
9.57204	0.17366	9.57204	0.12104	9.57204	0.6436	9.57204	0.11692
9.60272	0.18184	9.60272	0.12576	9.60272	0.59153	9.60272	0.11826
9.6334	0.19141	9.6334	0.12847	9.6334	0.54017	9.6334	0.11907
9.66408	0.202	9.66408	0.12923	9.66408	0.49278	9.66408	0.11912
9.69476	0.21309	9.69476	0.12821	9.69476	0.4528	9.69476	0.11822
9.72544	0.22411	9.72544	0.1256	9.72544	0.42346	9.72544	0.11623
9.75612	0.23452	9.75612	0.12167	9.75612	0.40704	9.75612	0.11308
9.7868	0.24382	9.7868	0.11667	9.7868	0.40415	9.7868	0.10872
9.81748	0.25156	9.81748	0.11089	9.81748	0.41359	9.81748	0.10319
9.84816	0.25739	9.84816	0.1046	9.84816	0.43295	9.84816	0.09657
9.87884	0.26101	9.87884	0.09805	9.87884	0.45957	9.87884	0.08904
9.90952	0.26219	9.90952	0.0915	9.90952	0.49117	9.90952	0.0808
9.9402	0.26077	9.9402	0.08517	9.9402	0.5261	9.9402	0.07216
9.97088	0.25673	9.97088	0.07925	9.97088	0.56323	9.97088	0.06347

## Sheet: Fig. 1f
Fig. 1f
B.E.(eV)	Raw	Sum of Intensities	Background	CoP	Co3+	Satellite	Co2+
812.824	9146.39	9261.25	9146.39	9147.84	9150.1	9155.93	9148.77
812.724	9230.48	9254.89	9138.14	9139.6	9141.88	9147.75	9140.54
812.624	9113	9248.58	9129.9	9131.36	9133.66	9139.58	9132.31
812.524	9328.18	9242.33	9121.65	9123.12	9125.43	9131.41	9124.08
812.424	9096.92	9236.13	9113.4	9114.89	9117.21	9123.24	9115.85
812.324	9036.33	9229.99	9105.16	9106.65	9108.99	9115.06	9107.62
812.224	9046.22	9223.91	9096.91	9098.41	9100.77	9106.9	9099.39
812.124	9041.27	9217.89	9088.66	9090.17	9092.55	9098.73	9091.16
812.024	8968.31	9211.94	9080.42	9081.94	9084.33	9090.56	9082.93
811.924	9000.46	9206.05	9072.17	9073.7	9076.11	9082.39	9074.7
811.824	9025.2	9200.24	9063.92	9065.46	9067.89	9074.23	9066.48
811.724	8937.39	9194.5	9055.68	9057.23	9059.67	9066.06	9058.25
811.624	9096.92	9188.84	9047.43	9048.99	9051.45	9057.9	9050.02
811.524	9078.37	9183.27	9039.18	9040.75	9043.23	9049.73	9041.79
811.424	8964.6	9177.78	9030.94	9032.52	9035.01	9041.57	9033.56
811.324	8921.32	9172.38	9022.69	9024.28	9026.79	9033.41	9025.34
811.224	8879.27	9167.08	9014.44	9016.04	9018.57	9025.25	9017.11
811.124	8831.04	9161.87	9006.2	9007.81	9010.35	9017.09	9008.88
811.024	9038.8	9156.77	8997.95	8999.57	9002.13	9008.94	9000.65
810.924	8933.68	9151.79	8989.7	8991.33	8993.91	9000.78	8992.43
810.824	8989.33	9146.92	8981.46	8983.1	8985.7	8992.62	8984.2
810.724	8959.65	9142.17	8973.21	8974.86	8977.48	8984.47	8975.98
810.624	9020.25	9137.55	8964.97	8966.62	8969.26	8976.32	8967.75
810.524	9067.24	9133.07	8956.72	8958.39	8961.05	8968.16	8959.52
810.424	9026.43	9128.74	8948.47	8950.15	8952.83	8960.01	8951.3
810.324	9002.94	9124.56	8940.23	8941.92	8944.61	8951.86	8943.07
810.224	9061.06	9120.54	8931.98	8933.68	8936.4	8943.71	8934.85
810.124	9094.45	9116.69	8923.73	8925.44	8928.18	8935.57	8926.62
810.024	9042.51	9113.02	8915.48	8917.21	8919.97	8927.42	8918.4
809.924	8960.89	9109.54	8907.24	8908.97	8911.75	8919.27	8910.17
809.824	9044.98	9106.26	8898.99	8900.74	8903.54	8911.13	8901.95
809.724	8954.71	9103.19	8890.75	8892.5	8895.32	8902.99	8893.73
809.624	8857.01	9100.35	8882.5	8884.27	8887.11	8894.85	8885.5
809.524	9047.46	9097.75	8874.25	8876.03	8878.9	8886.71	8877.28
809.424	9022.72	9095.39	8866	8867.8	8870.68	8878.57	8869.05
809.324	8860.72	9093.3	8857.76	8859.56	8862.47	8870.44	8860.83
809.224	9012.83	9091.48	8849.51	8851.33	8854.26	8862.3	8852.61
809.124	9122.89	9089.96	8841.27	8843.09	8846.05	8854.17	8844.39
809.024	8983.15	9088.74	8833.02	8834.86	8837.83	8846.03	8836.16
808.924	9031.38	9087.85	8824.77	8826.63	8829.62	8837.9	8827.94
808.824	8963.36	9087.3	8816.52	8818.39	8821.41	8829.77	8819.72
808.724	8928.74	9087.11	8808.28	8810.16	8813.2	8821.65	8811.5
808.624	9145.15	9087.29	8800.03	8801.92	8804.99	8813.52	8803.28
808.524	9068.48	9087.87	8791.79	8793.69	8796.78	8805.4	8795.06
808.424	9099.4	9088.85	8783.54	8785.46	8788.57	8797.27	8786.84
808.324	9049.93	9090.27	8775.29	8777.22	8780.36	8789.15	8778.62
808.224	8948.52	9092.14	8767.05	8768.99	8772.15	8781.03	8770.4
808.124	9124.13	9094.48	8758.8	8760.76	8763.95	8772.92	8762.18
808.024	9161.23	9097.32	8750.55	8752.52	8755.74	8764.8	8753.96
807.924	9087.03	9100.66	8742.31	8744.29	8747.53	8756.69	8745.74
807.824	9247.8	9104.54	8734.06	8736.06	8739.33	8748.57	8737.52
807.724	9137.73	9108.96	8725.81	8727.82	8731.12	8740.46	8729.31
807.624	9130.31	9113.96	8717.57	8719.59	8722.91	8732.35	8721.09
807.524	9158.76	9119.56	8709.32	8711.36	8714.71	8724.25	8712.87
807.424	9134.02	9125.76	8701.07	8703.13	8706.5	8716.15	8704.66
807.324	9214.41	9132.6	8692.83	8694.9	8698.3	8708.04	8696.44
807.224	9219.35	9140.08	8684.58	8686.66	8690.1	8699.94	8688.23
807.124	9206.99	9148.24	8676.33	8678.43	8681.89	8691.84	8680.01
807.024	9036.33	9157.09	8668.09	8670.2	8673.69	8683.75	8671.79
806.924	9168.65	9166.64	8659.84	8661.97	8665.49	8675.66	8663.58
806.824	9179.78	9176.91	8651.59	8653.74	8657.29	8667.56	8655.36
806.724	9230.48	9187.9	8643.35	8645.51	8649.08	8659.48	8647.15
806.624	9221.83	9199.64	8635.1	8637.27	8640.89	8651.39	8638.94
806.524	9326.94	9212.14	8626.85	8629.05	8632.68	8643.3	8630.72
806.424	9309.63	9225.39	8618.61	8620.81	8624.49	8635.22	8622.51
806.324	9545.83	9239.42	8610.36	8612.58	8616.28	8627.14	8614.3
806.224	9199.57	9254.19	8602.11	8604.35	8608.09	8619.06	8606.09
806.124	9373.94	9269.72	8593.87	8596.12	8599.89	8610.99	8597.88
806.024	9448.14	9286.01	8585.62	8587.9	8591.69	8602.92	8589.67
805.924	9471.63	9303.03	8577.37	8579.66	8583.5	8594.85	8581.45
805.824	9462.98	9320.77	8569.13	8571.43	8575.3	8586.78	8573.25
805.724	9486.47	9339.18	8560.88	8563.2	8567.1	8578.72	8565.04
805.624	9532.23	9358.25	8552.63	8554.98	8558.91	8570.66	8556.83
805.524	9500.08	9377.93	8544.39	8546.75	8550.72	8562.6	8548.62
805.424	9485.24	9398.16	8536.14	8538.52	8542.52	8554.54	8540.41
805.324	9439.48	9418.88	8527.9	8530.29	8534.33	8546.49	8532.2
805.224	9696.71	9439.99	8519.65	8522.06	8526.14	8538.44	8524
805.124	9441.95	9461.43	8511.4	8513.83	8517.95	8530.4	8515.79
805.024	9362.81	9483.08	8503.15	8505.6	8509.76	8522.35	8507.59
804.924	9366.52	9504.83	8494.91	8497.38	8501.57	8514.32	8499.38
804.824	9435.77	9526.54	8486.66	8489.15	8493.38	8506.28	8491.18
804.724	9542.12	9548.05	8478.42	8480.92	8485.19	8498.25	8482.97
804.624	9565.62	9569.21	8470.17	8472.7	8477	8490.22	8474.77
804.524	9624.98	9589.86	8461.92	8464.47	8468.82	8482.19	8466.57
804.424	9662.08	9609.79	8453.67	8456.24	8460.63	8474.17	8458.37
804.324	9649.71	9628.82	8445.43	8448.02	8452.44	8466.15	8450.17
804.224	9590.35	9646.73	8437.18	8439.79	8444.26	8458.14	8441.96
804.124	9522.34	9663.33	8428.94	8431.57	8436.08	8450.13	8433.76
804.024	9847.58	9678.43	8420.69	8423.34	8427.89	8442.12	8425.57
803.924	9731.33	9691.81	8412.44	8415.11	8419.71	8434.12	8417.37
803.824	9684.34	9703.33	8404.19	8406.89	8411.53	8426.12	8409.17
803.724	9587.88	9712.79	8395.95	8398.67	8403.35	8418.13	8400.97
803.624	9675.68	9720.07	8387.7	8390.44	8395.17	8410.14	8392.78
803.524	9569.33	9725.08	8379.45	8382.22	8386.99	8402.15	8384.58
803.424	9556.96	9727.74	8371.21	8373.99	8378.82	8394.17	8376.39
803.324	9915.6	9728.02	8362.96	8365.77	8370.64	8386.2	8368.19
803.224	9611.38	9725.93	8354.72	8357.55	8362.46	8378.23	8360
803.124	9554.49	9721.52	8346.47	8349.32	8354.29	8370.26	8351.81
803.024	9654.66	9714.89	8338.22	8341.1	8346.12	8362.3	8343.61
802.924	9558.2	9706.15	8329.98	8332.88	8337.94	8354.34	8335.42
802.824	9543.36	9695.48	8321.73	8324.66	8329.77	8346.4	8327.23
802.724	9848.82	9683.08	8313.48	8316.43	8321.6	8338.45	8319.05
802.624	9639.82	9669.17	8305.24	8308.21	8313.43	8330.51	8310.86
802.524	9537.18	9653.98	8296.99	8299.99	8305.26	8322.57	8302.67
802.424	9727.62	9637.78	8288.74	8291.77	8297.1	8314.65	8294.48
802.324	9738.75	9620.82	8280.5	8283.55	8288.93	8306.72	8286.3
802.224	9623.74	9603.4	8272.25	8275.33	8280.77	8298.81	8278.11
802.124	9508.73	9585.76	8264	8267.11	8272.6	8290.9	8269.93
802.024	9622.51	9568.17	8255.76	8258.89	8264.44	8282.99	8261.75
801.924	9647.24	9550.9	8247.51	8250.67	8256.28	8275.1	8253.57
801.824	9569.33	9534.17	8239.26	8242.45	8248.12	8267.21	8245.39
801.724	9616.32	9518.22	8231.02	8234.23	8239.96	8259.32	8237.21
801.624	9548.31	9503.27	8222.77	8226.01	8231.81	8251.44	8229.03
801.524	9456.79	9489.52	8214.52	8217.8	8223.65	8243.58	8220.86
801.424	9492.66	9477.15	8206.28	8209.58	8215.5	8235.71	8212.68
801.324	9584.17	9466.33	8198.03	8201.36	8207.34	8227.86	8204.51
801.224	9548.31	9457.22	8189.78	8193.15	8199.19	8220.01	8196.33
801.124	9569.33	9449.93	8181.54	8184.93	8191.04	8212.17	8188.16
801.024	9627.45	9444.6	8173.29	8176.72	8182.9	8204.34	8179.99
800.924	9488.95	9441.33	8165.04	8168.5	8174.75	8196.52	8171.82
800.824	9390.01	9440.21	8156.8	8160.29	8166.6	8188.71	8163.65
800.724	9346.73	9441.28	8148.55	8152.07	8158.46	8180.91	8155.49
800.624	9577.99	9444.61	8140.3	8143.86	8150.32	8173.11	8147.32
800.524	9476.58	9450.24	8132.06	8135.64	8142.18	8165.33	8139.16
800.424	9495.13	9458.14	8123.81	8127.43	8134.04	8157.55	8131
800.324	9356.62	9468.34	8115.56	8119.22	8125.9	8149.78	8122.84
800.224	9477.82	9480.75	8107.32	8111.01	8117.77	8142.03	8114.68
800.124	9624.98	9495.31	8099.07	8102.79	8109.63	8134.28	8106.52
800.024	9586.64	9511.94	8090.82	8094.58	8101.5	8126.55	8098.37
799.924	9459.27	9530.43	8082.58	8086.37	8093.37	8118.82	8090.21
799.824	9611.38	9550.65	8074.33	8078.16	8085.24	8111.11	8082.06
799.724	9590.35	9572.3	8066.08	8069.95	8077.12	8103.41	8073.91
799.624	9675.68	9595.1	8057.84	8061.74	8068.99	8095.72	8065.76
799.524	9591.59	9618.71	8049.59	8053.54	8060.87	8088.05	8057.61
799.424	9571.8	9642.67	8041.35	8045.33	8052.75	8080.39	8049.47
799.324	9663.32	9666.54	8033.1	8037.12	8044.63	8072.74	8041.33
799.224	9589.12	9689.74	8024.85	8028.91	8036.52	8065.1	8033.19
799.124	9681.87	9711.68	8016.6	8020.71	8028.4	8057.48	8025.05
799.024	9626.22	9731.75	8008.36	8012.5	8020.29	8049.87	8016.91
798.924	9741.23	9749.26	8000.11	8004.3	8012.19	8042.28	8008.77
798.824	9754.83	9763.56	7991.86	7996.09	8004.08	8034.7	8000.64
798.724	9709.07	9774	7983.62	7987.89	7995.98	8027.14	7992.51
798.624	9679.39	9780.01	7975.37	7979.69	7987.88	8019.59	7984.38
798.524	9743.7	9781.09	7967.12	7971.48	7979.78	8012.07	7976.26
798.424	9796.88	9776.84	7958.88	7963.28	7971.68	8004.56	7968.14
798.324	9741.23	9767.01	7950.63	7955.08	7963.59	7997.06	7960.01
798.224	9669.5	9751.51	7942.39	7946.88	7955.5	7989.59	7951.9
798.124	9751.12	9730.4	7934.14	7938.68	7947.41	7982.13	7943.78
798.024	9770.91	9703.86	7925.89	7930.48	7939.32	7974.7	7935.67
797.924	9650.95	9672.29	7917.65	7922.29	7931.24	7967.28	7927.56
797.824	9618.8	9636.13	7909.4	7914.09	7923.17	7959.89	7919.45
797.724	9626.22	9595.97	7901.15	7905.89	7915.09	7952.52	7911.35
797.624	9663.32	9552.43	7892.91	7897.7	7907.02	7945.16	7903.25
797.524	9648.48	9506.15	7884.66	7889.5	7898.95	7937.84	7895.15
797.424	9657.13	9457.85	7876.41	7881.31	7890.88	7930.54	7887.05
797.324	9402.38	9408.14	7868.17	7873.12	7882.82	7923.26	7878.96
797.224	9318.29	9357.7	7859.92	7864.93	7874.76	7916.01	7870.88
797.124	9352.91	9307.09	7851.67	7856.73	7866.71	7908.78	7862.79
797.024	9310.87	9256.81	7843.43	7848.54	7858.66	7901.58	7854.71
796.924	9323.23	9207.42	7835.18	7840.35	7850.61	7894.42	7846.63
796.824	9260.16	9159.28	7826.93	7832.17	7842.57	7887.28	7838.56
796.724	9166.18	9112.85	7818.69	7823.98	7834.53	7880.17	7830.49
796.624	9085.79	9068.48	7810.44	7815.79	7826.49	7873.09	7822.43
796.524	8777.86	9026.48	7802.19	7807.61	7818.46	7866.05	7814.36
796.424	8826.09	8987.25	7793.95	7799.42	7810.43	7859.04	7806.31
796.324	8958.42	8951.09	7785.7	7791.24	7802.41	7852.07	7798.26
796.224	8814.96	8918.4	7777.45	7783.06	7794.39	7845.13	7790.21
796.124	8758.08	8889.61	7769.21	7774.88	7786.38	7838.24	7782.16
796.024	8802.6	8865.19	7760.96	7766.7	7778.37	7831.38	7774.13
795.924	8810.02	8845.74	7752.71	7758.52	7770.37	7824.56	7766.09
795.824	8771.68	8831.95	7744.47	7750.34	7762.37	7817.8	7758.07
795.724	8823.62	8824.63	7736.22	7742.17	7754.38	7811.07	7750.04
795.624	8887.93	8824.72	7727.97	7733.99	7746.39	7804.39	7742.03
795.524	8805.07	8833.32	7719.73	7725.82	7738.41	7797.77	7734.02
795.424	8951	8851.59	7711.48	7717.65	7730.43	7791.19	7726.01
795.324	8838.46	8880.86	7703.23	7709.48	7722.46	7784.67	7718.01
795.224	8875.56	8922.43	7694.99	7701.31	7714.5	7778.2	7710.02
795.124	9111.76	8977.59	7686.74	7693.14	7706.54	7771.8	7702.03
795.024	9214.41	9047.59	7678.49	7684.97	7698.59	7765.45	7694.06
794.924	9110.53	9133.22	7670.25	7676.81	7690.65	7759.18	7686.08
794.824	9176.07	9234.98	7662	7668.65	7682.71	7752.97	7678.12
794.724	9325.71	9352.23	7653.75	7660.48	7674.78	7746.83	7670.16
794.624	9514.92	9483.17	7645.51	7652.32	7666.85	7740.77	7662.21
794.524	9658.37	9623.89	7637.26	7644.16	7658.94	7734.8	7654.27
794.424	9757.3	9767.25	7629.02	7636.01	7651.03	7728.9	7646.34
794.324	9923.02	9902.92	7620.77	7627.85	7643.13	7723.1	7638.41
794.224	10002.2	10016.8	7612.52	7619.7	7635.24	7717.39	7630.5
794.124	10041.7	10093.7	7604.27	7611.55	7627.35	7711.77	7622.59
794.024	9965.06	10120.4	7596.03	7603.4	7619.48	7706.27	7614.7
793.924	10125.8	10090.1	7587.78	7595.25	7611.61	7700.88	7606.81
793.824	10096.2	10004.9	7579.53	7587.11	7603.76	7695.6	7598.94
793.724	9962.59	9875.29	7571.29	7578.97	7595.91	7690.45	7591.07
793.624	9732.57	9715.9	7563.04	7570.82	7588.07	7685.44	7583.22
793.524	9589.12	9541.55	7554.8	7562.69	7580.25	7680.57	7575.38
793.424	9291.08	9364.73	7546.55	7554.55	7572.43	7675.85	7567.55
793.324	9073.43	9193.88	7538.3	7546.41	7564.63	7671.29	7559.73
793.224	9087.03	9034.56	7530.06	7538.28	7556.83	7666.9	7551.93
793.124	8968.31	8889.43	7521.81	7530.15	7549.05	7662.69	7544.14
793.024	8733.34	8759.49	7513.56	7522.03	7541.28	7658.68	7536.37
792.924	8667.8	8644.83	7505.31	7513.9	7533.52	7654.88	7528.61
792.824	8492.19	8544.58	7497.07	7505.78	7525.78	7651.29	7520.86
792.724	8442.73	8457.74	7488.82	7497.66	7518.05	7647.94	7513.13
792.624	8533	8382.93	7480.58	7489.55	7510.33	7644.83	7505.42
792.524	8390.79	8318.76	7472.33	7481.43	7502.63	7641.99	7497.73
792.424	8333.9	8263.91	7464.08	7473.32	7494.94	7639.43	7490.06
792.324	8149.64	8217.04	7455.84	7465.22	7487.27	7637.18	7482.4
792.224	8044.52	8177.02	7447.59	7457.11	7479.61	7635.23	7474.77
792.124	8046.99	8142.8	7439.34	7449.01	7471.98	7633.62	7467.15
792.024	7925.8	8113.46	7431.1	7440.91	7464.35	7632.38	7459.56
791.924	7940.64	8088.29	7422.85	7432.82	7456.75	7631.51	7451.99
791.824	8112.54	8066.63	7414.6	7424.73	7449.16	7631.04	7444.45
791.724	7996.29	8048.02	7406.36	7416.64	7441.6	7630.99	7436.93
791.624	7920.85	8032.03	7398.11	7408.56	7434.05	7631.39	7429.44
791.524	7914.67	8018.36	7389.86	7400.48	7426.53	7632.27	7421.98
791.424	7922.09	8006.77	7381.62	7392.41	7419.03	7633.64	7414.54
791.324	7961.66	7997.05	7373.37	7384.34	7411.55	7635.53	7407.14
791.224	8081.62	7989.07	7365.12	7376.27	7404.09	7637.97	7399.77
791.124	8043.28	7982.72	7356.88	7368.21	7396.66	7640.99	7392.43
791.024	8011.13	7977.89	7348.63	7360.15	7389.25	7644.62	7385.13
790.924	7982.69	7974.53	7340.38	7352.1	7381.88	7648.87	7377.87
790.824	7944.35	7972.59	7332.14	7344.05	7374.52	7653.79	7370.65
790.724	7966.61	7972.02	7323.89	7336.01	7367.2	7659.38	7363.46
790.624	8152.11	7972.79	7315.64	7327.98	7359.91	7665.69	7356.33
790.524	8102.64	7974.89	7307.4	7319.94	7352.65	7672.75	7349.24
790.424	8090.28	7978.29	7299.15	7311.92	7345.42	7680.57	7342.2
790.324	8138.51	7983	7290.9	7303.9	7338.23	7689.19	7335.21
790.224	8233.73	7988.99	7282.66	7295.89	7331.07	7698.62	7328.27
790.124	7898.59	7996.26	7274.41	7287.88	7323.96	7708.88	7321.4
790.024	7982.69	8004.83	7266.16	7279.88	7316.88	7720.02	7314.59
789.924	8070.49	8014.68	7257.92	7271.89	7309.84	7732.03	7307.84
789.824	8194.16	8025.81	7249.67	7263.9	7302.85	7744.95	7301.16
789.724	8163.24	8038.22	7241.42	7255.92	7295.9	7758.76	7294.56
789.624	8121.19	8051.91	7233.18	7247.95	7289	7773.5	7288.03
789.524	8233.73	8066.9	7224.93	7239.98	7282.15	7789.17	7281.59
789.424	8121.19	8083.14	7216.69	7232.03	7275.35	7805.75	7275.24
789.324	8186.74	8100.65	7208.44	7224.08	7268.6	7823.26	7268.98
789.224	8085.33	8119.39	7200.19	7216.14	7261.92	7841.66	7262.82
789.124	8086.57	8139.35	7191.94	7208.21	7255.29	7860.94	7256.77
789.024	8119.96	8160.52	7183.7	7200.29	7248.73	7881.09	7250.84
788.924	8227.55	8182.81	7175.45	7192.39	7242.24	7902.03	7245.03
788.824	8093.99	8206.23	7167.2	7184.49	7235.82	7923.74	7239.35
788.724	8353.69	8230.66	7158.96	7176.6	7229.47	7946.12	7233.82
788.624	8269.59	8256.05	7150.71	7168.72	7223.2	7969.09	7228.44
788.524	8274.54	8282.32	7142.47	7160.85	7217.02	7992.58	7223.23
788.424	8401.92	8309.32	7134.22	7153	7210.92	8016.41	7218.19
788.324	8401.92	8336.97	7125.97	7145.16	7204.92	8040.49	7213.36
788.224	8332.66	8365.07	7117.73	7137.33	7199.01	8064.61	7208.73
788.124	8452.62	8393.47	7109.48	7129.52	7193.21	8088.6	7204.33
788.024	8589.89	8422.01	7101.23	7121.72	7187.52	8112.26	7200.19
787.924	8578.76	8450.43	7092.98	7113.94	7181.94	8135.31	7196.32
787.824	8361.11	8478.54	7084.74	7106.17	7176.5	8157.54	7192.77
787.724	8409.34	8506.06	7076.49	7098.42	7171.18	8178.61	7189.54
787.624	8333.9	8532.75	7068.24	7090.69	7166	8198.27	7186.69
787.524	8375.95	8558.37	7060	7082.97	7160.97	8216.2	7184.26
787.424	8568.87	8582.63	7051.75	7075.27	7156.1	8232.08	7182.29
787.324	8554.03	8605.33	7043.51	7067.6	7151.4	8245.6	7180.85
787.224	8481.06	8626.19	7035.26	7059.94	7146.88	8256.47	7179.98
787.124	8640.59	8645.05	7027.01	7052.31	7142.55	8264.41	7179.78
787.024	8665.33	8661.76	7018.77	7044.7	7138.43	8269.18	7180.31
786.924	8623.28	8676.21	7010.52	7037.11	7134.53	8270.56	7181.67
786.824	8690.06	8688.38	7002.27	7029.55	7130.87	8268.42	7183.97
786.724	8661.62	8698.28	6994.03	7022.02	7127.46	8262.64	7187.32
786.624	8651.72	8706.03	6985.78	7014.51	7124.32	8253.18	7191.85
786.524	8535.48	8711.83	6977.53	7007.03	7121.49	8240.07	7197.7
786.424	8690.06	8715.91	6969.29	6999.59	7118.97	8223.39	7205.03
786.324	8764.26	8718.62	6961.04	6992.18	7116.8	8203.27	7214.01
786.224	8801.36	8720.35	6952.79	6984.8	7115.01	8179.9	7224.8
786.124	8748.18	8721.56	6944.55	6977.46	7113.63	8153.52	7237.61
786.024	8724.69	8722.76	6936.3	6970.16	7112.7	8124.37	7252.64
785.924	8714.79	8724.48	6928.05	6962.9	7112.26	8092.78	7270.08
785.824	8678.93	8727.3	6919.81	6955.69	7112.38	8059.02	7290.15
785.724	8911.42	8731.77	6911.56	6948.52	7113.08	8023.43	7313.05
785.624	8770.44	8738.5	6903.31	6941.4	7114.46	7986.31	7338.97
785.524	8806.31	8748.05	6895.07	6934.33	7116.58	7947.95	7368.14
785.424	8890.4	8760.94	6886.82	6927.31	7119.52	7908.67	7400.68
785.324	8965.84	8777.73	6878.57	6920.36	7123.4	7868.69	7436.78
785.224	8733.34	8798.84	6870.33	6913.47	7128.32	7828.3	7476.49
785.124	8784.05	8824.67	6862.08	6906.64	7134.4	7787.71	7519.87
785.024	8965.84	8855.57	6853.83	6899.89	7141.8	7747.1	7566.92
784.924	9105.58	8891.68	6845.59	6893.21	7150.68	7706.67	7617.42
784.824	8995.52	8933.12	6837.34	6886.62	7161.23	7666.55	7671.17
784.724	8988.1	8979.7	6829.09	6880.11	7173.66	7626.9	7727.61
784.624	9070.95	9031.12	6820.85	6873.7	7188.19	7587.82	7786.1
784.524	9073.43	9086.78	6812.6	6867.38	7205.09	7549.37	7845.7
784.424	9142.68	9145.68	6804.35	6861.17	7224.62	7511.68	7905.05
784.324	9240.38	9206.66	6796.11	6855.08	7247.12	7474.75	7962.6
784.224	9208.22	9268.06	6787.86	6849.11	7272.87	7438.68	8016.32
784.124	9355.39	9328.09	6779.61	6843.28	7302.22	7403.48	8064.04
784.024	9347.97	9384.86	6771.37	6837.59	7335.57	7369.16	8103.47
783.924	9275	9436.42	6763.12	6832.06	7373.24	7335.77	8132.26
783.824	9364.04	9481.28	6754.88	6826.7	7415.65	7303.29	8148.53
783.724	9386.3	9518.41	6746.63	6821.52	7463.12	7271.75	8150.85
783.624	9496.37	9547.58	6738.38	6816.54	7516.05	7241.12	8138.63
783.524	9481.53	9569.41	6730.14	6811.78	7574.83	7211.4	8112.09
783.424	9618.8	9585.23	6721.89	6807.26	7639.68	7182.6	8072.3
783.324	9605.19	9597.06	6713.64	6803	7710.96	7154.66	8020.94
783.224	9608.9	9607.21	6705.4	6799.02	7788.74	7127.61	7960.23
783.124	9739.99	9618.12	6697.15	6795.35	7873.17	7101.4	7892.46
783.024	9699.18	9632.03	6688.9	6792.02	7964.23	7076.01	7819.88
782.924	9906.94	9650.75	6680.65	6789.07	8061.55	7051.43	7744.65
782.824	9864.89	9675.6	6672.41	6786.54	8164.76	7027.62	7668.48
782.724	9759.78	9707.15	6664.16	6784.46	8272.88	7004.57	7592.87
782.624	9803.06	9745.32	6655.91	6782.9	8384.73	6982.23	7518.9
782.524	9845.11	9789.24	6647.67	6781.9	8498.64	6960.59	7447.35
782.424	9931.67	9837.12	6639.42	6781.53	8612.15	6939.62	7378.84
782.324	9932.91	9886.51	6631.18	6781.88	8722.46	6919.29	7313.69
782.224	9855	9934.07	6622.93	6783.02	8825.9	6899.58	7252.15
782.124	9804.3	9975.98	6614.68	6785.06	8918.55	6880.45	7194.28
782.024	10010.8	10008.1	6606.44	6788.1	8996.21	6861.87	7140.04
781.924	9905.7	10026.4	6598.19	6792.3	9054.68	6843.83	7089.41
781.824	9936.62	10027.2	6589.94	6797.8	9090.5	6826.3	7042.22
781.724	10017	10008.2	6581.7	6804.79	9101.1	6809.25	6998.36
781.624	10078.8	9968.14	6573.45	6813.48	9085.42	6792.65	6957.61
781.524	9790.69	9907.55	6565.2	6824.17	9043.85	6776.48	6919.78
781.424	9664.55	9828.49	6556.96	6837.13	8978.4	6760.72	6884.68
781.324	9751.12	9734.16	6548.71	6852.76	8892.1	6745.35	6852.08
781.224	9596.54	9628.83	6540.46	6871.51	8788.99	6730.34	6821.8
781.124	9476.58	9517	6532.22	6893.96	8673.25	6715.68	6793.62
781.024	9349.2	9403.27	6523.97	6920.83	8548.94	6701.34	6767.34
780.924	9330.65	9292.23	6515.72	6953	8419.96	6687.31	6742.79
780.824	9130.31	9187.97	6507.48	6991.74	8289.38	6673.56	6719.79
780.724	9094.45	9094.65	6499.23	7038.61	8159.92	6660.08	6698.19
780.624	9131.55	9016.28	6490.98	7095.88	8033.51	6646.86	6677.83
780.524	8978.2	8957.26	6482.74	7166.74	7911.51	6633.87	6658.57
780.424	9130.31	8922.87	6474.49	7255.44	7795.08	6621.11	6640.3
780.324	9041.27	8919.57	6466.24	7368.07	7684.73	6608.56	6622.91
780.224	9105.58	8955.54	6458	7512.42	7580.93	6596.21	6606.3
780.124	9130.31	9040.96	6449.75	7698.71	7483.76	6584.04	6590.38
780.024	9263.87	9188.19	6441.5	7939.46	7393.14	6572.05	6575.07
779.924	9822.85	9410.91	6433.26	8248.46	7309.05	6560.22	6560.32
779.824	10078.8	9723.93	6425.01	8640.92	7231.15	6548.55	6546.05
779.724	10433.8	10140.1	6416.76	9129.97	7159.23	6537.02	6532.22
779.624	10838.2	10668.4	6408.52	9724.94	7092.93	6525.63	6518.79
779.524	11377.3	11307.2	6400.27	10424.8	7031.85	6514.37	6505.7
779.424	12068.6	12032.3	6392.02	11205.5	6975.69	6503.23	6492.94
779.324	12724.1	12782.1	6383.78	12006	6924	6492.2	6480.47
779.224	13224.9	13439.8	6375.53	12710	6876.46	6481.29	6468.26
779.124	13367.1	13848.3	6367.28	13160.6	6832.69	6470.47	6456.29
779.024	13645.4	13873.4	6359.04	13224.1	6792.32	6459.75	6444.54
778.924	13508.1	13491.5	6350.79	12877.2	6755.05	6449.12	6433
778.824	12917	12806.1	6342.54	12223.8	6720.53	6438.58	6421.63
778.724	12445.8	11977.1	6334.3	11424	6688.51	6428.12	6410.45
778.624	11655.6	11137.2	6326.05	10610.9	6658.71	6417.73	6399.42
778.524	10766.4	10364.6	6317.81	9862.87	6630.87	6407.43	6388.54
778.424	9939.09	9694.26	6309.56	9215.06	6604.8	6397.19	6377.79
778.324	9247.8	9132.34	6301.31	8673.99	6580.27	6387.01	6367.18
778.224	8640.59	8673	6293.06	8233.9	6557.15	6376.9	6356.68
778.124	8217.65	8303.12	6284.82	7881.87	6535.25	6366.86	6346.3
778.024	7828.1	8007.73	6276.57	7603.08	6514.44	6356.86	6336.02
777.924	7439.79	7772.58	6268.32	7383.39	6494.61	6346.93	6325.84
777.824	7270.37	7584.24	6260.08	7209.49	6475.64	6337.05	6315.74
777.724	7157.83	7431.9	6251.83	7070.69	6457.46	6327.21	6305.74
777.624	7008.19	7306.69	6243.59	6958.17	6439.98	6317.43	6295.81
777.524	6768.28	7201.9	6235.34	6865.32	6423.12	6307.69	6285.97
777.424	6762.1	7112.7	6227.09	6787.37	6406.83	6298	6276.19
777.324	6717.58	7035.44	6218.85	6720.74	6391.06	6288.35	6266.48
777.224	6461.59	6967.64	6210.6	6662.98	6375.76	6278.74	6256.83
777.124	6471.48	6907.39	6202.35	6612.26	6360.88	6269.17	6247.25
777.024	6420.78	6853.3	6194.1	6567.2	6346.39	6259.63	6237.72
776.924	6429.43	6804.39	6185.86	6526.86	6332.27	6250.14	6228.24
776.824	6554.34	6759.79	6177.61	6490.42	6318.48	6240.67	6218.82
776.724	6482.61	6718.91	6169.37	6457.3	6304.99	6231.25	6209.44
776.624	6383.68	6681.2	6161.12	6427	6291.79	6221.85	6200.11
776.524	6332.97	6646.22	6152.87	6399.08	6278.85	6212.48	6190.82
776.424	6255.06	6613.65	6144.63	6373.25	6266.16	6203.15	6181.57
776.324	6248.88	6583.17	6136.38	6349.21	6253.69	6193.84	6172.36
776.224	6248.88	6554.53	6128.13	6326.74	6241.44	6184.57	6163.19
776.124	6299.58	6527.53	6119.89	6305.63	6229.38	6175.32	6154.05
776.024	6054.72	6501.96	6111.64	6285.72	6217.51	6166.09	6144.94
775.924	6208.07	6477.68	6103.39	6266.86	6205.81	6156.89	6135.87
775.824	6091.82	6454.55	6095.15	6248.94	6194.28	6147.72	6126.83
775.724	6208.07	6432.47	6086.9	6231.84	6182.9	6138.57	6117.81
775.624	6177.15	6411.31	6078.65	6215.48	6171.67	6129.44	6108.83
775.524	5926.11	6391	6070.41	6199.77	6160.57	6120.33	6099.87
775.424	5983	6371.45	6062.16	6184.66	6149.6	6111.25	6090.93
775.324	6116.56	6352.6	6053.91	6170.07	6138.74	6102.18	6082.02
775.224	6126.45	6334.38	6045.67	6155.97	6128.01	6093.14	6073.13
775.124	6078.22	6316.74	6037.42	6142.29	6117.37	6084.11	6064.26
775.024	6086.88	6299.63	6029.17	6129	6106.84	6075.11	6055.41
774.924	6166.02	6283.02	6020.93	6116.06	6096.4	6066.12	6046.59
774.824	6012.68	6266.85	6012.68	6103.45	6086.06	6057.15	6037.78
