# Supplementary material for: Active hydrogen boosts electrochemical nitrate reduction to ammonia
Source: Nat Commun. 2022 Dec 27;13:7958. doi: 10.1038/s41467-022-35664-w (PMC9794814; doi:10.1038/s41467-022-35664-w)
Supplement: Supplementary file 2 — Source Data [file 41467_2022_35664_MOESM2_ESM.zip › Fig. 2(a,b,c,d,e,f,g).xlsx]

## Sheet: Fig. 2a
Fig. 2a
No.	E	j1	j2	j3	j mean (mA)	j standard deviation (mA)
1	0.0644	-11.0636	-4.85641	-2.68872	-6.20291	4.34678
2	-0.0356	-25.472	-30.1805	-20.1718	-25.2748	5.00727
3	-0.1356	-59.6921	-82.8484	-78.7318	-73.7574	12.3537
4	-0.2356	-95.7131	-128.518	-115.782	-113.338	16.5385
5	-0.3356	-152.318	-166.211	-194.256	-170.929	21.3636
6	-0.4356	-177.532	-230.02	-208.922	-205.492	26.4115
7	-0.5356	-225.775	-318.015	-288.169	-277.319	47.0672
8	-0.6356	-259.223	-391.6	-337.912	-329.578	66.581
9	-0.7356	-346.06	-426.078	-405.494	-392.544	41.5513
10	-0.8356	-396.875	-535.813	-527.451	-486.713	77.9145
11	-0.9356	-430.966	-571.834	-599.493	-534.098	90.3791
12	-1.0356	-676.681	-674.966	-638.087	-663.245	21.804

## Sheet: Fig. 2b
Fig. 2b
FE	No.	FE1	FE2	FE3	FE mean (%)	FE standard deviation (%)		NH3 yield rate	No.	NH3 yield rate1	NH3 yield rate2	NH3 yield rate3	NH3 yield rate mean (mmol h-1 cm-2)	NH3 yield rate standard deviation (mmol h-1 cm-2)
	1	94.203	87.9431	78.771	86.9723	7.76166			1	0.0516	0.02265	0.01254	0.02893	0.02027
	2	93.8389	88.9406	81.4108	88.0634	6.26027			2	0.1188	0.14076	0.09408	0.11788	0.02335
	3	94.7159	96.61	99.1168	96.8142	2.20754			3	0.2784	0.3864	0.3672	0.344	0.05762
	4	98.9226	94.3444	89.4453	94.2374	4.73955			4	0.4464	0.5994	0.54	0.5286	0.07713
	5	97.3621	88.6724	95.2756	93.7701	4.53629			5	0.7104	0.7752	0.906	0.7972	0.09964
	6	90.3217	87.6082	89.1137	89.0146	1.35948			6	0.828	1.0728	0.9744	0.9584	0.12318
	7	81.8354	91.5003	94.1044	89.1467	6.46424			7	1.053	1.4832	1.344	1.2934	0.21952
	8	78.4732	91.973	92.6491	87.6984	7.99645			8	1.209	1.8264	1.576	1.53713	0.31053
	9	84.7493	89.2829	93.6236	89.2186	4.43752			9	1.614	1.9872	1.8912	1.8308	0.19379
	10	83.4355	92.3462	91.7484	89.1767	4.981			10	1.851	2.499	2.46	2.27	0.36339
	11	78.7873	89.5357	95.8678	88.0636	8.63491			11	2.01	2.667	2.796	2.491	0.42152
	12	84.0018	91.7166	95.8089	90.5091	5.99544			12	3.156	3.148	2.976	3.09333	0.10169

## Sheet: Fig. 2c
Fig. 2c
FE	No.	FE1	FE2	FE3	FE mean (%)	FE standard deviation (%)		NH3 yield rate	No.	NH3 yield rate1	NH3 yield rate2	NH3 yield rate3	NH3 yield rate mean (mmol h-1 cm-2)	NH3 yield rate standard deviation (mmol h-1 cm-2)
	1	42.2025	56.9106	33.9697	44.3609	11.6218			1	0.09216	0.1428	0.07728	0.10408	0.03435
	2	66.2631	67.9096	71.4087	68.5272	2.62777			2	0.22272	0.24768	0.23328	0.23456	0.01253
	3	81.5173	83.5975	82.6323	82.5824	1.041			3	0.714	0.8556	0.7176	0.7624	0.08073
	4	84.7019	87.7662	86.5058	86.3246	1.54019			4	1.1904	1.2744	1.8048	1.4232	0.33313
	5	78.5645	81.3323	80.4821	80.1263	1.41782			5	1.7808	1.884	2.4432	2.036	0.3564
	6	82.2391	88.9368	80.5165	83.8975	4.44838			6	2.592	2.7312	3.0576	2.7936	0.23899
	7	86.249	89.2914	87.177	87.5725	1.55926			7	3.2592	3.3936	3.84	3.4976	0.30405
	8	91.7797	84.0857	84.4657	86.777	4.33662			8	4.1664	3.6864	4.2432	4.032	0.30175
	9	82.5113	87.3974	77.8373	82.582	4.78043			9	5.0592	4.3008	4.7952	4.7184	0.38499
	10	84.6863	85.691	83.8591	84.7455	0.91736			10	5.6832	5.184	5.9232	5.5968	0.3771
	11	74.8009	87.4985	87.2008	83.1668	7.24655			11	6.192	6.7008	7.0368	6.6432	0.42534
	12	87.0583	86.3505	92.3529	88.5872	3.2803			12	8.3616	7.6224	9.4272	8.4704	0.90731

## Sheet: Fig. 2d
Fig. 2d
Other NITRR electrocatalysts	FE (%)	NH3 yield rate (mmol h-1 cm-2)		Other NRR electrocatalysts	FE (%)	NH3 yield rate (mmol h-1 cm-2)		This work	FE (%)	NH3 yield rate (mmol h-1 cm-2)
	1.17	100			0.00438	32.02			3.093	90.5
	0.2449	95.8			0.00536	8			8.47	88.6
	0.98	94.2			0.19	69
	0.1172	82.7			0.00032	23.84
	0.46	74.9			0.00042	7.2
	0.2811	97			0.0006	6.6
	0.0404	97			0.001	31.98
	0.0065	70			0.00023	18.41
	0.0077	97.2			0.0006	23.3
	0.0256	77			0.00058	13.28
	0.045	85			7.5e-05	7.36
	0.1945	93.8			0.00066	9.5
	0.0053	19			0.00022	10.12
	0.0142	29.93			0.00032	0.33
	0.023	99.7			6e-05	1.5
	0.00045	35			0.01689	54.5
	0.5485	79.91			0.00268	19.6
	0.00158	26			0.0005	15.34
	0.236	94.5			0.0016	13.8
	0.038	38			0.00214	11.5
	0.0303	100			8e-05	32
	0.1041	84.7			0.00104	7.92
	0.0938	64.2			0.00061	26.5
	1.17	93.3			0.00342	71
					0.00073	6.56
					0.00016	15.95
					9e-05	9.24
					0.00074	45.43

## Sheet: Fig. 2e
Fig. 2e
Time (h)	FE (%)	NH3 yield rate (mmol h-1 cm-2)
3	78.5037	0.95467
6	74.3251	0.9
9	76.4197	0.91733
12	78.4051	0.952
15	74.9767	0.972
18	86.8906	1.004
21	68.8318	0.80267
24	79.3396	0.95467
27	74.3832	0.884
30	80.1709	0.94667
33	76.9872	0.89467
36	80.2488	0.96133
39	73.0239	0.93333
42	76.9465	0.956
45	70.4694	0.768
48	78.0491	0.94667
51	79.672	0.96933
54	81.2802	0.96
57	75.3546	0.91333
60	70.3765	0.93333
63	70.156	0.76267
66	74.3067	0.92267
69	80.2841	0.91333
72	77.5584	0.93067
75	82.1952	1.036
78	83.5948	1.02933
81	80.258	0.89467
84	84.1839	0.964
87	79.1792	0.90133
90	82.2473	0.95733
93	80.0919	0.93467
96	82.5467	0.96533
99	82.138	1.00667
102	84.8143	1.02933
105	86.1142	0.97867
108	83.7644	0.99067
111	80.2139	0.972
114	83.1237	0.75467
117	80.411	0.876
120	83.3496	0.90933
123	78.8011	0.91733

## Sheet: Fig. 2f
Fig. 2f
E (V vs. RHE)	HER (mmol h-1 cm-2)	NITRR (mmol h-1 cm-2)
-0.33	0.000624	0.7972
-1.03	0.000924	3.09333

## Sheet: Fig. 2g
Fig. 2g
Chemical Shift (ppm)	14NH4+	Chemical Shift (ppm)	15NH4+
6.60013	3.87497	6.60013	11.4773
6.60037	3.87712	6.60037	11.4674
6.60062	3.87487	6.60062	11.4664
6.60086	3.87773	6.60086	11.4762
6.60111	3.89112	6.60111	11.4832
6.60135	3.90123	6.60135	11.4772
6.6016	3.9029	6.6016	11.4684
6.60184	3.90839	6.60184	11.4665
6.60208	3.92143	6.60208	11.4613
6.60233	3.92532	6.60233	11.443
6.60257	3.90946	6.60257	11.4244
6.60282	3.88997	6.60282	11.423
6.60306	3.8852	6.60306	11.4344
6.60331	3.89202	6.60331	11.4415
6.60355	3.89677	6.60355	11.442
6.6038	3.89676	6.6038	11.4454
6.60404	3.89481	6.60404	11.4534
6.60428	3.88778	6.60428	11.4587
6.60453	3.87351	6.60453	11.4608
6.60477	3.86038	6.60477	11.4622
6.60502	3.86006	6.60502	11.4585
6.60526	3.87376	6.60526	11.4481
6.60551	3.89316	6.60551	11.4435
6.60575	3.90502	6.60575	11.4561
6.60599	3.90012	6.60599	11.4745
6.60624	3.88339	6.60624	11.478
6.60648	3.8734	6.60648	11.4652
6.60673	3.88064	6.60673	11.4517
6.60697	3.89237	6.60697	11.4471
6.60722	3.89331	6.60722	11.4482
6.60746	3.88984	6.60746	11.4522
6.60771	3.8963	6.60771	11.4572
6.60795	3.90535	6.60795	11.4537
6.60819	3.90057	6.60819	11.436
6.60844	3.88699	6.60844	11.4166
6.60868	3.88629	6.60868	11.4126
6.60893	3.90082	6.60893	11.4184
6.60917	3.91102	6.60917	11.4152
6.60942	3.90592	6.60942	11.4002
6.60966	3.8935	6.60966	11.3891
6.60991	3.88102	6.60991	11.3892
6.61015	3.87146	6.61015	11.3911
6.61039	3.87524	6.61039	11.3874
6.61064	3.89888	6.61064	11.3813
6.61088	3.92216	6.61088	11.3764
6.61113	3.91773	6.61113	11.3734
6.61137	3.89201	6.61137	11.3769
6.61162	3.87645	6.61162	11.3904
6.61186	3.87968	6.61186	11.4038
6.6121	3.88135	6.6121	11.4054
6.61235	3.87396	6.61235	11.4027
6.61259	3.87323	6.61259	11.4128
6.61284	3.88397	6.61284	11.4342
6.61308	3.88956	6.61308	11.4453
6.61333	3.88493	6.61333	11.4384
6.61357	3.88366	6.61357	11.4258
6.61382	3.8848	6.61382	11.4156
6.61406	3.8682	6.61406	11.4012
6.6143	3.83404	6.6143	11.3818
6.61455	3.81374	6.61455	11.3716
6.61479	3.82365	6.61479	11.3799
6.61504	3.8409	6.61504	11.3946
6.61528	3.84193	6.61528	11.4015
6.61553	3.8333	6.61553	11.4025
6.61577	3.82706	6.61577	11.4054
6.61601	3.81882	6.61601	11.408
6.61626	3.80733	6.61626	11.4056
6.6165	3.81124	6.6165	11.404
6.61675	3.84096	6.61675	11.4117
6.61699	3.8747	6.61699	11.4236
6.61724	3.88574	6.61724	11.4239
6.61748	3.87572	6.61748	11.4043
6.61773	3.86505	6.61773	11.3727
6.61797	3.86472	6.61797	11.3453
6.61821	3.87326	6.61821	11.3322
6.61846	3.88472	6.61846	11.3316
6.6187	3.88554	6.6187	11.3378
6.61895	3.86317	6.61895	11.3513
6.61919	3.8252	6.61919	11.3738
6.61944	3.79669	6.61944	11.3941
6.61968	3.78981	6.61968	11.394
6.61993	3.79349	6.61993	11.3735
6.62017	3.79733	6.62017	11.3574
6.62041	3.80384	6.62041	11.3638
6.62066	3.81103	6.62066	11.3804
6.6209	3.80747	6.6209	11.3848
6.62115	3.79553	6.62115	11.3777
6.62139	3.7926	6.62139	11.3741
6.62164	3.80288	6.62164	11.3755
6.62188	3.80939	6.62188	11.374
6.62212	3.80507	6.62212	11.3751
6.62237	3.80367	6.62237	11.3904
6.62261	3.81062	6.62261	11.4127
6.62286	3.81212	6.62286	11.4203
6.6231	3.80371	6.6231	11.4102
6.62335	3.80017	6.62335	11.3992
6.62359	3.80478	6.62359	11.3931
6.62384	3.80045	6.62384	11.3811
6.62408	3.78222	6.62408	11.3623
6.62432	3.77072	6.62432	11.3526
6.62457	3.77737	6.62457	11.3561
6.62481	3.78513	6.62481	11.359
6.62506	3.78078	6.62506	11.3568
6.6253	3.77572	6.6253	11.3621
6.62555	3.77786	6.62555	11.3761
6.62579	3.77395	6.62579	11.3812
6.62603	3.75963	6.62603	11.3717
6.62628	3.7554	6.62628	11.3651
6.62652	3.76876	6.62652	11.3727
6.62677	3.77475	6.62677	11.379
6.62701	3.75616	6.62701	11.3711
6.62726	3.73426	6.62726	11.3633
6.6275	3.73343	6.6275	11.3718
6.62775	3.74191	6.62775	11.3866
6.62799	3.73879	6.62799	11.3895
6.62823	3.73175	6.62823	11.3827
6.62848	3.73715	6.62848	11.3802
6.62872	3.74593	6.62872	11.3816
6.62897	3.74242	6.62897	11.3769
6.62921	3.73352	6.62921	11.3672
6.62946	3.73362	6.62946	11.3629
6.6297	3.73549	6.6297	11.3663
6.62995	3.72801	6.62995	11.3708
6.63019	3.72109	6.63019	11.3702
6.63043	3.72807	6.63043	11.3596
6.63068	3.73787	6.63068	11.3358
6.63092	3.73572	6.63092	11.3086
6.63117	3.72975	6.63117	11.2981
6.63141	3.734	6.63141	11.3073
6.63166	3.74065	6.63166	11.3159
6.6319	3.73663	6.6319	11.3095
6.63214	3.72991	6.63214	11.3033
6.63239	3.73303	6.63239	11.3166
6.63263	3.73669	6.63263	11.3404
6.63288	3.72592	6.63288	11.3545
6.63312	3.70856	6.63312	11.359
6.63337	3.69957	6.63337	11.3654
6.63361	3.69333	6.63361	11.37
6.63386	3.68078	6.63386	11.3625
6.6341	3.67439	6.6341	11.3528
6.63434	3.68726	6.63434	11.36
6.63459	3.7048	6.63459	11.3773
6.63483	3.70522	6.63483	11.3763
6.63508	3.69552	6.63508	11.3489
6.63532	3.69658	6.63532	11.3185
6.63557	3.70632	6.63557	11.3059
6.63581	3.70846	6.63581	11.306
6.63605	3.70327	6.63605	11.3093
6.6363	3.70237	6.6363	11.3189
6.63654	3.701	6.63654	11.336
6.63679	3.68975	6.63679	11.3486
6.63703	3.6782	6.63703	11.3467
6.63728	3.68066	6.63728	11.341
6.63752	3.68675	6.63752	11.3469
6.63777	3.67971	6.63777	11.3619
6.63801	3.66635	6.63801	11.3712
6.63825	3.66509	6.63825	11.3697
6.6385	3.67193	6.6385	11.3638
6.63874	3.6732	6.63874	11.3591
6.63899	3.67906	6.63899	11.3553
6.63923	3.70468	6.63923	11.3534
6.63948	3.73434	6.63948	11.3583
6.63972	3.73675	6.63972	11.3697
6.63997	3.71406	6.63997	11.3787
6.64021	3.69663	6.64021	11.3763
6.64045	3.6944	6.64045	11.3642
6.6407	3.68825	6.6407	11.3528
6.64094	3.66985	6.64094	11.3524
6.64119	3.65574	6.64119	11.3644
6.64143	3.65479	6.64143	11.3797
6.64168	3.65981	6.64168	11.3874
6.64192	3.66761	6.64192	11.3801
6.64216	3.68445	6.64216	11.3601
6.64241	3.7016	6.64241	11.3403
6.64265	3.70261	6.64265	11.3321
6.6429	3.69374	6.6429	11.3336
6.64314	3.69973	6.64314	11.3297
6.64339	3.72331	6.64339	11.3119
6.64363	3.73993	6.64363	11.2902
6.64388	3.73657	6.64388	11.2812
6.64412	3.73006	6.64412	11.285
6.64436	3.73816	6.64436	11.2889
6.64461	3.75576	6.64461	11.2892
6.64485	3.76754	6.64485	11.295
6.6451	3.76607	6.6451	11.3087
6.64534	3.75116	6.64534	11.3192
6.64559	3.72979	6.64559	11.3161
6.64583	3.71743	6.64583	11.3037
6.64607	3.72465	6.64607	11.2922
6.64632	3.73795	6.64632	11.2849
6.64656	3.73706	6.64656	11.2813
6.64681	3.72354	6.64681	11.2832
6.64705	3.71551	6.64705	11.2875
6.6473	3.71787	6.6473	11.2839
6.64754	3.71764	6.64754	11.2674
6.64779	3.71144	6.64779	11.2496
6.64803	3.71169	6.64803	11.2451
6.64827	3.72287	6.64827	11.2538
6.64852	3.73286	6.64852	11.2621
6.64876	3.73117	6.64876	11.2612
6.64901	3.72017	6.64901	11.2536
6.64925	3.70577	6.64925	11.2469
6.6495	3.69397	6.6495	11.2493
6.64974	3.69648	6.64974	11.2625
6.64999	3.71834	6.64999	11.2778
6.65023	3.74497	6.65023	11.2806
6.65047	3.75646	6.65047	11.2691
6.65072	3.75257	6.65072	11.2603
6.65096	3.74724	6.65096	11.2685
6.65121	3.74196	6.65121	11.287
6.65145	3.72706	6.65145	11.2974
6.6517	3.70764	6.6517	11.2907
6.65194	3.70015	6.65194	11.2752
6.65218	3.70802	6.65218	11.2626
6.65243	3.71935	6.65243	11.2556
6.65267	3.72886	6.65267	11.2503
6.65292	3.73965	6.65292	11.2436
6.65316	3.74469	6.65316	11.2392
6.65341	3.73607	6.65341	11.2464
6.65365	3.72506	6.65365	11.2679
6.6539	3.73299	6.6539	11.292
6.65414	3.76	6.65414	11.3037
6.65438	3.78317	6.65438	11.3023
6.65463	3.79119	6.65463	11.3
6.65487	3.79247	6.65487	11.3001
6.65512	3.79394	6.65512	11.294
6.65536	3.79082	6.65536	11.2806
6.65561	3.78421	6.65561	11.2718
6.65585	3.78157	6.65585	11.2711
6.65609	3.77904	6.65609	11.2658
6.65634	3.76564	6.65634	11.2499
6.65658	3.74904	6.65658	11.2394
6.65683	3.74964	6.65683	11.2459
6.65707	3.76881	6.65707	11.2545
6.65732	3.78554	6.65732	11.2462
6.65756	3.78867	6.65756	11.2294
6.65781	3.7886	6.65781	11.2276
6.65805	3.79042	6.65805	11.2417
6.65829	3.78705	6.65829	11.253
6.65854	3.78132	6.65854	11.254
6.65878	3.79016	6.65878	11.2535
6.65903	3.81682	6.65903	11.2523
6.65927	3.83852	6.65927	11.2396
6.65952	3.8372	6.65952	11.2149
6.65976	3.8189	6.65976	11.1961
6.66001	3.79765	6.66001	11.1948
6.66025	3.77666	6.66025	11.2014
6.66049	3.75669	6.66049	11.2015
6.66074	3.74421	6.66074	11.1965
6.66098	3.74251	6.66098	11.1963
6.66123	3.74679	6.66123	11.2042
6.66147	3.75357	6.66147	11.2166
6.66172	3.7645	6.66172	11.2295
6.66196	3.77583	6.66196	11.238
6.6622	3.78074	6.6622	11.2382
6.66245	3.78376	6.66245	11.2351
6.66269	3.79345	6.66269	11.2384
6.66294	3.80455	6.66294	11.25
6.66318	3.8048	6.66318	11.2581
6.66343	3.79887	6.66343	11.2525
6.66367	3.80521	6.66367	11.2376
6.66392	3.82344	6.66392	11.2273
6.66416	3.83077	6.66416	11.2286
6.6644	3.81641	6.6644	11.2378
6.66465	3.79786	6.66465	11.2471
6.66489	3.79459	6.66489	11.2514
6.66514	3.8052	6.66514	11.2516
6.66538	3.81817	6.66538	11.2501
6.66563	3.82462	6.66563	11.2486
6.66587	3.82016	6.66587	11.247
6.66611	3.8099	6.66611	11.2424
6.66636	3.81062	6.66636	11.2359
6.6666	3.8325	6.6666	11.2314
6.66685	3.85824	6.66685	11.2339
6.66709	3.85987	6.66709	11.2455
6.66734	3.83969	6.66734	11.2626
6.66758	3.8257	6.66758	11.2737
6.66783	3.8286	6.66783	11.2733
6.66807	3.8308	6.66807	11.2678
6.66831	3.82103	6.66831	11.2676
6.66856	3.81147	6.66856	11.2715
6.6688	3.81027	6.6688	11.2698
6.66905	3.80774	6.66905	11.2592
6.66929	3.79766	6.66929	11.2487
6.66954	3.79057	6.66954	11.2437
6.66978	3.78903	6.66978	11.2402
6.67002	3.78033	6.67002	11.2352
6.67027	3.76247	6.67027	11.2351
6.67051	3.75632	6.67051	11.2412
6.67076	3.77326	6.67076	11.2453
6.671	3.79509	6.671	11.2441
6.67125	3.80034	6.67125	11.2506
6.67149	3.79412	6.67149	11.2703
6.67174	3.79072	6.67174	11.2883
6.67198	3.78899	6.67198	11.2877
6.67222	3.78038	6.67222	11.275
6.67247	3.76903	6.67247	11.2687
6.67271	3.76437	6.67271	11.2731
6.67296	3.76506	6.67296	11.2806
6.6732	3.76712	6.6732	11.2895
6.67345	3.77491	6.67345	11.3011
6.67369	3.78969	6.67369	11.3058
6.67394	3.80118	6.67394	11.2919
6.67418	3.80016	6.67418	11.2694
6.67442	3.79411	6.67442	11.2597
6.67467	3.79267	6.67467	11.2643
6.67491	3.79236	6.67491	11.2644
6.67516	3.78574	6.67516	11.2511
6.6754	3.77576	6.6754	11.2375
6.67565	3.77079	6.67565	11.2388
6.67589	3.77162	6.67589	11.2492
6.67613	3.77746	6.67613	11.2572
6.67638	3.78745	6.67638	11.2588
6.67662	3.80096	6.67662	11.2554
6.67687	3.80946	6.67687	11.2485
6.67711	3.80911	6.67711	11.2411
6.67736	3.80655	6.67736	11.2394
6.6776	3.80838	6.6776	11.2429
6.67785	3.81644	6.67785	11.2458
6.67809	3.82856	6.67809	11.2447
6.67833	3.84063	6.67833	11.2413
6.67858	3.84385	6.67858	11.236
6.67882	3.8337	6.67882	11.2295
6.67907	3.8175	6.67907	11.2271
6.67931	3.80813	6.67931	11.2313
6.67956	3.80212	6.67956	11.2365
6.6798	3.78618	6.6798	11.2404
6.68004	3.76293	6.68004	11.2533
6.68029	3.74889	6.68029	11.2811
6.68053	3.7484	6.68053	11.3059
6.68078	3.74727	6.68078	11.3025
6.68102	3.73816	6.68102	11.2751
6.68127	3.73084	6.68127	11.2529
6.68151	3.7326	6.68151	11.2484
6.68176	3.73796	6.68176	11.2461
6.682	3.74083	6.682	11.2376
6.68224	3.74347	6.68224	11.2358
6.68249	3.74636	6.68249	11.2481
6.68273	3.74468	6.68273	11.2549
6.68298	3.74147	6.68298	11.2411
6.68322	3.74321	6.68322	11.221
6.68347	3.74279	6.68347	11.219
6.68371	3.72878	6.68371	11.2332
6.68396	3.71089	6.68396	11.2427
6.6842	3.71241	6.6842	11.2403
6.68444	3.73471	6.68444	11.2369
6.68469	3.75039	6.68469	11.2438
6.68493	3.74417	6.68493	11.258
6.68518	3.7329	6.68518	11.2742
6.68542	3.73518	6.68542	11.2827
6.68567	3.74649	6.68567	11.2726
6.68591	3.75147	6.68591	11.2424
6.68615	3.74654	6.68615	11.2132
6.6864	3.73562	6.6864	11.2084
6.68664	3.72193	6.68664	11.2264
6.68689	3.71331	6.68689	11.235
6.68713	3.72157	6.68713	11.2101
6.68738	3.73841	6.68738	11.1642
6.68762	3.74142	6.68762	11.134
6.68787	3.73079	6.68787	11.14
6.68811	3.72626	6.68811	11.1676
6.68835	3.73293	6.68835	11.1901
6.6886	3.72967	6.6886	11.2014
6.68884	3.70635	6.68884	11.2181
6.68909	3.68649	6.68909	11.2494
6.68933	3.68832	6.68933	11.278
6.68958	3.69724	6.68958	11.2797
6.68982	3.69448	6.68982	11.2529
6.69006	3.69186	6.69006	11.2181
6.69031	3.702	6.69031	11.1922
6.69055	3.71187	6.69055	11.1748
6.6908	3.70148	6.6908	11.1633
6.69104	3.68207	6.69104	11.1601
6.69129	3.67981	6.69129	11.1636
6.69153	3.6936	6.69153	11.1651
6.69178	3.70078	6.69178	11.1597
6.69202	3.68816	6.69202	11.1529
6.69226	3.66378	6.69226	11.1509
6.69251	3.6395	6.69251	11.1531
6.69275	3.62218	6.69275	11.1592
6.693	3.61957	6.693	11.166
6.69324	3.62976	6.69324	11.1688
6.69349	3.64283	6.69349	11.1632
6.69373	3.6537	6.69373	11.1613
6.69398	3.67499	6.69398	11.1737
6.69422	3.71072	6.69422	11.1943
6.69446	3.74	6.69446	11.205
6.69471	3.73879	6.69471	11.2008
6.69495	3.71436	6.69495	11.1998
6.6952	3.6918	6.6952	11.2114
6.69544	3.6827	6.69544	11.2225
6.69569	3.68474	6.69569	11.2162
6.69593	3.6912	6.69593	11.1944
6.69617	3.698	6.69617	11.1691
6.69642	3.70022	6.69642	11.1474
6.69666	3.69751	6.69666	11.1302
6.69691	3.69763	6.69691	11.1205
6.69715	3.70309	6.69715	11.1214
6.6974	3.70538	6.6974	11.1284
6.69764	3.70082	6.69764	11.134
6.69789	3.69738	6.69789	11.1336
6.69813	3.69907	6.69813	11.1254
6.69837	3.69887	6.69837	11.1103
6.69862	3.6938	6.69862	11.0989
6.69886	3.69189	6.69886	11.1023
6.69911	3.6977	6.69911	11.1183
6.69935	3.70075	6.69935	11.1326
6.6996	3.70165	6.6996	11.135
6.69984	3.71237	6.69984	11.1317
6.70008	3.73278	6.70008	11.1268
6.70033	3.74299	6.70033	11.1198
6.70057	3.73126	6.70057	11.1126
6.70082	3.71808	6.70082	11.1145
6.70106	3.72222	6.70106	11.1277
6.70131	3.73463	6.70131	11.1412
6.70155	3.73877	6.70155	11.1483
6.7018	3.74	6.7018	11.1489
6.70204	3.74628	6.70204	11.1416
6.70228	3.75118	6.70228	11.1212
6.70253	3.74311	6.70253	11.0964
6.70277	3.73554	6.70277	11.0893
6.70302	3.74321	6.70302	11.1042
6.70326	3.7563	6.70326	11.1191
6.70351	3.76191	6.70351	11.1164
6.70375	3.76176	6.70375	11.1109
6.704	3.76883	6.704	11.1245
6.70424	3.77445	6.70424	11.155
6.70448	3.76691	6.70448	11.1785
6.70473	3.75465	6.70473	11.1842
6.70497	3.75615	6.70497	11.1755
6.70522	3.76734	6.70522	11.1593
6.70546	3.77337	6.70546	11.1434
6.70571	3.77603	6.70571	11.1393
6.70595	3.78484	6.70595	11.1472
6.70619	3.79527	6.70619	11.1537
6.70644	3.79391	6.70644	11.1505
6.70668	3.78274	6.70668	11.1447
6.70693	3.77065	6.70693	11.1487
6.70717	3.75856	6.70717	11.1538
6.70742	3.74564	6.70742	11.1477
6.70766	3.74478	6.70766	11.1364
6.70791	3.76368	6.70791	11.1367
6.70815	3.78668	6.70815	11.1461
6.70839	3.79754	6.70839	11.147
6.70864	3.79875	6.70864	11.1362
6.70888	3.8022	6.70888	11.125
6.70913	3.80451	6.70913	11.1169
6.70937	3.7998	6.70937	11.1081
6.70962	3.79658	6.70962	11.1003
6.70986	3.80366	6.70986	11.1073
6.7101	3.80817	6.7101	11.1235
6.71035	3.79522	6.71035	11.1296
6.71059	3.77675	6.71059	11.1208
6.71084	3.77015	6.71084	11.1157
6.71108	3.77202	6.71108	11.1282
6.71133	3.77133	6.71133	11.1468
6.71157	3.77206	6.71157	11.1511
6.71182	3.78638	6.71182	11.136
6.71206	3.80179	6.71206	11.1144
6.7123	3.80441	6.7123	11.1
6.71255	3.80231	6.71255	11.1003
6.71279	3.81219	6.71279	11.1133
6.71304	3.8255	6.71304	11.1302
6.71328	3.82077	6.71328	11.143
6.71353	3.80204	6.71353	11.1491
6.71377	3.79347	6.71377	11.1528
6.71402	3.7992	6.71402	11.156
6.71426	3.80356	6.71426	11.1549
6.7145	3.80388	6.7145	11.1471
6.71475	3.81357	6.71475	11.1379
6.71499	3.83053	6.71499	11.1341
6.71524	3.83908	6.71524	11.1376
6.71548	3.8362	6.71548	11.1435
6.71573	3.83652	6.71573	11.146
6.71597	3.84396	6.71597	11.1449
6.71621	3.85227	6.71621	11.1446
6.71646	3.86082	6.71646	11.148
6.7167	3.87259	6.7167	11.1504
6.71695	3.87697	6.71695	11.147
6.71719	3.86663	6.71719	11.1423
6.71744	3.85498	6.71744	11.1446
6.71768	3.8633	6.71768	11.1494
6.71793	3.88302	6.71793	11.1417
6.71817	3.89043	6.71817	11.1213
6.71841	3.88884	6.71841	11.1083
6.71866	3.89395	6.71866	11.1132
6.7189	3.89892	6.7189	11.121
6.71915	3.8821	6.71915	11.1153
6.71939	3.84991	6.71939	11.1038
6.71964	3.83713	6.71964	11.1021
6.71988	3.85012	6.71988	11.1074
6.72012	3.86183	6.72012	11.1047
6.72037	3.85703	6.72037	11.0997
6.72061	3.85276	6.72061	11.1088
6.72086	3.85861	6.72086	11.1281
6.7211	3.85754	6.7211	11.1356
6.72135	3.83842	6.72135	11.1236
6.72159	3.81888	6.72159	11.1075
6.72184	3.81794	6.72184	11.0977
6.72208	3.82938	6.72208	11.0871
6.72232	3.84012	6.72232	11.0737
6.72257	3.85109	6.72257	11.0707
6.72281	3.8668	6.72281	11.0856
6.72306	3.87953	6.72306	11.1015
6.7233	3.8799	6.7233	11.1002
6.72355	3.87039	6.72355	11.0872
6.72379	3.85769	6.72379	11.0843
6.72404	3.84463	6.72404	11.1003
6.72428	3.83874	6.72428	11.1216
6.72452	3.84525	6.72452	11.1309
6.72477	3.85875	6.72477	11.1247
6.72501	3.86874	6.72501	11.1113
6.72526	3.87376	6.72526	11.0988
6.7255	3.87987	6.7255	11.0905
6.72575	3.88325	6.72575	11.0871
6.72599	3.87864	6.72599	11.0895
6.72623	3.8754	6.72623	11.0996
6.72648	3.88642	6.72648	11.1098
6.72672	3.9037	6.72672	11.1095
6.72697	3.90872	6.72697	11.0999
6.72721	3.90078	6.72721	11.094
6.72746	3.89512	6.72746	11.0983
6.7277	3.89601	6.7277	11.1021
6.72795	3.89133	6.72795	11.0994
6.72819	3.87997	6.72819	11.103
6.72843	3.87272	6.72843	11.1228
6.72868	3.87144	6.72868	11.143
6.72892	3.86842	6.72892	11.1412
6.72917	3.86963	6.72917	11.1234
6.72941	3.88687	6.72941	11.1195
6.72966	3.9094	6.72966	11.1394
6.7299	3.90949	6.7299	11.1589
6.73014	3.88439	6.73014	11.1578
6.73039	3.85963	6.73039	11.1415
6.73063	3.85136	6.73063	11.1264
6.73088	3.84775	6.73088	11.117
6.73112	3.83989	6.73112	11.1117
6.73137	3.83608	6.73137	11.1128
6.73161	3.84121	6.73161	11.1193
6.73186	3.84332	6.73186	11.1213
6.7321	3.83693	6.7321	11.1133
6.73234	3.83559	6.73234	11.1048
6.73259	3.84724	6.73259	11.1078
6.73283	3.8606	6.73283	11.1186
6.73308	3.86473	6.73308	11.1237
6.73332	3.86326	6.73332	11.1177
6.73357	3.86286	6.73357	11.105
6.73381	3.86191	6.73381	11.0911
6.73406	3.86034	6.73406	11.0813
6.7343	3.85989	6.7343	11.0789
6.73454	3.85832	6.73454	11.0829
6.73479	3.85219	6.73479	11.0876
6.73503	3.84905	6.73503	11.0889
6.73528	3.85601	6.73528	11.09
6.73552	3.86045	6.73552	11.0947
6.73577	3.84973	6.73577	11.0995
6.73601	3.83508	6.73601	11.1011
6.73625	3.83921	6.73625	11.1013
6.7365	3.85604	6.7365	11.1051
6.73674	3.85862	6.73674	11.1142
6.73699	3.8429	6.73699	11.1249
6.73723	3.83011	6.73723	11.1305
6.73748	3.82622	6.73748	11.1262
6.73772	3.81512	6.73772	11.1153
6.73797	3.79777	6.73797	11.1067
6.73821	3.79451	6.73821	11.1055
6.73845	3.80721	6.73845	11.1059
6.7387	3.8134	6.7387	11.0999
6.73894	3.80713	6.73894	11.0875
6.73919	3.8109	6.73919	11.0737
6.73943	3.83221	6.73943	11.0618
6.73968	3.84777	6.73968	11.0551
6.73992	3.84265	6.73992	11.0593
6.74016	3.83453	6.74016	11.076
6.74041	3.83962	6.74041	11.095
6.74065	3.84895	6.74065	11.1036
6.7409	3.85357	6.7409	11.1022
6.74114	3.86149	6.74114	11.0973
6.74139	3.8743	6.74139	11.0898
6.74163	3.87519	6.74163	11.0766
6.74188	3.85917	6.74188	11.0674
6.74212	3.84746	6.74212	11.0716
6.74236	3.85289	6.74236	11.082
6.74261	3.85735	6.74261	11.079
6.74285	3.84555	6.74285	11.0611
6.7431	3.82949	6.7431	11.0475
6.74334	3.82415	6.74334	11.0501
6.74359	3.8246	6.74359	11.0591
6.74383	3.82391	6.74383	11.0616
6.74408	3.82843	6.74408	11.0594
6.74432	3.83952	6.74432	11.0583
6.74456	3.84185	6.74456	11.0571
6.74481	3.83001	6.74481	11.0548
6.74505	3.82037	6.74505	11.0567
6.7453	3.82303	6.7453	11.0625
6.74554	3.82744	6.74554	11.0619
6.74579	3.82971	6.74579	11.0495
6.74603	3.84252	6.74603	11.0331
6.74627	3.86506	6.74627	11.0258
6.74652	3.87208	6.74652	11.0297
6.74676	3.85407	6.74676	11.0422
6.74701	3.83723	6.74701	11.0588
6.74725	3.84298	6.74725	11.0718
6.7475	3.85701	6.7475	11.0726
6.74774	3.85982	6.74774	11.0633
6.74799	3.85769	6.74799	11.0557
6.74823	3.85853	6.74823	11.0541
6.74847	3.85077	6.74847	11.0509
6.74872	3.82652	6.74872	11.0435
6.74896	3.80669	6.74896	11.0414
6.74921	3.8101	6.74921	11.0497
6.74945	3.82702	6.74945	11.0597
6.7497	3.84202	6.7497	11.063
6.74994	3.8593	6.74994	11.0621
6.75018	3.88016	6.75018	11.0605
6.75043	3.88597	6.75043	11.0553
6.75067	3.86977	6.75067	11.0476
6.75092	3.8579	6.75092	11.0458
6.75116	3.86865	6.75116	11.0495
6.75141	3.8771	6.75141	11.0458
6.75165	3.85425	6.75165	11.0309
6.7519	3.81717	6.7519	11.0188
6.75214	3.80117	6.75214	11.0193
6.75238	3.80629	6.75238	11.0228
6.75263	3.80793	6.75263	11.0192
6.75287	3.80265	6.75287	11.0157
6.75312	3.80578	6.75312	11.0207
6.75336	3.81805	6.75336	11.0255
6.75361	3.82596	6.75361	11.0167
6.75385	3.82833	6.75385	11.0016
6.7541	3.8323	6.7541	10.9956
6.75434	3.83216	6.75434	10.9981
6.75458	3.82044	6.75458	10.9952
6.75483	3.80871	6.75483	10.9849
6.75507	3.81148	6.75507	10.9774
6.75532	3.82082	6.75532	10.9758
6.75556	3.82228	6.75556	10.9757
6.75581	3.81921	6.75581	10.9784
6.75605	3.81956	6.75605	10.99
6.75629	3.81544	6.75629	11.0052
6.75654	3.80151	6.75654	11.0088
6.75678	3.79731	6.75678	10.9975
6.75703	3.81637	6.75703	10.9847
6.75727	3.83876	6.75727	10.9829
6.75752	3.83859	6.75752	10.9899
6.75776	3.82455	6.75776	10.9977
6.75801	3.82116	6.75801	11.0033
6.75825	3.82515	6.75825	11.0086
6.75849	3.81801	6.75849	11.0162
6.75874	3.80477	6.75874	11.0245
6.75898	3.80384	6.75898	11.029
6.75923	3.811	6.75923	11.0231
6.75947	3.8068	6.75947	11.0078
6.75972	3.79366	6.75972	10.9923
6.75996	3.78849	6.75996	10.9818
6.7602	3.7915	6.7602	10.9743
6.76045	3.79245	6.76045	10.9706
6.76069	3.79783	6.76069	10.9791
6.76094	3.81612	6.76094	10.9994
6.76118	3.8299	6.76118	11.0145
6.76143	3.8161	6.76143	11.0099
6.76167	3.78758	6.76167	10.9944
6.76192	3.7748	6.76192	10.9878
6.76216	3.7763	6.76216	10.995
6.7624	3.767	6.7624	11.0063
6.76265	3.74728	6.76265	11.0166
6.76289	3.74336	6.76289	11.0275
6.76314	3.76212	6.76314	11.0336
6.76338	3.78235	6.76338	11.0247
6.76363	3.79582	6.76363	11.0021
6.76387	3.81382	6.76387	10.9831
6.76411	3.83137	6.76411	10.9805
6.76436	3.82465	6.76436	10.9906
6.7646	3.79137	6.7646	11.002
6.76485	3.75878	6.76485	11.0079
6.76509	3.74492	6.76509	11.0082
6.76534	3.74056	6.76534	11.0067
6.76558	3.7364	6.76558	11.007
6.76583	3.73973	6.76583	11.0072
6.76607	3.75256	6.76607	11.0021
6.76631	3.76338	6.76631	10.9945
6.76656	3.76924	6.76656	10.9982
6.7668	3.77939	6.7668	11.019
6.76705	3.79338	6.76705	11.0367
6.76729	3.79779	6.76729	11.0295
6.76754	3.78978	6.76754	11.0044
6.76778	3.77995	6.76778	10.9901
6.76803	3.77042	6.76803	10.9972
6.76827	3.75482	6.76827	11.0076
6.76851	3.73907	6.76851	11.0063
6.76876	3.73621	6.76876	11.0021
6.769	3.73904	6.769	11.009
6.76925	3.7244	6.76925	11.0206
6.76949	3.69245	6.76949	11.0211
6.76974	3.67282	6.76974	11.0092
6.76998	3.68085	6.76998	10.9975
6.77022	3.69988	6.77022	10.9921
6.77047	3.71053	6.77047	10.9868
6.77071	3.71212	6.77071	10.9768
6.77096	3.7093	6.77096	10.9656
6.7712	3.70013	6.7712	10.9575
6.77145	3.69021	6.77145	10.9538
6.77169	3.69388	6.77169	10.9548
6.77194	3.71132	6.77194	10.9656
6.77218	3.72324	6.77218	10.988
6.77242	3.72021	6.77242	11.0139
6.77267	3.71509	6.77267	11.0286
6.77291	3.71984	6.77291	11.0233
6.77316	3.72612	6.77316	11.0055
6.7734	3.71899	6.7734	10.9885
6.77365	3.70008	6.77365	10.977
6.77389	3.68305	6.77389	10.9671
6.77413	3.67937	6.77413	10.9567
6.77438	3.68964	6.77438	10.9488
6.77462	3.70145	6.77462	10.9455
6.77487	3.69782	6.77487	10.9449
6.77511	3.6793	6.77511	10.9502
6.77536	3.66882	6.77536	10.9671
6.7756	3.68274	6.7756	10.991
6.77585	3.70484	6.77585	11.0059
6.77609	3.70822	6.77609	11.0027
6.77633	3.69252	6.77633	10.9901
6.77658	3.67803	6.77658	10.9774
6.77682	3.67193	6.77682	10.9608
6.77707	3.66591	6.77707	10.937
6.77731	3.66112	6.77731	10.9188
6.77756	3.66558	6.77756	10.9207
6.7778	3.67013	6.7778	10.9357
6.77805	3.65821	6.77805	10.9448
6.77829	3.64068	6.77829	10.9455
6.77853	3.64519	6.77853	10.9484
6.77878	3.67335	6.77878	10.9543
6.77902	3.69838	6.77902	10.9527
6.77927	3.70715	6.77927	10.9441
6.77951	3.71297	6.77951	10.9442
6.77976	3.72199	6.77976	10.9575
6.78	3.72006	6.78	10.9668
6.78024	3.70639	6.78024	10.9589
6.78049	3.70275	6.78049	10.9433
6.78073	3.71968	6.78073	10.9355
6.78098	3.73562	6.78098	10.9361
6.78122	3.72904	6.78122	10.9358
6.78147	3.70814	6.78147	10.9338
6.78171	3.69146	6.78171	10.9361
6.78196	3.68419	6.78196	10.9435
6.7822	3.68426	6.7822	10.9507
6.78244	3.69542	6.78244	10.9562
6.78269	3.71494	6.78269	10.9636
6.78293	3.7289	6.78293	10.9754
6.78318	3.72984	6.78318	10.9887
6.78342	3.72368	6.78342	10.9996
6.78367	3.71376	6.78367	11.0057
6.78391	3.69512	6.78391	11.0051
6.78415	3.67188	6.78415	10.9987
6.7844	3.66041	6.7844	10.9895
6.78464	3.66478	6.78464	10.9811
6.78489	3.66842	6.78489	10.9774
6.78513	3.66128	6.78513	10.9799
6.78538	3.65607	6.78538	10.9853
6.78562	3.66624	6.78562	10.9865
6.78587	3.68673	6.78587	10.9798
6.78611	3.70253	6.78611	10.9709
6.78635	3.70435	6.78635	10.9657
6.7866	3.69018	6.7866	10.9612
6.78684	3.66507	6.78684	10.9497
6.78709	3.64587	6.78709	10.9342
6.78733	3.64843	6.78733	10.9263
6.78758	3.66654	6.78758	10.9306
6.78782	3.67992	6.78782	10.9387
6.78807	3.68282	6.78807	10.9413
6.78831	3.68621	6.78831	10.9386
6.78855	3.68919	6.78855	10.9333
6.7888	3.67778	6.7888	10.9266
6.78904	3.65411	6.78904	10.922
6.78929	3.64207	6.78929	10.925
6.78953	3.65029	6.78953	10.9336
6.78978	3.65748	6.78978	10.9359
6.79002	3.64763	6.79002	10.9226
6.79026	3.63498	6.79026	10.9032
6.79051	3.64018	6.79051	10.894
6.79075	3.66101	6.79075	10.9017
6.791	3.68087	6.791	10.9168
6.79124	3.69056	6.79124	10.9272
6.79149	3.69097	6.79149	10.9307
6.79173	3.68555	6.79173	10.9326
6.79198	3.68119	6.79198	10.9387
6.79222	3.68248	6.79222	10.9506
6.79246	3.68336	6.79246	10.9647
6.79271	3.67466	6.79271	10.9747
6.79295	3.66469	6.79295	10.9755
6.7932	3.66845	6.7932	10.9671
6.79344	3.67919	6.79344	10.9544
6.79369	3.67472	6.79369	10.9422
6.79393	3.65248	6.79393	10.9309
6.79417	3.63332	6.79417	10.918
6.79442	3.62687	6.79442	10.9065
6.79466	3.62229	6.79466	10.9035
6.79491	3.617	6.79491	10.9102
6.79515	3.62496	6.79515	10.9191
6.7954	3.64688	6.7954	10.9238
6.79564	3.66147	6.79564	10.9305
6.79589	3.66122	6.79589	10.9488
6.79613	3.6644	6.79613	10.971
6.79637	3.68204	6.79637	10.9774
6.79662	3.69729	6.79662	10.9623
6.79686	3.69678	6.79686	10.9447
6.79711	3.69361	6.79711	10.9428
6.79735	3.70054	6.79735	10.9517
6.7976	3.70993	6.7976	10.9534
6.79784	3.7143	6.79784	10.9416
6.79809	3.72342	6.79809	10.9245
6.79833	3.73651	6.79833	10.9108
6.79857	3.73182	6.79857	10.9061
6.79882	3.70114	6.79882	10.9151
6.79906	3.67303	6.79906	10.9355
6.79931	3.67373	6.79931	10.953
6.79955	3.68863	6.79955	10.9546
6.7998	3.689	6.7998	10.9425
6.80004	3.67757	6.80004	10.9292
6.80028	3.67747	6.80028	10.9213
6.80053	3.69264	6.80053	10.9193
6.80077	3.70644	6.80077	10.9237
6.80102	3.71027	6.80102	10.9326
6.80126	3.70665	6.80126	10.9372
6.80151	3.69528	6.80151	10.9341
6.80175	3.67784	6.80175	10.9316
6.802	3.66636	6.802	10.9355
6.80224	3.66883	6.80224	10.936
6.80248	3.67515	6.80248	10.9262
6.80273	3.67262	6.80273	10.9223
6.80297	3.6686	6.80297	10.9427
6.80322	3.67415	6.80322	10.9736
6.80346	3.68193	6.80346	10.984
6.80371	3.6783	6.80371	10.9677
6.80395	3.66793	6.80395	10.9495
6.80419	3.66591	6.80419	10.9458
6.80444	3.67324	6.80444	10.9462
6.80468	3.6783	6.80468	10.9405
6.80493	3.67895	6.80493	10.9378
6.80517	3.68085	6.80517	10.9452
6.80542	3.68419	6.80542	10.9525
6.80566	3.68682	6.80566	10.95
6.80591	3.69238	6.80591	10.9446
6.80615	3.70356	6.80615	10.945
6.80639	3.71324	6.80639	10.9462
6.80664	3.71468	6.80664	10.9422
6.80688	3.71407	6.80688	10.9412
6.80713	3.72013	6.80713	10.9517
6.80737	3.72829	6.80737	10.9628
6.80762	3.72821	6.80762	10.9603
6.80786	3.7196	6.80786	10.9478
6.80811	3.70831	6.80811	10.9426
6.80835	3.69752	6.80835	10.951
6.80859	3.69061	6.80859	10.9642
6.80884	3.69076	6.80884	10.9718
6.80908	3.69237	6.80908	10.9703
6.80933	3.68398	6.80933	10.9613
6.80957	3.66789	6.80957	10.9515
6.80982	3.65828	6.80982	10.9484
6.81006	3.65651	6.81006	10.9526
6.8103	3.64921	6.8103	10.9559
6.81055	3.63811	6.81055	10.9548
6.81079	3.64928	6.81079	10.9573
6.81104	3.69435	6.81104	10.9704
6.81128	3.74564	6.81128	10.9867
6.81153	3.77224	6.81153	10.9925
6.81177	3.77495	6.81177	10.9837
6.81202	3.7706	6.81202	10.9684
6.81226	3.75902	6.81226	10.9576
6.8125	3.73221	6.8125	10.958
6.81275	3.70269	6.81275	10.9665
6.81299	3.6902	6.81299	10.9696
6.81324	3.69412	6.81324	10.9559
6.81348	3.69835	6.81348	10.9322
6.81373	3.69757	6.81373	10.9188
6.81397	3.69662	6.81397	10.9226
6.81421	3.69573	6.81421	10.9303
6.81446	3.69338	6.81446	10.9295
6.8147	3.69547	6.8147	10.9251
6.81495	3.70653	6.81495	10.9252
6.81519	3.71676	6.81519	10.9244
6.81544	3.71906	6.81544	10.9155
6.81568	3.72239	6.81568	10.9059
6.81593	3.73583	6.81593	10.9062
6.81617	3.74828	6.81617	10.913
6.81641	3.74628	6.81641	10.9158
6.81666	3.73808	6.81666	10.915
6.8169	3.7366	6.8169	10.919
6.81715	3.73819	6.81715	10.9256
6.81739	3.73192	6.81739	10.9244
6.81764	3.72247	6.81764	10.9112
6.81788	3.71903	6.81788	10.8933
6.81813	3.71639	6.81813	10.8769
6.81837	3.70507	6.81837	10.8654
6.81861	3.69103	6.81861	10.8628
6.81886	3.68359	6.81886	10.8715
6.8191	3.67551	6.8191	10.8863
6.81935	3.65874	6.81935	10.8983
6.81959	3.64608	6.81959	10.9048
6.81984	3.65607	6.81984	10.9083
6.82008	3.68334	6.82008	10.9089
6.82032	3.70612	6.82032	10.9044
6.82057	3.71619	6.82057	10.8966
6.82081	3.71904	6.82081	10.8895
6.82106	3.71504	6.82106	10.8862
6.8213	3.70536	6.8213	10.8881
6.82155	3.70351	6.82155	10.8974
6.82179	3.72061	6.82179	10.9098
6.82204	3.74406	6.82204	10.9172
6.82228	3.75216	6.82228	10.9213
6.82252	3.74468	6.82252	10.9327
6.82277	3.7379	6.82277	10.9512
6.82301	3.73695	6.82301	10.9568
6.82326	3.73678	6.82326	10.9338
6.8235	3.74039	6.8235	10.8962
6.82375	3.75216	6.82375	10.872
6.82399	3.76151	6.82399	10.8689
6.82423	3.75436	6.82423	10.8716
6.82448	3.73854	6.82448	10.8678
6.82472	3.73273	6.82472	10.8612
6.82497	3.7373	6.82497	10.8583
6.82521	3.7377	6.82521	10.8593
6.82546	3.72978	6.82546	10.8616
6.8257	3.72372	6.8257	10.8611
6.82595	3.72215	6.82595	10.8531
6.82619	3.71612	6.82619	10.8389
6.82643	3.70443	6.82643	10.8328
6.82668	3.69568	6.82668	10.8463
6.82692	3.69574	6.82692	10.8692
6.82717	3.70472	6.82717	10.8796
6.82741	3.71989	6.82741	10.8719
6.82766	3.73238	6.82766	10.8599
6.8279	3.72937	6.8279	10.8551
6.82815	3.71275	6.82815	10.8556
6.82839	3.70646	6.82839	10.8586
6.82863	3.72236	6.82863	10.8657
6.82888	3.74003	6.82888	10.8736
6.82912	3.74009	6.82912	10.8721
6.82937	3.73552	6.82937	10.8599
6.82961	3.74937	6.82961	10.8484
6.82986	3.77299	6.82986	10.8463
6.8301	3.77797	6.8301	10.8501
6.83034	3.76084	6.83034	10.8544
6.83059	3.74739	6.83059	10.8604
6.83083	3.75305	6.83083	10.8674
6.83108	3.76978	6.83108	10.8672
6.83132	3.78453	6.83132	10.8575
6.83157	3.78808	6.83157	10.8467
6.83181	3.76947	6.83181	10.8438
6.83206	3.73292	6.83206	10.8459
6.8323	3.70835	6.8323	10.847
6.83254	3.71848	6.83254	10.8491
6.83279	3.74231	6.83279	10.8575
6.83303	3.74153	6.83303	10.8694
6.83328	3.71447	6.83328	10.8762
6.83352	3.6948	6.83352	10.8748
6.83377	3.6982	6.83377	10.8684
6.83401	3.70671	6.83401	10.859
6.83425	3.70587	6.83425	10.8473
6.8345	3.70318	6.8345	10.8364
6.83474	3.70343	6.83474	10.829
6.83499	3.69876	6.83499	10.8233
6.83523	3.68942	6.83523	10.8174
6.83548	3.68788	6.83548	10.8152
6.83572	3.69149	6.83572	10.8221
6.83597	3.68118	6.83597	10.8349
6.83621	3.65481	6.83621	10.8406
6.83645	3.63775	6.83645	10.8302
6.8367	3.64944	6.8367	10.8103
6.83694	3.67757	6.83694	10.797
6.83719	3.6955	6.83719	10.7993
6.83743	3.69321	6.83743	10.8101
6.83768	3.6792	6.83768	10.8172
6.83792	3.66873	6.83792	10.8164
6.83817	3.67183	6.83817	10.8139
6.83841	3.68695	6.83841	10.8152
6.83865	3.69973	6.83865	10.8166
6.8389	3.70198	6.8389	10.8123
6.83914	3.70338	6.83914	10.8027
6.83939	3.71234	6.83939	10.7932
6.83963	3.72081	6.83963	10.7881
6.83988	3.72087	6.83988	10.7871
6.84012	3.72521	6.84012	10.7899
6.84036	3.74445	6.84036	10.7944
6.84061	3.75907	6.84061	10.7977
6.84085	3.74561	6.84085	10.8008
6.8411	3.71805	6.8411	10.8094
6.84134	3.71195	6.84134	10.8247
6.84159	3.73436	6.84159	10.836
6.84183	3.75875	6.84183	10.834
6.84208	3.77026	6.84208	10.8254
6.84232	3.77531	6.84232	10.826
6.84256	3.77123	6.84256	10.8375
6.84281	3.74562	6.84281	10.845
6.84305	3.70941	6.84305	10.8386
6.8433	3.69544	6.8433	10.8275
6.84354	3.7102	6.84354	10.8259
6.84379	3.723	6.84379	10.8321
6.84403	3.71462	6.84403	10.833
6.84427	3.7033	6.84427	10.8232
6.84452	3.70833	6.84452	10.809
6.84476	3.71863	6.84476	10.7966
6.84501	3.7147	6.84501	10.7869
6.84525	3.69927	6.84525	10.7785
6.8455	3.68842	6.8455	10.7727
6.84574	3.68874	6.84574	10.7668
6.84599	3.69619	6.84599	10.7534
6.84623	3.70412	6.84623	10.7325
6.84647	3.70261	6.84647	10.7171
6.84672	3.68838	6.84672	10.7218
6.84696	3.67613	6.84696	10.7434
6.84721	3.68594	6.84721	10.764
6.84745	3.7135	6.84745	10.7738
6.8477	3.73372	6.8477	10.7803
6.84794	3.7349	6.84794	10.7923
6.84819	3.72736	6.84819	10.8032
6.84843	3.72003	6.84843	10.8005
6.84867	3.71289	6.84867	10.7858
6.84892	3.71145	6.84892	10.7738
6.84916	3.72251	6.84916	10.7721
6.84941	3.73268	6.84941	10.7736
6.84965	3.71926	6.84965	10.773
6.8499	3.68871	6.8499	10.7726
6.85014	3.67361	6.85014	10.7733
6.85038	3.68581	6.85038	10.7718
6.85063	3.70244	6.85063	10.7692
6.85087	3.70389	6.85087	10.774
6.85112	3.69778	6.85112	10.788
6.85136	3.69475	6.85136	10.7999
6.85161	3.69036	6.85161	10.8024
6.85185	3.68253	6.85185	10.8025
6.8521	3.67965	6.8521	10.808
6.85234	3.68159	6.85234	10.8117
6.85258	3.6767	6.85258	10.8058
6.85283	3.6658	6.85283	10.7999
6.85307	3.66359	6.85307	10.8099
6.85332	3.66735	6.85332	10.8329
6.85356	3.6561	6.85356	10.8463
6.85381	3.62987	6.85381	10.8347
6.85405	3.61887	6.85405	10.8071
6.85429	3.63793	6.85429	10.7844
6.85454	3.6646	6.85454	10.7814
6.85478	3.67729	6.85478	10.7983
6.85503	3.68305	6.85503	10.822
6.85527	3.69326	6.85527	10.8373
6.85552	3.69737	6.85552	10.8378
6.85576	3.68916	6.85576	10.8297
6.85601	3.68583	6.85601	10.8217
6.85625	3.69958	6.85625	10.8132
6.85649	3.71483	6.85649	10.8017
6.85674	3.71277	6.85674	10.7939
6.85698	3.70013	6.85698	10.7988
6.85723	3.69124	6.85723	10.8119
6.85747	3.68281	6.85747	10.8187
6.85772	3.66856	6.85772	10.8106
6.85796	3.65927	6.85796	10.793
6.85821	3.66515	6.85821	10.7755
6.85845	3.67593	6.85845	10.7641
6.85869	3.67897	6.85869	10.7633
6.85894	3.67893	6.85894	10.7725
6.85918	3.68557	6.85918	10.7835
6.85943	3.6952	6.85943	10.7853
6.85967	3.70347	6.85967	10.7785
6.85992	3.71533	6.85992	10.7753
6.86016	3.72835	6.86016	10.7848
6.8604	3.72761	6.8604	10.8022
6.86065	3.71109	6.86065	10.8149
6.86089	3.70166	6.86089	10.8143
6.86114	3.71345	6.86114	10.801
6.86138	3.73062	6.86138	10.7834
6.86163	3.7326	6.86163	10.769
6.86187	3.72304	6.86187	10.7579
6.86212	3.7114	6.86212	10.7462
6.86236	3.69079	6.86236	10.7358
6.8626	3.65721	6.8626	10.7346
6.86285	3.6309	6.86285	10.7435
6.86309	3.63264	6.86309	10.7527
6.86334	3.65368	6.86334	10.7553
6.86358	3.67103	6.86358	10.7574
6.86383	3.68093	6.86383	10.7654
6.86407	3.69297	6.86407	10.7756
6.86431	3.70713	6.86431	10.7821
6.86456	3.71533	6.86456	10.7891
6.8648	3.71627	6.8648	10.8002
6.86505	3.71143	6.86505	10.8064
6.86529	3.69823	6.86529	10.798
6.86554	3.68151	6.86554	10.7837
6.86578	3.67565	6.86578	10.7764
6.86603	3.68408	6.86603	10.7725
6.86627	3.69123	6.86627	10.7584
6.86651	3.68728	6.86651	10.7363
6.86676	3.68186	6.86676	10.7224
6.867	3.68111	6.867	10.7185
6.86725	3.67403	6.86725	10.7106
6.86749	3.66083	6.86749	10.6985
6.86774	3.66501	6.86774	10.7025
6.86798	3.69654	6.86798	10.732
6.86822	3.72845	6.86822	10.768
6.86847	3.73249	6.86847	10.7879
6.86871	3.71983	6.86871	10.7943
6.86896	3.7146	6.86896	10.803
6.8692	3.71618	6.8692	10.8154
6.86945	3.71191	6.86945	10.8172
6.86969	3.71039	6.86969	10.8014
6.86994	3.7268	6.86994	10.7775
6.87018	3.75087	6.87018	10.761
6.87042	3.75907	6.87042	10.7591
6.87067	3.74966	6.87067	10.7661
6.87091	3.73717	6.87091	10.7703
6.87116	3.72516	6.87116	10.764
6.8714	3.71081	6.8714	10.7482
6.87165	3.70534	6.87165	10.7311
6.87189	3.71874	6.87189	10.7183
6.87214	3.73673	6.87214	10.714
6.87238	3.74048	6.87238	10.7215
6.87262	3.73757	6.87262	10.7378
6.87287	3.74768	6.87287	10.7484
6.87311	3.76405	6.87311	10.7424
6.87336	3.76379	6.87336	10.7267
6.8736	3.74661	6.8736	10.7168
6.87385	3.73557	6.87385	10.7176
6.87409	3.73838	6.87409	10.7221
6.87433	3.73966	6.87433	10.7303
6.87458	3.72816	6.87458	10.7484
6.87482	3.70932	6.87482	10.77
6.87507	3.69091	6.87507	10.7752
6.87531	3.67673	6.87531	10.7554
6.87556	3.6726	6.87556	10.7264
6.8758	3.6776	6.8758	10.7067
6.87605	3.67865	6.87605	10.6989
6.87629	3.66851	6.87629	10.6971
6.87653	3.66253	6.87653	10.7008
6.87678	3.677	6.87678	10.7097
6.87702	3.70281	6.87702	10.7154
6.87727	3.71935	6.87727	10.7117
6.87751	3.72499	6.87751	10.7049
6.87776	3.73007	6.87776	10.7062
6.878	3.73281	6.878	10.7151
6.87824	3.72724	6.87824	10.7191
6.87849	3.72504	6.87849	10.7098
6.87873	3.74065	6.87873	10.6928
6.87898	3.76165	6.87898	10.6812
6.87922	3.76532	6.87922	10.683
6.87947	3.75788	6.87947	10.6923
6.87971	3.76501	6.87971	10.6954
6.87996	3.78851	6.87996	10.6902
6.8802	3.80323	6.8802	10.6911
6.88044	3.79777	6.88044	10.7095
6.88069	3.78806	6.88069	10.7317
6.88093	3.78855	6.88093	10.7348
6.88118	3.79373	6.88118	10.7165
6.88142	3.79455	6.88142	10.6956
6.88167	3.79217	6.88167	10.6862
6.88191	3.79065	6.88191	10.6838
6.88216	3.79262	6.88216	10.6825
6.8824	3.80258	6.8824	10.6838
6.88264	3.82017	6.88264	10.6859
6.88289	3.83196	6.88289	10.6809
6.88313	3.82638	6.88313	10.6707
6.88338	3.81238	6.88338	10.6706
6.88362	3.80695	6.88362	10.6847
6.88387	3.80893	6.88387	10.7005
6.88411	3.8062	6.88411	10.7085
6.88435	3.80124	6.88435	10.7161
6.8846	3.8047	6.8846	10.7275
6.88484	3.81468	6.88484	10.7303
6.88509	3.8204	6.88509	10.7148
6.88533	3.82386	6.88533	10.6935
6.88558	3.83496	6.88558	10.6857
6.88582	3.84751	6.88582	10.6921
6.88607	3.84718	6.88607	10.6996
6.88631	3.83888	6.88631	10.7002
6.88655	3.8437	6.88655	10.6962
6.8868	3.86681	6.8868	10.6908
6.88704	3.89249	6.88704	10.6854
6.88729	3.90823	6.88729	10.6838
6.88753	3.91394	6.88753	10.685
6.88778	3.91003	6.88778	10.6814
6.88802	3.89652	6.88802	10.672
6.88826	3.88663	6.88826	10.6667
6.88851	3.89396	6.88851	10.6715
6.88875	3.91259	6.88875	10.6773
6.889	3.92774	6.889	10.6746
6.88924	3.94042	6.88924	10.6661
6.88949	3.96113	6.88949	10.6579
6.88973	3.98427	6.88973	10.6446
6.88998	3.99415	6.88998	10.6248
6.89022	3.99383	6.89022	10.6137
6.89046	4.00042	6.89046	10.625
6.89071	4.01542	6.89071	10.6474
6.89095	4.02538	6.89095	10.6564
6.8912	4.03132	6.8912	10.6466
6.89144	4.05005	6.89144	10.6366
6.89169	4.08459	6.89169	10.6421
6.89193	4.11965	6.89193	10.6582
6.89218	4.14859	6.89218	10.6702
6.89242	4.17764	6.89242	10.6705
6.89266	4.20456	6.89266	10.6618
6.89291	4.21826	6.89291	10.6491
6.89315	4.22349	6.89315	10.636
6.8934	4.24268	6.8934	10.6227
6.89364	4.28575	6.89364	10.6105
6.89389	4.33892	6.89389	10.6051
6.89413	4.38854	6.89413	10.6112
6.89437	4.43403	6.89437	10.623
6.89462	4.47456	6.89462	10.6294
6.89486	4.50651	6.89486	10.6289
6.89511	4.53744	6.89511	10.6322
6.89535	4.58217	6.89535	10.6416
6.8956	4.64068	6.8956	10.646
6.89584	4.69979	6.89584	10.6382
6.89609	4.75686	6.89609	10.6281
6.89633	4.81813	6.89633	10.6273
6.89657	4.87901	6.89657	10.6329
6.89682	4.92817	6.89682	10.6376
6.89706	4.97325	6.89706	10.6405
6.89731	5.03852	6.89731	10.6434
6.89755	5.13017	6.89755	10.6415
6.8978	5.23196	6.8978	10.6348
6.89804	5.33575	6.89804	10.635
6.89828	5.45054	6.89828	10.6473
6.89853	5.57768	6.89853	10.6591
6.89877	5.7034	6.89877	10.6593
6.89902	5.82138	6.89902	10.6592
6.89926	5.941	6.89926	10.6754
6.89951	6.06544	6.89951	10.7029
6.89975	6.18608	6.89975	10.7212
6.9	6.30145	6.9	10.7221
6.90024	6.4187	6.90024	10.7122
6.90048	6.53124	6.90048	10.6976
6.90073	6.61709	6.90073	10.6803
6.90097	6.67161	6.90097	10.6646
6.90122	6.71453	6.90122	10.6535
6.90146	6.75885	6.90146	10.642
6.90171	6.79163	6.90171	10.6287
6.90195	6.79562	6.90195	10.6241
6.9022	6.77005	6.9022	10.6338
6.90244	6.72191	6.90244	10.645
6.90268	6.65972	6.90268	10.6438
6.90293	6.59768	6.90293	10.6395
6.90317	6.54843	6.90317	10.6502
6.90342	6.50322	6.90342	10.6723
6.90366	6.44169	6.90366	10.6871
6.90391	6.36312	6.90391	10.6913
6.90415	6.2869	6.90415	10.6971
6.90439	6.21976	6.90439	10.7055
6.90464	6.14661	6.90464	10.7051
6.90488	6.06067	6.90488	10.6962
6.90513	5.97632	6.90513	10.6972
6.90537	5.90462	6.90537	10.714
6.90562	5.83741	6.90562	10.7321
6.90586	5.76618	6.90586	10.7404
6.90611	5.69522	6.90611	10.7467
6.90635	5.62887	6.90635	10.7594
6.90659	5.56613	6.90659	10.7737
6.90684	5.51122	6.90684	10.7834
6.90708	5.46635	6.90708	10.7924
6.90733	5.41567	6.90733	10.8055
6.90757	5.33937	6.90757	10.818
6.90782	5.24807	6.90782	10.8242
6.90806	5.17489	6.90806	10.8278
6.9083	5.13067	6.9083	10.837
6.90855	5.09668	6.90855	10.8549
6.90879	5.06357	6.90879	10.8795
6.90904	5.04418	6.90904	10.9075
6.90928	5.03773	6.90928	10.9365
6.90953	5.01791	6.90953	10.9693
6.90977	4.97275	6.90977	11.0134
6.91002	4.9251	6.91002	11.069
6.91026	4.89554	6.91026	11.1243
6.9105	4.87469	6.9105	11.1688
6.91075	4.84912	6.91075	11.2094
6.91099	4.82454	6.91099	11.2579
6.91124	4.80663	6.91124	11.3142
6.91148	4.78515	6.91148	11.3695
6.91173	4.75777	6.91173	11.4257
6.91197	4.74326	6.91197	11.4935
6.91222	4.75026	6.91222	11.5761
6.91246	4.75898	6.91246	11.6699
6.9127	4.7526	6.9127	11.7761
6.91295	4.74376	6.91295	11.8976
6.91319	4.74812	6.91319	12.0263
6.91344	4.75437	6.91344	12.1519
6.91368	4.74506	6.91368	12.2825
6.91393	4.72692	6.91393	12.4347
6.91417	4.7166	6.91417	12.6072
6.91441	4.71585	6.91441	12.7838
6.91466	4.71872	6.91466	12.9612
6.9149	4.72548	6.9149	13.148
6.91515	4.73054	6.91515	13.3411
6.91539	4.71696	6.91539	13.5233
6.91564	4.68423	6.91564	13.6907
6.91588	4.65848	6.91588	13.8573
6.91613	4.65997	6.91613	14.0276
6.91637	4.67665	6.91637	14.1838
6.91661	4.68858	6.91661	14.3086
6.91686	4.69553	6.91686	14.3977
6.9171	4.70196	6.9171	14.4484
6.91735	4.69899	6.91735	14.4529
6.91759	4.68526	6.91759	14.4179
6.91784	4.68269	6.91784	14.3679
6.91808	4.70175	6.91808	14.3156
6.91832	4.71759	6.91832	14.2464
6.91857	4.70631	6.91857	14.1461
6.91881	4.68719	6.91881	14.0221
6.91906	4.69363	6.91906	13.8881
6.9193	4.71926	6.9193	13.7454
6.91955	4.72989	6.91955	13.5956
6.91979	4.71479	6.91979	13.4575
6.92004	4.69455	6.92004	13.3497
6.92028	4.68382	6.92028	13.2652
6.92052	4.67516	6.92052	13.1792
6.92077	4.66352	6.92077	13.0782
6.92101	4.65269	6.92101	12.9684
6.92126	4.64205	6.92126	12.8626
6.9215	4.62673	6.9215	12.7683
6.92175	4.61322	6.92175	12.6848
6.92199	4.61427	6.92199	12.6053
6.92224	4.62861	6.92224	12.5258
6.92248	4.64305	6.92248	12.4543
6.92272	4.64996	6.92272	12.4015
6.92297	4.64752	6.92297	12.3622
6.92321	4.63124	6.92321	12.3192
6.92346	4.59966	6.92346	12.2688
6.9237	4.56667	6.9237	12.2247
6.92395	4.54692	6.92395	12.1907
6.92419	4.53719	6.92419	12.1516
6.92443	4.52629	6.92443	12.0994
6.92468	4.51497	6.92468	12.0493
6.92492	4.50922	6.92492	12.016
6.92517	4.49973	6.92517	11.9919
6.92541	4.47362	6.92541	11.9642
6.92566	4.43736	6.92566	11.9401
6.9259	4.4085	6.9259	11.9319
6.92615	4.39153	6.92615	11.9314
6.92639	4.37928	6.92639	11.9198
6.92663	4.37238	6.92663	11.8956
6.92688	4.3763	6.92688	11.872
6.92712	4.38292	6.92712	11.8539
6.92737	4.37805	6.92737	11.8341
6.92761	4.36232	6.92761	11.8122
6.92786	4.3486	6.92786	11.7986
6.9281	4.33752	6.9281	11.7953
6.92834	4.31744	6.92834	11.7939
6.92859	4.28627	6.92859	11.7856
6.92883	4.25713	6.92883	11.7725
6.92908	4.23821	6.92908	11.7616
6.92932	4.22555	6.92932	11.7584
6.92957	4.2158	6.92957	11.7647
6.92981	4.21196	6.92981	11.7773
6.93006	4.21504	6.93006	11.7905
6.9303	4.2185	6.9303	11.8029
6.93054	4.21386	6.93054	11.8164
6.93079	4.19603	6.93079	11.8293
6.93103	4.16708	6.93103	11.8376
6.93128	4.13837	6.93128	11.8459
6.93152	4.12299	6.93152	11.867
6.93177	4.11947	6.93177	11.9011
6.93201	4.11212	6.93201	11.9263
6.93226	4.09445	6.93226	11.922
6.9325	4.08	6.9325	11.8923
6.93274	4.08026	6.93274	11.8603
6.93299	4.08366	6.93299	11.8436
6.93323	4.07419	6.93323	11.8417
6.93348	4.05631	6.93348	11.844
6.93372	4.0437	6.93372	11.8382
6.93397	4.03738	6.93397	11.8195
6.93421	4.02874	6.93421	11.7977
6.93445	4.01918	6.93445	11.7891
6.9347	4.01592	6.9347	11.7957
6.93494	4.01587	6.93494	11.8016
6.93519	4.00939	6.93519	11.7961
6.93543	3.99501	6.93543	11.7885
6.93568	3.9798	6.93568	11.7916
6.93592	3.96721	6.93592	11.8015
6.93617	3.95643	6.93617	11.8051
6.93641	3.94974	6.93641	11.7993
6.93665	3.94755	6.93665	11.7908
6.9369	3.94431	6.9369	11.7843
6.93714	3.93837	6.93714	11.7789
6.93739	3.93743	6.93739	11.7733
6.93763	3.94442	6.93763	11.7655
6.93788	3.94839	6.93788	11.7534
6.93812	3.94092	6.93812	11.7427
6.93836	3.92889	6.93836	11.7423
6.93861	3.92184	6.93861	11.7465
6.93885	3.91634	6.93885	11.7373
6.9391	3.90875	6.9391	11.7109
6.93934	3.90719	6.93934	11.69
6.93959	3.91776	6.93959	11.6904
6.93983	3.93136	6.93983	11.6988
6.94008	3.93637	6.94008	11.6935
6.94032	3.93394	6.94032	11.6754
6.94056	3.92748	6.94056	11.6577
6.94081	3.91227	6.94081	11.6413
6.94105	3.88994	6.94105	11.6181
6.9413	3.87626	6.9413	11.5902
6.94154	3.87745	6.94154	11.5665
6.94179	3.87682	6.94179	11.5453
6.94203	3.86272	6.94203	11.5213
6.94228	3.84862	6.94228	11.5006
6.94252	3.84903	6.94252	11.4893
6.94276	3.85457	6.94276	11.4777
6.94301	3.84985	6.94301	11.4546
6.94325	3.8401	6.94325	11.4299
6.9435	3.83721	6.9435	11.422
6.94374	3.83431	6.94374	11.4231
6.94399	3.82375	6.94399	11.4103
6.94423	3.81954	6.94423	11.3797
6.94447	3.83416	6.94447	11.352
6.94472	3.84978	6.94472	11.3369
6.94496	3.84349	6.94496	11.3212
6.94521	3.82617	6.94521	11.2957
6.94545	3.82312	6.94545	11.2717
6.9457	3.83211	6.9457	11.2611
6.94594	3.83	6.94594	11.2599
6.94619	3.81554	6.94619	11.261
6.94643	3.8079	6.94643	11.2636
6.94667	3.80608	6.94667	11.2608
6.94692	3.79152	6.94692	11.2417
6.94716	3.76607	6.94716	11.2083
6.94741	3.75144	6.94741	11.183
6.94765	3.75341	6.94765	11.1805
6.9479	3.75401	6.9479	11.1873
6.94814	3.74742	6.94814	11.1804
6.94838	3.74848	6.94838	11.1567
6.94863	3.76276	6.94863	11.1319
6.94887	3.77619	6.94887	11.117
6.94912	3.77853	6.94912	11.1094
6.94936	3.77539	6.94936	11.1022
6.94961	3.77079	6.94961	11.0964
6.94985	3.76203	6.94985	11.0981
6.9501	3.75269	6.9501	11.1101
6.95034	3.74902	6.95034	11.1218
6.95058	3.74371	6.95058	11.1178
6.95083	3.7286	6.95083	11.0984
6.95107	3.7147	6.95107	11.0817
6.95132	3.71898	6.95132	11.0806
6.95156	3.73335	6.95156	11.085
6.95181	3.73529	6.95181	11.079
6.95205	3.72792	6.95205	11.0661
6.9523	3.7333	6.9523	11.0625
6.95254	3.74973	6.95254	11.067
6.95278	3.75104	6.95278	11.0593
6.95303	3.73014	6.95303	11.0336
6.95327	3.71394	6.95327	11.0085
6.95352	3.71835	6.95352	11.0019
6.95376	3.72994	6.95376	11.0064
6.95401	3.73436	6.95401	11.0052
6.95425	3.73877	6.95425	10.9945
6.95449	3.7475	6.95449	10.984
6.95474	3.74838	6.95474	10.9791
6.95498	3.73352	6.95498	10.9793
6.95523	3.71323	6.95523	10.9826
6.95547	3.70187	6.95547	10.986
6.95572	3.70135	6.95572	10.9877
6.95596	3.71011	6.95596	10.9907
6.95621	3.72703	6.95621	11.0007
6.95645	3.73808	6.95645	11.017
6.95669	3.72694	6.95669	11.0286
6.95694	3.70086	6.95694	11.0266
6.95718	3.68415	6.95718	11.0129
6.95743	3.68562	6.95743	10.9953
6.95767	3.69117	6.95767	10.9796
6.95792	3.69261	6.95792	10.9681
6.95816	3.69823	6.95816	10.9579
6.9584	3.70622	6.9584	10.9447
6.95865	3.70256	6.95865	10.9278
6.95889	3.68822	6.95889	10.9177
6.95914	3.68438	6.95914	10.9264
6.95938	3.69756	6.95938	10.9493
6.95963	3.70505	6.95963	10.9669
6.95987	3.69171	6.95987	10.9671
6.96012	3.67282	6.96012	10.9577
6.96036	3.66634	6.96036	10.9508
6.9606	3.66694	6.9606	10.9484
6.96085	3.66451	6.96085	10.9447
6.96109	3.66674	6.96109	10.9388
6.96134	3.68275	6.96134	10.9349
6.96158	3.70271	6.96158	10.9328
6.96183	3.7097	6.96183	10.9275
6.96207	3.70188	6.96207	10.9169
6.96231	3.68532	6.96231	10.9071
6.96256	3.66186	6.96256	10.9055
6.9628	3.63834	6.9628	10.9111
6.96305	3.62758	6.96305	10.9131
6.96329	3.6334	6.96329	10.9025
6.96354	3.6409	6.96354	10.8856
6.96378	3.63621	6.96378	10.8775
6.96403	3.62382	6.96403	10.8829
6.96427	3.6131	6.96427	10.8893
6.96451	3.60749	6.96451	10.8852
6.96476	3.61095	6.96476	10.8754
6.965	3.6271	6.965	10.8682
6.96525	3.64782	6.96525	10.861
6.96549	3.65443	6.96549	10.8493
6.96574	3.64281	6.96574	10.8411
6.96598	3.63105	6.96598	10.8479
6.96623	3.63156	6.96623	10.8649
6.96647	3.63952	6.96647	10.876
6.96671	3.64729	6.96671	10.8759
6.96696	3.65426	6.96696	10.8726
6.9672	3.65353	6.9672	10.8703
6.96745	3.63174	6.96745	10.8639
6.96769	3.59649	6.96769	10.8509
6.96794	3.58063	6.96794	10.8351
6.96818	3.60051	6.96818	10.8168
6.96842	3.63357	6.96842	10.7954
6.96867	3.64962	6.96867	10.7792
6.96891	3.64835	6.96891	10.778
6.96916	3.64827	6.96916	10.787
6.9694	3.65698	6.9694	10.7904
6.96965	3.66578	6.96965	10.7854
6.96989	3.66826	6.96989	10.7833
6.97014	3.66178	6.97014	10.7881
6.97038	3.64458	6.97038	10.7892
6.97062	3.62474	6.97062	10.7821
6.97087	3.61522	6.97087	10.7769
6.97111	3.62126	6.97111	10.7818
6.97136	3.63405	6.97136	10.7915
6.9716	3.64549	6.9716	10.797
6.97185	3.65668	6.97185	10.797
6.97209	3.66369	6.97209	10.7932
6.97233	3.6552	6.97233	10.786
6.97258	3.63228	6.97258	10.781
6.97282	3.60911	6.97282	10.7842
6.97307	3.5918	6.97307	10.7901
6.97331	3.57458	6.97331	10.7825
6.97356	3.56387	6.97356	10.7561
6.9738	3.57959	6.9738	10.7243
6.97405	3.62036	6.97405	10.7024
6.97429	3.6541	6.97429	10.6933
6.97453	3.6571	6.97453	10.6972
6.97478	3.64187	6.97478	10.7174
6.97502	3.63087	6.97502	10.748
6.97527	3.62456	6.97527	10.7712
6.97551	3.61554	6.97551	10.7753
6.97576	3.61247	6.97576	10.7675
6.976	3.62503	6.976	10.7601
6.97625	3.6405	6.97625	10.7536
6.97649	3.6387	6.97649	10.7441
6.97673	3.61906	6.97673	10.7336
6.97698	3.59848	6.97698	10.7279
6.97722	3.58963	6.97722	10.7285
6.97747	3.59528	6.97747	10.7346
6.97771	3.61213	6.97771	10.7442
6.97796	3.62775	6.97796	10.7535
6.9782	3.62787	6.9782	10.7568
6.97844	3.61572	6.97844	10.7553
6.97869	3.60776	6.97869	10.7529
6.97893	3.60844	6.97893	10.7459
6.97918	3.60585	6.97918	10.733
6.97942	3.5992	6.97942	10.7258
6.97967	3.60672	6.97967	10.7372
6.97991	3.62938	6.97991	10.7555
6.98016	3.64078	6.98016	10.7551
6.9804	3.62809	6.9804	10.7346
6.98064	3.61597	6.98064	10.7191
6.98089	3.62541	6.98089	10.7215
6.98113	3.63792	6.98113	10.7265
6.98138	3.62631	6.98138	10.7254
6.98162	3.60311	6.98162	10.7339
6.98187	3.59675	6.98187	10.7593
6.98211	3.60716	6.98211	10.7779
6.98235	3.61169	6.98235	10.7696
6.9826	3.60625	6.9826	10.7505
6.98284	3.60598	6.98284	10.7466
6.98309	3.61143	6.98309	10.7529
6.98333	3.60869	6.98333	10.746
6.98358	3.59596	6.98358	10.7249
6.98382	3.5879	6.98382	10.7087
6.98407	3.59178	6.98407	10.7046
6.98431	3.60225	6.98431	10.7054
6.98455	3.61629	6.98455	10.7127
6.9848	3.63101	6.9848	10.7329
6.98504	3.63642	6.98504	10.7554
6.98529	3.62657	6.98529	10.7596
6.98553	3.61322	6.98553	10.745
6.98578	3.60707	6.98578	10.7301
6.98602	3.60041	6.98602	10.7223
6.98627	3.58502	6.98627	10.7116
6.98651	3.5735	6.98651	10.6943
6.98675	3.57997	6.98675	10.6808
6.987	3.59341	6.987	10.6764
6.98724	3.59461	6.98724	10.6742
6.98749	3.58922	6.98749	10.6715
6.98773	3.59401	6.98773	10.6735
6.98798	3.60399	6.98798	10.6771
6.98822	3.60111	6.98822	10.6718
6.98846	3.5881	6.98846	10.6581
6.98871	3.58454	6.98871	10.6538
6.98895	3.59341	6.98895	10.6679
6.9892	3.60044	6.9892	10.6886
6.98944	3.604	6.98944	10.6994
6.98969	3.6119	6.98969	10.6976
6.98993	3.61659	6.98993	10.6895
6.99018	3.60223	6.99018	10.68
6.99042	3.57655	6.99042	10.6743
6.99066	3.56467	6.99066	10.6757
6.99091	3.57314	6.99091	10.6833
6.99115	3.58648	6.99115	10.6913
6.9914	3.59844	6.9914	10.6984
6.99164	3.61456	6.99164	10.706
6.99189	3.62634	6.99189	10.7077
6.99213	3.61811	6.99213	10.6951
6.99237	3.60096	6.99237	10.6729
6.99262	3.60487	6.99262	10.6563
6.99286	3.63175	6.99286	10.6524
6.99311	3.6506	6.99311	10.6538
6.99335	3.64839	6.99335	10.653
6.9936	3.64527	6.9936	10.6522
6.99384	3.65087	6.99384	10.6557
6.99409	3.64444	6.99409	10.6662
6.99433	3.61496	6.99433	10.6878
6.99457	3.58754	6.99457	10.7198
6.99482	3.58428	6.99482	10.7452
6.99506	3.5912	6.99506	10.7423
6.99531	3.5898	6.99531	10.7129
6.99555	3.58958	6.99555	10.6822
6.9958	3.60134	6.9958	10.6679
6.99604	3.60767	6.99604	10.6661
6.99629	3.59163	6.99629	10.6694
6.99653	3.57233	6.99653	10.6785
6.99677	3.57512	6.99677	10.6869
6.99702	3.58574	6.99702	10.6765
6.99726	3.57587	6.99726	10.6442
6.99751	3.55224	6.99751	10.6153
6.99775	3.53785	6.99775	10.6095
6.998	3.5241	6.998	10.6119
6.99824	3.49019	6.99824	10.5982
6.99848	3.45797	6.99848	10.5747
6.99873	3.45766	6.99873	10.5658
6.99897	3.44153	6.99897	10.5682
6.99922	3.31972	6.99922	10.5553
6.99946	3.12514	6.99946	10.5294
6.99971	3.0544	6.99971	10.5333
6.99995	3.25898	6.99995	10.5942
7.0002	3.63586	7.0002	10.6772
7.00044	3.91723	7.00044	10.7214
7.00068	3.963	7.00068	10.7086
7.00093	3.87512	7.00093	10.6713
7.00117	3.81781	7.00117	10.6415
7.00142	3.82341	7.00142	10.6207
7.00166	3.82555	7.00166	10.6024
7.00191	3.80111	7.00191	10.5925
7.00215	3.78762	7.00215	10.5996
7.00239	3.79559	7.00239	10.6167
7.00264	3.79063	7.00264	10.634
7.00288	3.76196	7.00288	10.6526
7.00313	3.744	7.00313	10.6732
7.00337	3.75608	7.00337	10.6844
7.00362	3.77156	7.00362	10.6757
7.00386	3.76508	7.00386	10.6585
7.00411	3.74794	7.00411	10.6512
7.00435	3.73914	7.00435	10.6545
7.00459	3.73601	7.00459	10.6554
7.00484	3.73035	7.00484	10.6542
7.00508	3.72741	7.00508	10.6642
7.00533	3.73021	7.00533	10.6828
7.00557	3.73034	7.00557	10.6882
7.00582	3.72672	7.00582	10.6715
7.00606	3.7307	7.00606	10.6536
7.00631	3.74245	7.00631	10.6543
7.00655	3.7438	7.00655	10.667
7.00679	3.72856	7.00679	10.673
7.00704	3.71334	7.00704	10.6693
7.00728	3.7102	7.00728	10.6654
7.00753	3.71151	7.00753	10.6643
7.00777	3.71598	7.00777	10.6631
7.00802	3.7358	7.00802	10.664
7.00826	3.76614	7.00826	10.6688
7.0085	3.77909	7.0085	10.6727
7.00875	3.76278	7.00875	10.671
7.00899	3.74176	7.00899	10.6689
7.00924	3.73496	7.00924	10.671
7.00948	3.72684	7.00948	10.6703
7.00973	3.7024	7.00973	10.661
7.00997	3.68076	7.00997	10.6527
7.01022	3.68384	7.01022	10.6563
7.01046	3.69946	7.01046	10.6632
7.0107	3.70461	7.0107	10.6554
7.01095	3.7045	7.01095	10.634
7.01119	3.71428	7.01119	10.6183
7.01144	3.72454	7.01144	10.6177
7.01168	3.72112	7.01168	10.6224
7.01193	3.71686	7.01193	10.6215
7.01217	3.73147	7.01217	10.6159
7.01241	3.75444	7.01241	10.6094
7.01266	3.76236	7.01266	10.6038
7.0129	3.7604	7.0129	10.5999
7.01315	3.76976	7.01315	10.5987
7.01339	3.78761	7.01339	10.5969
7.01364	3.79673	7.01364	10.5933
7.01388	3.80035	7.01388	10.5942
7.01413	3.8146	7.01413	10.6031
7.01437	3.83257	7.01437	10.6105
7.01461	3.83594	7.01461	10.6046
7.01486	3.82933	7.01486	10.5908
7.0151	3.83283	7.0151	10.584
7.01535	3.84159	7.01535	10.5878
7.01559	3.83732	7.01559	10.592
7.01584	3.82735	7.01584	10.5914
7.01608	3.83423	7.01608	10.5893
7.01633	3.85042	7.01633	10.5848
7.01657	3.84288	7.01657	10.5734
7.01681	3.80913	7.01681	10.5609
7.01706	3.78177	7.01706	10.5581
7.0173	3.77802	7.0173	10.5649
7.01755	3.78118	7.01755	10.5724
7.01779	3.78119	7.01779	10.5821
7.01804	3.79085	7.01804	10.6002
7.01828	3.81598	7.01828	10.616
7.01852	3.84046	7.01852	10.6092
7.01877	3.85727	7.01877	10.5813
7.01901	3.87784	7.01901	10.5597
7.01926	3.90111	7.01926	10.5596
7.0195	3.90815	7.0195	10.5681
7.01975	3.899	7.01975	10.5726
7.01999	3.90211	7.01999	10.5803
7.02024	3.93071	7.02024	10.5968
7.02048	3.95837	7.02048	10.6094
7.02072	3.96101	7.02072	10.6101
7.02097	3.954	7.02097	10.6127
7.02121	3.96224	7.02121	10.6282
7.02146	3.98169	7.02146	10.6389
7.0217	3.99118	7.0217	10.622
7.02195	3.98858	7.02195	10.5884
7.02219	3.98983	7.02219	10.5719
7.02243	4.00167	7.02243	10.5848
7.02268	4.01806	7.02268	10.6044
7.02292	4.03424	7.02292	10.608
7.02317	4.05066	7.02317	10.5967
7.02341	4.06984	7.02341	10.5844
7.02366	4.0946	7.02366	10.5769
7.0239	4.12491	7.0239	10.5718
7.02415	4.15476	7.02415	10.5668
7.02439	4.17658	7.02439	10.5621
7.02463	4.19535	7.02463	10.5583
7.02488	4.22334	7.02488	10.5582
7.02512	4.26155	7.02512	10.5661
7.02537	4.30305	7.02537	10.5809
7.02561	4.3506	7.02561	10.5951
7.02586	4.41155	7.02586	10.5994
7.0261	4.47628	7.0261	10.5916
7.02635	4.52318	7.02635	10.5774
7.02659	4.55439	7.02659	10.5676
7.02683	4.59733	7.02683	10.5684
7.02708	4.66741	7.02708	10.5745
7.02732	4.74697	7.02732	10.5763
7.02757	4.81581	7.02757	10.5737
7.02781	4.88041	7.02781	10.5752
7.02806	4.9597	7.02806	10.584
7.0283	5.05722	7.0283	10.5905
7.02854	5.16368	7.02854	10.587
7.02879	5.27423	7.02879	10.5789
7.02903	5.38616	7.02903	10.5764
7.02928	5.49439	7.02928	10.5808
7.02952	5.59535	7.02952	10.5858
7.02977	5.69374	7.02977	10.5864
7.03001	5.79722	7.03001	10.5812
7.03026	5.91296	7.03026	10.5696
7.0305	6.04625	7.0305	10.5519
7.03074	6.19167	7.03074	10.5344
7.03099	6.32666	7.03099	10.5243
7.03123	6.43095	7.03123	10.5246
7.03148	6.50855	7.03148	10.5365
7.03172	6.57781	7.03172	10.5596
7.03197	6.64012	7.03197	10.5883
7.03221	6.67984	7.03221	10.6099
7.03245	6.69384	7.03245	10.6157
7.0327	6.69504	7.0327	10.6093
7.03294	6.68595	7.03294	10.6001
7.03319	6.65476	7.03319	10.5921
7.03343	6.60327	7.03343	10.5865
7.03368	6.54998	7.03368	10.5859
7.03392	6.49803	7.03392	10.5902
7.03417	6.42959	7.03417	10.5925
7.03441	6.33973	7.03441	10.5851
7.03465	6.25051	7.03465	10.5714
7.0349	6.17656	7.0349	10.5588
7.03514	6.10323	7.03514	10.5506
7.03539	6.0136	7.03539	10.5444
7.03563	5.91805	7.03563	10.5389
7.03588	5.8367	7.03588	10.5348
7.03612	5.76959	7.03612	10.5296
7.03637	5.70388	7.03637	10.5242
7.03661	5.63608	7.03661	10.5257
7.03685	5.56573	7.03685	10.5397
7.0371	5.48894	7.0371	10.5597
7.03734	5.40641	7.03734	10.5717
7.03759	5.33247	7.03759	10.5688
7.03783	5.27865	7.03783	10.5573
7.03808	5.23862	7.03808	10.5479
7.03832	5.19763	7.03832	10.544
7.03856	5.14768	7.03856	10.5435
7.03881	5.08865	7.03881	10.5444
7.03905	5.02642	7.03905	10.5455
7.0393	4.97665	7.0393	10.5466
7.03954	4.95222	7.03954	10.5462
7.03979	4.94243	7.03979	10.5447
7.04003	4.91998	7.04003	10.5448
7.04028	4.87664	7.04028	10.5492
7.04052	4.83276	7.04052	10.5562
7.04076	4.80264	7.04076	10.5606
7.04101	4.77558	7.04101	10.5611
7.04125	4.74065	7.04125	10.5631
7.0415	4.70766	7.0415	10.5702
7.04174	4.68904	7.04174	10.5757
7.04199	4.67807	7.04199	10.5712
7.04223	4.6624	7.04223	10.5601
7.04247	4.64392	7.04247	10.5559
7.04272	4.62994	7.04272	10.5612
7.04296	4.61846	7.04296	10.5666
7.04321	4.60604	7.04321	10.566
7.04345	4.59663	7.04345	10.566
7.0437	4.59296	7.0437	10.5744
7.04394	4.589	7.04394	10.5842
7.04419	4.58112	7.04419	10.5836
7.04443	4.57649	7.04443	10.5704
7.04467	4.57767	7.04467	10.5529
7.04492	4.5789	7.04492	10.539
7.04516	4.57975	7.04516	10.5314
7.04541	4.58854	7.04541	10.5302
7.04565	4.60262	7.04565	10.5333
7.0459	4.60664	7.0459	10.5374
7.04614	4.59634	7.04614	10.5419
7.04639	4.58567	7.04639	10.5483
7.04663	4.5803	7.04663	10.5529
7.04687	4.56632	7.04687	10.549
7.04712	4.5398	7.04712	10.5377
7.04736	4.52041	7.04736	10.5321
7.04761	4.52372	7.04761	10.5433
7.04785	4.53901	7.04785	10.5637
7.0481	4.55206	7.0481	10.5761
7.04834	4.56562	7.04834	10.5729
7.04858	4.58238	7.04858	10.5597
7.04883	4.58702	7.04883	10.5467
7.04907	4.5706	7.04907	10.5399
7.04932	4.54767	7.04932	10.54
7.04956	4.53661	7.04956	10.5422
7.04981	4.53474	7.04981	10.5392
7.05005	4.53275	7.05005	10.5294
7.0503	4.53391	7.0503	10.519
7.05054	4.54205	7.05054	10.5155
7.05078	4.54757	7.05078	10.5185
7.05103	4.54464	7.05103	10.5234
7.05127	4.54329	7.05127	10.5273
7.05152	4.549	7.05152	10.5293
7.05176	4.54656	7.05176	10.5287
7.05201	4.52617	7.05201	10.5263
7.05225	4.50606	7.05225	10.5261
7.05249	4.50489	7.05249	10.529
7.05274	4.51458	7.05274	10.5314
7.05298	4.51878	7.05298	10.5306
7.05323	4.51831	7.05323	10.5291
7.05347	4.51828	7.05347	10.5304
7.05372	4.50752	7.05372	10.5349
7.05396	4.48044	7.05396	10.54
7.05421	4.45713	7.05421	10.5438
7.05445	4.45684	7.05445	10.5451
7.05469	4.46547	7.05469	10.5452
7.05494	4.45724	7.05494	10.5476
7.05518	4.43272	7.05518	10.5507
7.05543	4.4091	7.05543	10.5451
7.05567	4.38539	7.05567	10.5259
7.05592	4.34841	7.05592	10.5068
7.05616	4.30546	7.05616	10.5064
7.05641	4.27678	7.05641	10.5231
7.05665	4.26437	7.05665	10.5373
7.05689	4.25292	7.05689	10.5391
7.05714	4.23735	7.05714	10.5389
7.05738	4.22411	7.05738	10.5423
7.05763	4.21099	7.05763	10.5396
7.05787	4.19272	7.05787	10.5274
7.05812	4.17685	7.05812	10.5223
7.05836	4.17371	7.05836	10.5364
7.0586	4.17488	7.0586	10.5546
7.05885	4.16464	7.05885	10.5544
7.05909	4.1465	7.05909	10.536
7.05934	4.13422	7.05934	10.5178
7.05958	4.12502	7.05958	10.5095
7.05983	4.10757	7.05983	10.5073
7.06007	4.089	7.06007	10.5107
7.06032	4.08319	7.06032	10.5201
7.06056	4.08233	7.06056	10.5264
7.0608	4.06624	7.0608	10.5169
7.06105	4.03766	7.06105	10.4958
7.06129	4.01891	7.06129	10.4779
7.06154	4.01635	7.06154	10.4677
7.06178	4.01465	7.06178	10.4567
7.06203	4.00672	7.06203	10.4422
7.06227	3.99977	7.06227	10.4305
7.06251	3.99248	7.06251	10.4258
7.06276	3.97154	7.06276	10.4283
7.063	3.93712	7.063	10.4418
7.06325	3.91105	7.06325	10.4704
7.06349	3.90824	7.06349	10.5031
7.06374	3.92089	7.06374	10.5225
7.06398	3.93146	7.06398	10.5271
7.06423	3.92772	7.06423	10.5299
7.06447	3.90495	7.06447	10.5352
7.06471	3.86995	7.06471	10.5325
7.06496	3.84141	7.06496	10.5151
7.0652	3.83132	7.0652	10.4942
7.06545	3.83165	7.06545	10.4818
7.06569	3.82997	7.06569	10.4784
7.06594	3.83171	7.06594	10.4781
7.06618	3.84789	7.06618	10.4794
7.06642	3.86856	7.06642	10.4804
7.06667	3.87364	7.06667	10.477
7.06691	3.86344	7.06691	10.4686
7.06716	3.8542	7.06716	10.4622
7.0674	3.84814	7.0674	10.4645
7.06765	3.83214	7.06765	10.4751
7.06789	3.80764	7.06789	10.4888
7.06814	3.79222	7.06814	10.4991
7.06838	3.79354	7.06838	10.4992
7.06862	3.80245	7.06862	10.4856
7.06887	3.81137	7.06887	10.4652
7.06911	3.81936	7.06911	10.4506
7.06936	3.81693	7.06936	10.446
7.0696	3.79343	7.0696	10.4446
7.06985	3.76074	7.06985	10.4418
7.07009	3.74637	7.07009	10.4412
7.07034	3.75651	7.07034	10.444
7.07058	3.76863	7.07058	10.4454
7.07082	3.76558	7.07082	10.4399
7.07107	3.75759	7.07107	10.4312
7.07131	3.75997	7.07131	10.4275
7.07156	3.76997	7.07156	10.4321
7.0718	3.77612	7.0718	10.4412
7.07205	3.77422	7.07205	10.4476
7.07229	3.76606	7.07229	10.4466
7.07253	3.75497	7.07253	10.4424
7.07278	3.74694	7.07278	10.4445
7.07302	3.74585	7.07302	10.456
7.07327	3.74625	7.07327	10.4673
7.07351	3.74123	7.07351	10.4694
7.07376	3.73546	7.07376	10.4643
7.074	3.73651	7.074	10.4601
7.07425	3.73982	7.07425	10.4579
7.07449	3.73679	7.07449	10.457
7.07473	3.73094	7.07473	10.4627
7.07498	3.73088	7.07498	10.4777
7.07522	3.72939	7.07522	10.4869
7.07547	3.7118	7.07547	10.4735
7.07571	3.68334	7.07571	10.4446
7.07596	3.66537	7.07596	10.4256
7.0762	3.66345	7.0762	10.4266
7.07644	3.6653	7.07644	10.4308
7.07669	3.66583	7.07669	10.4246
7.07693	3.673	7.07693	10.4179
7.07718	3.68395	7.07718	10.4261
7.07742	3.68317	7.07742	10.4462
7.07767	3.66782	7.07767	10.4618
7.07791	3.65605	7.07791	10.4663
7.07816	3.66084	7.07816	10.466
7.0784	3.6724	7.0784	10.4659
7.07864	3.6765	7.07864	10.464
7.07889	3.67303	7.07889	10.4565
7.07913	3.66798	7.07913	10.4445
7.07938	3.66186	7.07938	10.4311
7.07962	3.65344	7.07962	10.422
7.07987	3.64467	7.07987	10.4209
7.08011	3.63592	7.08011	10.4278
7.08036	3.62753	7.08036	10.4394
7.0806	3.62608	7.0806	10.4545
7.08084	3.63765	7.08084	10.4718
7.08109	3.65355	7.08109	10.4851
7.08133	3.65911	7.08133	10.4872
7.08158	3.65237	7.08158	10.4806
7.08182	3.64501	7.08182	10.4762
7.08207	3.64313	7.08207	10.4784
7.08231	3.64228	7.08231	10.4824
7.08255	3.64123	7.08255	10.4836
7.0828	3.64409	7.0828	10.4834
7.08304	3.64762	7.08304	10.4827
7.08329	3.64352	7.08329	10.4784
7.08353	3.63488	7.08353	10.4738
7.08378	3.63407	7.08378	10.4767
7.08402	3.64551	7.08402	10.4903
7.08427	3.65896	7.08427	10.5037
7.08451	3.6626	7.08451	10.506
7.08475	3.65231	7.08475	10.4981
7.085	3.62862	7.085	10.4901
7.08524	3.59916	7.08524	10.4885
7.08549	3.57788	7.08549	10.493
7.08573	3.57269	7.08573	10.4986
7.08598	3.57532	7.08598	10.4991
7.08622	3.57685	7.08622	10.4905
7.08646	3.58222	7.08646	10.4751
7.08671	3.59672	7.08671	10.4609
7.08695	3.60842	7.08695	10.455
7.0872	3.60745	7.0872	10.4599
7.08744	3.60686	7.08744	10.4767
7.08769	3.62261	7.08769	10.502
7.08793	3.64182	7.08793	10.5271
7.08818	3.63807	7.08818	10.5447
[truncated: 1,275 more rows]
