# Supplementary material for: Active hydrogen boosts electrochemical nitrate reduction to ammonia
Source: Nat Commun. 2022 Dec 27;13:7958. doi: 10.1038/s41467-022-35664-w (PMC9794814; doi:10.1038/s41467-022-35664-w)
Supplement: Supplementary file 2 — Source Data [file 41467_2022_35664_MOESM2_ESM.zip › Fig. 3(a,b,c,d,e,f).xlsx]

## Sheet: Fig. 3a
Fig. 3a
E	j 10 mM (mA)	j 100 mM (mA)	j 1.0 M (mA)	j HER (mA)
0.1654	5.226	-3.656	-6.062	1.7894
0.1644	4.782	-3.964	-5.892	1.417
0.1634	4.29	-4.172	-5.754	1.0672
0.1624	3.84	-4.292	-5.596	0.77
0.1614	3.428	-4.436	-5.46	0.5164
0.1604	3.034	-4.53	-5.324	0.3038
0.1594	2.626	-4.638	-5.188	0.12172
0.1584	2.25	-4.726	-5.104	-0.03534
0.1574	1.8696	-4.798	-5.06	-0.201
0.1564	1.5028	-4.852	-4.99	-0.3426
0.1554	1.1352	-4.89	-4.916	-0.4812
0.1544	0.7826	-4.908	-4.86	-0.6206
0.1534	0.4364	-4.894	-4.818	-0.7382
0.1524	0.10854	-4.912	-4.752	-0.852
0.1514	-0.2112	-4.946	-4.688	-0.9552
0.1504	-0.5272	-4.988	-4.636	-1.0578
0.1494	-0.8382	-5.072	-4.62	-1.155
0.1484	-1.1528	-5.14	-4.596	-1.2422
0.1474	-1.4492	-5.224	-4.562	-1.3338
0.1464	-1.7592	-5.306	-4.516	-1.421
0.1454	-2.07	-5.392	-4.488	-1.5026
0.1444	-2.344	-5.462	-4.452	-1.582
0.1434	-2.622	-5.49	-4.42	-1.6538
0.1424	-2.906	-5.472	-4.418	-1.7194
0.1414	-3.202	-5.486	-4.386	-1.7896
0.1404	-3.504	-5.508	-4.374	-1.8534
0.1394	-3.778	-5.576	-4.35	-1.921
0.1384	-4.052	-5.656	-4.358	-1.9888
0.1374	-4.304	-5.734	-4.366	-2.04
0.1364	-4.534	-5.806	-4.352	-2.088
0.1354	-4.786	-5.882	-4.368	-2.144
0.1344	-5.068	-5.984	-4.392	-2.194
0.1334	-5.332	-6.098	-4.406	-2.238
0.1324	-5.588	-6.128	-4.38	-2.292
0.1314	-5.828	-6.194	-4.362	-2.344
0.1304	-6.044	-6.298	-4.372	-2.402
0.1294	-6.264	-6.352	-4.364	-2.458
0.1284	-6.494	-6.448	-4.366	-2.51
0.1274	-6.724	-6.534	-4.37	-2.556
0.1264	-6.948	-6.602	-4.392	-2.608
0.1254	-7.176	-6.654	-4.432	-2.658
0.1244	-7.412	-6.686	-4.444	-2.71
0.1234	-7.644	-6.688	-4.446	-2.756
0.1224	-7.854	-6.742	-4.458	-2.798
0.1214	-8.062	-6.836	-4.466	-2.842
0.1204	-8.28	-6.91	-4.522	-2.88
0.1194	-8.476	-6.988	-4.572	-2.916
0.1184	-8.69	-7.06	-4.59	-2.95
0.1174	-8.886	-7.152	-4.59	-2.988
0.1164	-9.1	-7.224	-4.602	-3.038
0.1154	-9.292	-7.322	-4.592	-3.078
0.1144	-9.502	-7.418	-4.578	-3.122
0.1134	-9.714	-7.5	-4.564	-3.152
0.1124	-9.924	-7.606	-4.566	-3.188
0.1114	-10.138	-7.718	-4.594	-3.234
0.1104	-10.344	-7.842	-4.614	-3.272
0.1094	-10.552	-7.912	-4.624	-3.308
0.1084	-10.754	-7.98	-4.632	-3.352
0.1074	-10.944	-8.038	-4.654	-3.39
0.1064	-11.138	-8.064	-4.686	-3.424
0.1054	-11.328	-8.082	-4.738	-3.458
0.1044	-11.532	-8.166	-4.806	-3.496
0.1034	-11.73	-8.324	-4.834	-3.53
0.1024	-11.918	-8.5	-4.838	-3.576
0.1014	-12.106	-8.624	-4.846	-3.604
0.1004	-12.302	-8.752	-4.86	-3.634
0.0994	-12.518	-8.898	-4.898	-3.664
0.0984	-12.682	-9.046	-4.948	-3.708
0.0974	-12.862	-9.148	-5	-3.734
0.0964	-13.034	-9.258	-5.038	-3.768
0.0954	-13.202	-9.396	-5.078	-3.79
0.0944	-13.39	-9.504	-5.108	-3.818
0.0934	-13.576	-9.592	-5.134	-3.846
0.0924	-13.768	-9.666	-5.166	-3.882
0.0914	-13.97	-9.792	-5.18	-3.916
0.0904	-14.154	-9.91	-5.198	-3.958
0.0894	-14.342	-10.016	-5.202	-3.992
0.0884	-14.568	-10.144	-5.25	-4.036
0.0874	-14.77	-10.292	-5.304	-4.068
0.0864	-14.976	-10.438	-5.336	-4.096
0.0854	-15.148	-10.508	-5.396	-4.14
0.0844	-15.308	-10.626	-5.434	-4.174
0.0834	-15.482	-10.816	-5.468	-4.206
0.0824	-15.688	-11.05	-5.5	-4.242
0.0814	-15.882	-11.268	-5.534	-4.274
0.0804	-16.068	-11.406	-5.606	-4.298
0.0794	-16.25	-11.498	-5.68	-4.326
0.0784	-16.428	-11.564	-5.71	-4.36
0.0774	-16.606	-11.624	-5.746	-4.392
0.0764	-16.806	-11.72	-5.784	-4.436
0.0754	-16.998	-11.866	-5.804	-4.472
0.0744	-17.212	-12.022	-5.83	-4.502
0.0734	-17.414	-12.196	-5.892	-4.534
0.0724	-17.6	-12.38	-5.932	-4.568
0.0714	-17.782	-12.592	-5.976	-4.604
0.0704	-17.962	-12.8	-6.046	-4.634
0.0694	-18.138	-12.948	-6.106	-4.668
0.0684	-18.304	-13.102	-6.15	-4.696
0.0674	-18.48	-13.262	-6.208	-4.732
0.0664	-18.688	-13.448	-6.252	-4.764
0.0654	-18.862	-13.63	-6.316	-4.79
0.0644	-19.046	-13.792	-6.364	-4.81
0.0634	-19.234	-13.922	-6.434	-4.838
0.0624	-19.428	-14.048	-6.498	-4.866
0.0614	-19.63	-14.194	-6.574	-4.902
0.0604	-19.83	-14.342	-6.658	-4.928
0.0594	-20	-14.508	-6.73	-4.952
0.0584	-20.2	-14.674	-6.802	-4.98
0.0574	-20.38	-14.874	-6.896	-4.998
0.0564	-20.56	-15.146	-6.964	-5.028
0.0554	-20.72	-15.392	-7.028	-5.058
0.0544	-20.88	-15.568	-7.082	-5.086
0.0534	-21.04	-15.776	-7.14	-5.112
0.0524	-21.2	-15.954	-7.2	-5.13
0.0514	-21.38	-16.122	-7.27	-5.16
0.0504	-21.56	-16.262	-7.328	-5.194
0.0494	-21.74	-16.43	-7.408	-5.208
0.0484	-21.96	-16.622	-7.486	-5.242
0.0474	-22.16	-16.87	-7.584	-5.264
0.0464	-22.32	-17.01	-7.69	-5.292
0.0454	-22.5	-17.13	-7.79	-5.316
0.0444	-22.68	-17.292	-7.9	-5.34
0.0434	-22.84	-17.48	-8	-5.356
0.0424	-23.04	-17.68	-8.102	-5.378
0.0414	-23.22	-17.908	-8.188	-5.396
0.0404	-23.42	-18.1	-8.29	-5.422
0.0394	-23.62	-18.316	-8.404	-5.446
0.0384	-23.78	-18.524	-8.518	-5.456
0.0374	-23.94	-18.732	-8.636	-5.478
0.0364	-24.12	-18.966	-8.77	-5.486
0.0354	-24.3	-19.182	-8.91	-5.498
0.0344	-24.48	-19.428	-9.014	-5.506
0.0334	-24.66	-19.676	-9.142	-5.532
0.0324	-24.84	-19.898	-9.248	-5.556
0.0314	-25.04	-20.08	-9.392	-5.574
0.0304	-25.2	-20.3	-9.51	-5.582
0.0294	-25.4	-20.5	-9.636	-5.594
0.0284	-25.58	-20.74	-9.772	-5.608
0.0274	-25.76	-21.02	-9.914	-5.62
0.0264	-25.94	-21.3	-10.048	-5.63
0.0254	-26.12	-21.56	-10.184	-5.642
0.0244	-26.28	-21.76	-10.366	-5.66
0.0234	-26.42	-21.94	-10.524	-5.678
0.0224	-26.6	-22.14	-10.69	-5.682
0.0214	-26.78	-22.32	-10.832	-5.694
0.0204	-26.96	-22.54	-10.98	-5.704
0.0194	-27.12	-22.76	-11.142	-5.714
0.0184	-27.28	-23.02	-11.31	-5.732
0.0174	-27.44	-23.32	-11.476	-5.746
0.0164	-27.64	-23.62	-11.646	-5.762
0.0154	-27.82	-23.9	-11.792	-5.766
0.0144	-27.98	-24.14	-11.94	-5.77
0.0134	-28.14	-24.36	-12.102	-5.786
0.0124	-28.32	-24.56	-12.26	-5.792
0.0114	-28.46	-24.76	-12.448	-5.8
0.0104	-28.62	-25.02	-12.632	-5.814
0.0094	-28.78	-25.32	-12.806	-5.824
0.0084	-28.94	-25.54	-12.99	-5.844
0.0074	-29.12	-25.78	-13.19	-5.854
0.0064	-29.3	-25.98	-13.4	-5.86
0.0054	-29.44	-26.24	-13.602	-5.872
0.0044	-29.62	-26.52	-13.808	-5.878
0.0034	-29.76	-26.82	-14.032	-5.878
0.0024	-29.92	-27.08	-14.254	-5.878
0.0014	-30.08	-27.34	-14.448	-5.88
0.0004	-30.22	-27.6	-14.656	-5.886
-0.0006	-30.36	-27.86	-14.866	-5.882
-0.0016	-30.52	-28.1	-15.086	-5.874
-0.0026	-30.68	-28.36	-15.348	-5.88
-0.0036	-30.82	-28.66	-15.608	-5.88
-0.0046	-30.94	-28.94	-15.818	-5.886
-0.0056	-31.06	-29.28	-16.04	-5.882
-0.0066	-31.2	-29.54	-16.29	-5.878
-0.0076	-31.36	-29.8	-16.564	-5.888
-0.0086	-31.5	-30.08	-16.846	-5.894
-0.0096	-31.62	-30.34	-17.09	-5.884
-0.0106	-31.76	-30.6	-17.308	-5.876
-0.0116	-31.92	-30.84	-17.53	-5.88
-0.0126	-32.06	-31.1	-17.79	-5.884
-0.0136	-32.22	-31.36	-18.046	-5.892
-0.0146	-32.36	-31.64	-18.318	-5.902
-0.0156	-32.5	-31.92	-18.588	-5.912
-0.0166	-32.66	-32.26	-18.858	-5.926
-0.0176	-32.78	-32.54	-19.114	-5.926
-0.0186	-32.9	-32.88	-19.382	-5.924
-0.0196	-33.02	-33.24	-19.658	-5.924
-0.0206	-33.14	-33.56	-19.932	-5.926
-0.0216	-33.3	-33.88	-20.2	-5.928
-0.0226	-33.46	-34.12	-20.48	-5.93
-0.0236	-33.58	-34.36	-20.78	-5.932
-0.0246	-33.68	-34.6	-21.1	-5.94
-0.0256	-33.8	-34.9	-21.4	-5.988
-0.0266	-33.94	-35.26	-21.7	-6
-0.0276	-34.08	-35.56	-21.98	-6.004
-0.0286	-34.26	-35.9	-22.28	-6.004
-0.0296	-34.44	-36.2	-22.58	-6.008
-0.0306	-34.62	-36.48	-22.92	-6.008
-0.0316	-34.76	-36.74	-23.26	-6.018
-0.0326	-34.94	-37.02	-23.56	-6.022
-0.0336	-35.12	-37.34	-23.86	-6.03
-0.0346	-35.28	-37.66	-24.18	-6.038
-0.0356	-35.42	-37.94	-24.48	-6.056
-0.0366	-35.56	-38.3	-24.8	-6.072
-0.0376	-35.7	-38.62	-25.08	-6.086
-0.0386	-35.8	-38.92	-25.44	-6.098
-0.0396	-35.92	-39.2	-25.76	-6.11
-0.0406	-36.06	-39.48	-26.1	-6.122
-0.0416	-36.2	-39.78	-26.42	-6.132
-0.0426	-36.34	-40.08	-26.74	-6.146
-0.0436	-36.44	-40.48	-27.08	-6.17
-0.0446	-36.54	-40.84	-27.42	-6.182
-0.0456	-36.66	-41.14	-27.78	-6.194
-0.0466	-36.72	-41.42	-28.14	-6.214
-0.0476	-36.82	-41.68	-28.48	-6.236
-0.0486	-36.9	-42.02	-28.86	-6.254
-0.0496	-37.02	-42.36	-29.2	-6.28
-0.0506	-37.16	-42.68	-29.54	-6.31
-0.0516	-37.32	-43.04	-29.9	-6.326
-0.0526	-37.46	-43.4	-30.26	-6.342
-0.0536	-37.62	-43.74	-30.64	-6.36
-0.0546	-37.78	-44.06	-30.98	-6.38
-0.0556	-37.9	-44.36	-31.36	-6.404
-0.0566	-38.08	-44.68	-31.74	-6.442
-0.0576	-38.26	-45	-32.14	-6.466
-0.0586	-38.42	-45.34	-32.5	-6.496
-0.0596	-38.58	-45.68	-32.88	-6.524
-0.0606	-38.76	-46	-33.28	-6.55
-0.0616	-38.9	-46.32	-33.68	-6.584
-0.0626	-39.06	-46.68	-34.08	-6.612
-0.0636	-39.28	-47.02	-34.46	-6.65
-0.0646	-39.54	-47.34	-34.8	-6.682
-0.0656	-39.76	-47.7	-35.18	-6.718
-0.0666	-39.9	-48.08	-35.56	-6.756
-0.0676	-40.06	-48.44	-35.94	-6.802
-0.0686	-40.22	-48.76	-36.36	-6.846
-0.0696	-40.38	-49.12	-36.78	-6.888
-0.0706	-40.56	-49.42	-37.16	-6.936
-0.0716	-40.7	-49.76	-37.56	-6.986
-0.0726	-40.84	-50.1	-38	-7.044
-0.0736	-40.96	-50.44	-38.42	-7.102
-0.0746	-41.08	-50.8	-38.82	-7.156
-0.0756	-41.18	-51.16	-39.24	-7.22
-0.0766	-41.34	-51.52	-39.64	-7.28
-0.0776	-41.42	-51.88	-40.08	-7.356
-0.0786	-41.54	-52.26	-40.48	-7.432
-0.0796	-41.66	-52.58	-40.9	-7.5
-0.0806	-41.78	-52.9	-41.34	-7.572
-0.0816	-41.86	-53.28	-41.76	-7.65
-0.0826	-41.94	-53.64	-42.18	-7.724
-0.0836	-42	-54	-42.58	-7.812
-0.0846	-42.04	-54.38	-43.02	-7.892
-0.0856	-42.12	-54.7	-43.46	-7.982
-0.0866	-42.22	-55.1	-43.9	-8.058
-0.0876	-42.3	-55.44	-44.32	-8.16
-0.0886	-42.46	-55.82	-44.76	-8.266
-0.0896	-42.58	-56.14	-45.18	-8.364
-0.0906	-42.68	-56.5	-45.64	-8.482
-0.0916	-42.8	-56.86	-46.08	-8.598
-0.0926	-42.94	-57.26	-46.54	-8.708
-0.0936	-43.06	-57.66	-46.96	-8.83
-0.0946	-43.22	-58	-47.38	-8.95
-0.0956	-43.42	-58.36	-47.84	-9.09
-0.0966	-43.56	-58.76	-48.32	-9.23
-0.0976	-43.7	-59.1	-48.76	-9.36
-0.0986	-43.84	-59.4	-49.22	-9.504
-0.0996	-43.98	-59.74	-49.66	-9.642
-0.1006	-44.1	-60.14	-50.08	-9.778
-0.1016	-44.26	-60.56	-50.56	-9.936
-0.1026	-44.46	-60.98	-50.96	-10.082
-0.1036	-44.64	-61.34	-51.42	-10.238
-0.1046	-44.82	-61.74	-51.86	-10.392
-0.1056	-44.98	-62.1	-52.32	-10.55
-0.1066	-45.14	-62.42	-52.76	-10.708
-0.1076	-45.28	-62.76	-53.24	-10.884
-0.1086	-45.38	-63.14	-53.7	-11.062
-0.1096	-45.56	-63.52	-54.16	-11.242
-0.1106	-45.74	-63.9	-54.64	-11.426
-0.1116	-45.86	-64.3	-55.08	-11.594
-0.1126	-46	-64.68	-55.52	-11.78
-0.1136	-46.12	-65.06	-56	-11.968
-0.1146	-46.24	-65.48	-56.48	-12.154
-0.1156	-46.36	-65.84	-56.94	-12.346
-0.1166	-46.48	-66.24	-57.4	-12.542
-0.1176	-46.66	-66.6	-57.88	-12.744
-0.1186	-46.88	-67	-58.36	-12.946
-0.1196	-47.08	-67.36	-58.84	-13.146
-0.1206	-47.28	-67.7	-59.32	-13.348
-0.1216	-47.5	-68.12	-59.74	-13.554
-0.1226	-47.74	-68.54	-60.22	-13.756
-0.1236	-48	-68.94	-60.72	-13.97
-0.1246	-48.22	-69.34	-61.18	-14.186
-0.1256	-48.4	-69.7	-61.66	-14.412
-0.1266	-48.6	-70.1	-62.12	-14.638
-0.1276	-48.78	-70.48	-62.62	-14.858
-0.1286	-48.88	-70.92	-63.1	-15.076
-0.1296	-48.98	-71.3	-63.58	-15.298
-0.1306	-49.12	-71.7	-64.06	-15.544
-0.1316	-49.28	-72.14	-64.5	-15.774
-0.1326	-49.4	-72.52	-64.98	-16.002
-0.1336	-49.54	-72.94	-65.5	-16.238
-0.1346	-49.74	-73.32	-66	-16.474
-0.1356	-49.92	-73.72	-66.46	-16.712
-0.1366	-50.08	-74.08	-66.92	-16.962
-0.1376	-50.22	-74.48	-67.4	-17.208
-0.1386	-50.4	-74.86	-67.86	-17.44
-0.1396	-50.64	-75.28	-68.38	-17.68
-0.1406	-50.88	-75.64	-68.86	-17.934
-0.1416	-51.08	-76.06	-69.36	-18.182
-0.1426	-51.36	-76.52	-69.86	-18.43
-0.1436	-51.66	-76.92	-70.36	-18.69
-0.1446	-51.9	-77.34	-70.82	-18.948
-0.1456	-52.06	-77.74	-71.32	-19.194
-0.1466	-52.26	-78.14	-71.8	-19.456
-0.1476	-52.38	-78.56	-72.32	-19.714
-0.1486	-52.54	-78.96	-72.82	-19.962
-0.1496	-52.7	-79.44	-73.34	-20.22
-0.1506	-52.8	-79.82	-73.82	-20.48
-0.1516	-52.92	-80.24	-74.28	-20.74
-0.1526	-53.06	-80.68	-74.8	-21.02
-0.1536	-53.2	-81.04	-75.28	-21.28
-0.1546	-53.36	-81.46	-75.76	-21.54
-0.1556	-53.52	-81.84	-76.24	-21.82
-0.1566	-53.68	-82.28	-76.74	-22.08
-0.1576	-53.84	-82.7	-77.22	-22.36
-0.1586	-54	-83.08	-77.74	-22.64
-0.1596	-54.12	-83.42	-78.26	-22.92
-0.1606	-54.24	-83.82	-78.74	-23.2
-0.1616	-54.4	-84.3	-79.24	-23.48
-0.1626	-54.56	-84.74	-79.72	-23.76
-0.1636	-54.66	-85.16	-80.26	-24.02
-0.1646	-54.8	-85.66	-80.72	-24.3
-0.1656	-55.02	-86.02	-81.2	-24.6
-0.1666	-55.3	-86.42	-81.7	-24.88
-0.1676	-55.56	-86.88	-82.24	-25.18
-0.1686	-55.76	-87.26	-82.76	-25.46
-0.1696	-55.9	-87.68	-83.28	-25.74
-0.1706	-56	-88.12	-83.76	-26.06
-0.1716	-56.14	-88.52	-84.24	-26.34
-0.1726	-56.4	-89	-84.72	-26.64
-0.1736	-56.66	-89.44	-85.22	-26.94
-0.1746	-56.9	-89.8	-85.74	-27.22
-0.1756	-57.14	-90.26	-86.22	-27.5
-0.1766	-57.38	-90.62	-86.72	-27.8
-0.1776	-57.6	-91.06	-87.22	-28.08
-0.1786	-57.92	-91.5	-87.7	-28.38
-0.1796	-58.1	-91.88	-88.2	-28.68
-0.1806	-58.28	-92.3	-88.72	-28.98
-0.1816	-58.42	-92.74	-89.22	-29.28
-0.1826	-58.54	-93.16	-89.74	-29.6
-0.1836	-58.62	-93.54	-90.24	-29.9
-0.1846	-58.7	-94	-90.74	-30.2
-0.1856	-58.9	-94.46	-91.28	-30.52
-0.1866	-59.12	-94.9	-91.78	-30.86
-0.1876	-59.32	-95.36	-92.22	-31.14
-0.1886	-59.6	-95.8	-92.76	-31.46
-0.1896	-60	-96.26	-93.26	-31.76
-0.1906	-60.42	-96.66	-93.74	-32.08
-0.1916	-60.86	-97.08	-94.3	-32.38
-0.1926	-61.18	-97.48	-94.82	-32.68
-0.1936	-61.38	-97.92	-95.36	-33
-0.1946	-61.48	-98.4	-95.84	-33.32
-0.1956	-61.5	-98.78	-96.32	-33.64
-0.1966	-61.54	-99.2	-96.86	-33.96
-0.1976	-61.58	-99.66	-97.4	-34.28
-0.1986	-61.64	-100.06	-97.94	-34.6
-0.1996	-61.84	-100.52	-98.4	-34.92
-0.2006	-62.1	-101	-98.9	-35.24
-0.2016	-62.28	-101.42	-99.44	-35.58
-0.2026	-62.52	-101.88	-99.98	-35.88
-0.2036	-62.82	-102.24	-100.46	-36.18
-0.2046	-63.14	-102.64	-101	-36.52
-0.2056	-63.48	-103.12	-101.54	-36.86
-0.2066	-63.8	-103.6	-102.04	-37.18
-0.2076	-64.02	-104.04	-102.56	-37.5
-0.2086	-64.16	-104.5	-103.1	-37.82
-0.2096	-64.38	-104.96	-103.6	-38.16
-0.2106	-64.58	-105.44	-104.12	-38.48
-0.2116	-64.8	-105.88	-104.64	-38.8
-0.2126	-65.04	-106.34	-105.18	-39.14
-0.2136	-65.32	-106.78	-105.68	-39.46
-0.2146	-65.64	-107.14	-106.2	-39.82
-0.2156	-65.96	-107.62	-106.72	-40.14
-0.2166	-66.4	-108.04	-107.26	-40.48
-0.2176	-66.92	-108.44	-107.76	-40.8
-0.2186	-67.38	-108.98	-108.28	-41.14
-0.2196	-67.76	-109.5	-108.76	-41.48
-0.2206	-68.06	-109.98	-109.3	-41.82
-0.2216	-68.34	-110.34	-109.84	-42.14
-0.2226	-68.7	-110.94	-110.36	-42.48
-0.2236	-69.08	-111.48	-110.88	-42.84
-0.2246	-69.42	-111.94	-111.38	-43.18
-0.2256	-69.7	-112.4	-111.92	-43.52
-0.2266	-69.98	-112.86	-112.44	-43.84
-0.2276	-70.3	-113.24	-112.94	-44.16
-0.2286	-70.58	-113.68	-113.5	-44.5
-0.2296	-70.84	-114.14	-113.98	-44.82
-0.2306	-71.08	-114.58	-114.48	-45.18
-0.2316	-71.3	-115.06	-115.06	-45.52
-0.2326	-71.6	-115.46	-115.58	-45.86
-0.2336	-71.94	-115.9	-116.08	-46.22
-0.2346	-72.3	-116.48	-116.64	-46.56
-0.2356	-72.56	-116.94	-117.18	-46.9
-0.2366	-72.74	-117.4	-117.68	-47.26
-0.2376	-72.9	-117.86	-118.2	-47.62
-0.2386	-73.08	-118.32	-118.68	-47.98
-0.2396	-73.26	-118.74	-119.2	-48.34
-0.2406	-73.38	-119.18	-119.76	-48.68
-0.2416	-73.5	-119.78	-120.32	-49
-0.2426	-73.64	-120.22	-120.86	-49.38
-0.2436	-73.92	-120.74	-121.34	-49.74
-0.2446	-74.34	-121.2	-121.84	-50.1
-0.2456	-74.66	-121.64	-122.36	-50.44
-0.2466	-74.92	-122.12	-122.9	-50.8
-0.2476	-75.22	-122.56	-123.48	-51.16
-0.2486	-75.5	-123.08	-124.04	-51.5
-0.2496	-75.7	-123.52	-124.52	-51.86
-0.2506	-75.88	-124.02	-125.06	-52.2
-0.2516	-76.22	-124.46	-125.58	-52.56
-0.2526	-76.42	-124.92	-126.16	-52.92
-0.2536	-76.68	-125.34	-126.66	-53.28
-0.2546	-77.1	-125.8	-127.18	-53.64
-0.2556	-77.52	-126.26	-127.7	-54
-0.2566	-77.9	-126.72	-128.22	-54.34
-0.2576	-78.18	-127.2	-128.78	-54.68
-0.2586	-78.4	-127.68	-129.28	-55.08
-0.2596	-78.62	-128.16	-129.86	-55.42
-0.2606	-78.82	-128.62	-130.4	-55.76
-0.2616	-79.08	-129.04	-130.96	-56.12
-0.2626	-79.44	-129.54	-131.52	-56.48
-0.2636	-79.68	-130.04	-132.06	-56.84
-0.2646	-79.94	-130.4	-132.58	-57.22
-0.2656	-80.22	-130.84	-133.08	-57.58
-0.2666	-80.4	-131.36	-133.6	-57.94
-0.2676	-80.52	-131.84	-134.14	-58.3
-0.2686	-80.64	-132.32	-134.68	-58.66
-0.2696	-80.98	-132.7	-135.26	-59.02
-0.2706	-81.48	-133.2	-135.76	-59.38
-0.2716	-82.06	-133.68	-136.28	-59.74
-0.2726	-82.6	-134.18	-136.86	-60.08
-0.2736	-83.1	-134.6	-137.48	-60.46
-0.2746	-83.52	-135.1	-137.98	-60.84
-0.2756	-83.92	-135.5	-138.46	-61.22
-0.2766	-84.44	-135.96	-138.98	-61.62
-0.2776	-84.86	-136.4	-139.58	-61.96
-0.2786	-85.08	-136.86	-140.1	-62.32
-0.2796	-85.36	-137.34	-140.6	-62.7
-0.2806	-85.68	-137.8	-141.18	-63.06
-0.2816	-85.96	-138.28	-141.72	-63.46
-0.2826	-86.26	-138.76	-142.26	-63.82
-0.2836	-86.42	-139.14	-142.82	-64.2
-0.2846	-86.54	-139.6	-143.36	-64.58
-0.2856	-86.68	-140.16	-143.88	-64.96
-0.2866	-86.94	-140.62	-144.46	-65.3
-0.2876	-87.18	-141.04	-145.04	-65.66
-0.2886	-87.46	-141.52	-145.54	-66.04
-0.2896	-87.8	-142	-146.08	-66.42
-0.2906	-88.1	-142.5	-146.68	-66.78
-0.2916	-88.36	-142.96	-147.18	-67.14
-0.2926	-88.66	-143.48	-147.7	-67.5
-0.2936	-88.94	-144	-148.22	-67.88
-0.2946	-89.22	-144.46	-148.72	-68.26
-0.2956	-89.42	-144.9	-149.28	-68.64
-0.2966	-89.6	-145.4	-149.88	-69.02
-0.2976	-90	-145.9	-150.36	-69.4
-0.2986	-90.64	-146.46	-151	-69.76
-0.2996	-91.34	-146.96	-151.58	-70.14
-0.3006	-92.08	-147.46	-152.12	-70.5
-0.3016	-92.66	-147.94	-152.72	-70.88
-0.3026	-93.06	-148.46	-153.24	-71.28
-0.3036	-93.4	-148.9	-153.76	-71.66
-0.3046	-93.7	-149.32	-154.28	-72.04
-0.3056	-93.96	-149.74	-154.84	-72.42
-0.3066	-94.22	-150.12	-155.36	-72.82
-0.3076	-94.52	-150.62	-155.84	-73.18
-0.3086	-94.8	-151.12	-156.36	-73.56
-0.3096	-95.22	-151.54	-156.96	-73.96
-0.3106	-95.74	-152	-157.64	-74.32
-0.3116	-96.28	-152.5	-158.2	-74.72
-0.3126	-96.76	-153.12	-158.74	-75.08
-0.3136	-97.12	-153.62	-159.28	-75.46
-0.3146	-97.42	-154.04	-159.84	-75.84
-0.3156	-97.62	-154.56	-160.42	-76.22
-0.3166	-97.84	-155	-160.94	-76.58
-0.3176	-98.4	-155.56	-161.46	-76.98
-0.3186	-99.2	-156.14	-162.04	-77.36
-0.3196	-99.64	-156.72	-162.54	-77.74
-0.3206	-99.82	-157.3	-163.06	-78.14
-0.3216	-99.98	-157.78	-163.62	-78.54
-0.3226	-100.1	-158.3	-164.22	-78.9
-0.3236	-100.24	-158.8	-164.74	-79.3
-0.3246	-100.38	-159.32	-165.3	-79.68
-0.3256	-100.5	-159.82	-165.9	-80.06
-0.3266	-100.58	-160.24	-166.52	-80.44
-0.3276	-100.62	-160.68	-167.12	-80.8
-0.3286	-100.72	-161.12	-167.64	-81.18
-0.3296	-101.04	-161.62	-168.18	-81.58
-0.3306	-101.52	-162.1	-168.76	-81.96
-0.3316	-102.18	-162.54	-169.32	-82.36
-0.3326	-102.88	-163.06	-169.88	-82.76
-0.3336	-103.4	-163.62	-170.44	-83.12
-0.3346	-103.58	-164.06	-170.94	-83.5
-0.3356	-103.8	-164.56	-171.5	-83.86
-0.3366	-103.96	-165.06	-172.06	-84.26
-0.3376	-104.26	-165.52	-172.62	-84.64
-0.3386	-104.76	-166.02	-173.2	-85.04
-0.3396	-105.26	-166.46	-173.86	-85.44
-0.3406	-105.62	-166.88	-174.4	-85.82
-0.3416	-105.84	-167.32	-174.96	-86.22
-0.3426	-105.9	-167.8	-175.5	-86.62
-0.3436	-106.02	-168.26	-176.1	-87.02
-0.3446	-106.2	-168.76	-176.64	-87.34
-0.3456	-106.4	-169.26	-177.18	-87.72
-0.3466	-106.68	-169.7	-177.8	-88.14
-0.3476	-107.06	-170.08	-178.34	-88.54
-0.3486	-107.54	-170.58	-178.94	-88.94
-0.3496	-107.94	-171.06	-179.5	-89.3
-0.3506	-108.22	-171.58	-180.12	-89.7
-0.3516	-108.72	-172.02	-180.76	-90.08
-0.3526	-109.38	-172.54	-181.3	-90.5
-0.3536	-110.06	-172.98	-181.82	-90.9
-0.3546	-110.7	-173.42	-182.32	-91.3
-0.3556	-111.24	-173.96	-182.92	-91.72
-0.3566	-111.62	-174.42	-183.42	-92.14
-0.3576	-111.86	-174.84	-184.02	-92.54
-0.3586	-112.1	-175.46	-184.68	-92.92
-0.3596	-112.56	-175.88	-185.18	-93.32
-0.3606	-113.02	-176.38	-185.84	-93.7
-0.3616	-113.42	-176.82	-186.38	-94.1
-0.3626	-113.82	-177.26	-186.88	-94.5
-0.3636	-114.22	-177.84	-187.5	-94.94
-0.3646	-114.6	-178.42	-188.02	-95.34
-0.3656	-115.02	-178.88	-188.64	-95.72
-0.3666	-115.3	-179.5	-189.26	-96.12
-0.3676	-115.58	-179.94	-189.72	-96.48
-0.3686	-115.76	-180.36	-190.32	-96.86
-0.3696	-115.9	-180.84	-190.88	-97.3
-0.3706	-116.06	-181.46	-191.46	-97.72
-0.3716	-116.16	-181.98	-192.12	-98.1
-0.3726	-116.48	-182.36	-192.68	-98.5
-0.3736	-117.06	-182.86	-193.2	-98.9
-0.3746	-117.72	-183.4	-193.76	-99.28
-0.3756	-118.2	-183.86	-194.42	-99.68
-0.3766	-118.4	-184.38	-195.04	-100.1
-0.3776	-118.56	-184.86	-195.62	-100.48
-0.3786	-118.7	-185.32	-196.28	-100.9
-0.3796	-118.98	-185.98	-196.94	-101.3
-0.3806	-119.26	-186.5	-197.64	-101.68
-0.3816	-119.74	-186.96	-198.18	-102.08
-0.3826	-120.34	-187.54	-198.76	-102.46
-0.3836	-121.06	-187.92	-199.32	-102.88
-0.3846	-121.56	-188.42	-199.78	-103.3
-0.3856	-121.92	-188.88	-200.4	-103.7
-0.3866	-122.36	-189.36	-201	-104.1
-0.3876	-122.94	-189.96	-201.6	-104.48
-0.3886	-123.68	-190.48	-202.2	-104.88
-0.3896	-124.36	-190.96	-203	-105.26
-0.3906	-124.96	-191.56	-203.4	-105.66
-0.3916	-125.26	-192.1	-204	-106.06
-0.3926	-125.42	-192.66	-204.6	-106.48
-0.3936	-125.66	-193.1	-205.2	-106.84
-0.3946	-125.98	-193.52	-205.8	-107.26
-0.3956	-126.28	-193.86	-206.6	-107.66
-0.3966	-126.62	-194.26	-207	-108.08
-0.3976	-126.96	-194.7	-207.6	-108.5
-0.3986	-127.46	-195.18	-208.4	-108.9
-0.3996	-128.02	-195.8	-209	-109.3
-0.4006	-128.36	-196.28	-209.4	-109.68
-0.4016	-128.64	-196.76	-210	-110.06
-0.4026	-129	-197.16	-210.6	-110.48
-0.4036	-129.48	-197.6	-211.4	-110.88
-0.4046	-129.76	-198.1	-212	-111.3
-0.4056	-130.04	-198.54	-212.4	-111.74
-0.4066	-130.52	-199.12	-213	-112.16
-0.4076	-131	-199.68	-213.6	-112.54
-0.4086	-131.18	-200.2	-214.4	-113
-0.4096	-131.34	-200.8	-215	-113.44
-0.4106	-131.68	-201.4	-215.6	-113.88
-0.4116	-132.1	-202	-216.2	-114.28
-0.4126	-132.52	-202.4	-216.8	-114.7
-0.4136	-132.82	-203	-217.4	-115.14
-0.4146	-133.1	-203.4	-218	-115.52
-0.4156	-133.46	-203.8	-218.6	-115.94
-0.4166	-133.94	-204.2	-219.2	-116.36
-0.4176	-134.52	-204.6	-219.8	-116.78
-0.4186	-135.14	-205.2	-220.4	-117.18
-0.4196	-135.54	-205.6	-221.2	-117.54
-0.4206	-135.9	-206.2	-221.8	-117.94
-0.4216	-136.02	-206.6	-222.4	-118.34
-0.4226	-136.4	-207	-223	-118.76
-0.4236	-136.88	-207.4	-223.6	-119.14
-0.4246	-137.3	-207.8	-224.2	-119.58
-0.4256	-137.56	-208.2	-224.8	-119.98
-0.4266	-137.82	-208.8	-225.6	-120.4
-0.4276	-138.14	-209.2	-226.2	-120.78
-0.4286	-138.68	-209.8	-227	-121.24
-0.4296	-139.16	-210.4	-227.6	-121.66
-0.4306	-139.7	-210.8	-228.2	-122.04
-0.4316	-140.28	-211.4	-228.8	-122.44
-0.4326	-140.66	-211.8	-229.4	-122.88
-0.4336	-141.1	-212.2	-230.2	-123.3
-0.4346	-141.5	-212.8	-230.8	-123.72
-0.4356	-141.86	-213.2	-231.4	-124.1
-0.4366	-142.42	-213.6	-232	-124.54
-0.4376	-143.04	-214.2	-232.6	-124.98
-0.4386	-143.58	-214.6	-233.2	-125.4
-0.4396	-144.02	-215.2	-233.8	-125.82
-0.4406	-144.42	-215.6	-234.6	-126.24
-0.4416	-144.88	-216.2	-235.2	-126.66
-0.4426	-145.34	-216.6	-236	-127.12
-0.4436	-145.66	-217.2	-236.6	-127.54
-0.4446	-146.06	-217.6	-237.2	-127.92
-0.4456	-146.7	-218	-237.8	-128.32
-0.4466	-147.3	-218.6	-238.4	-128.72
-0.4476	-147.64	-219.2	-239	-129.18
-0.4486	-147.8	-219.6	-239.8	-129.56
-0.4496	-147.96	-220	-240.4	-129.98
-0.4506	-148.14	-220.6	-241	-130.4
-0.4516	-148.5	-221.2	-241.4	-130.78
-0.4526	-149.08	-221.8	-242.2	-131.2
-0.4536	-149.54	-222.2	-243	-131.64
-0.4546	-150.16	-222.8	-243.6	-132.1
-0.4556	-150.52	-223	-244	-132.54
-0.4566	-151.02	-223.6	-244.8	-132.94
-0.4576	-151.34	-224	-245.4	-133.32
-0.4586	-151.62	-224.6	-246	-133.76
-0.4596	-152.02	-225	-246.6	-134.2
-0.4606	-152.34	-225.4	-247.2	-134.62
-0.4616	-152.7	-225.8	-248	-135.04
-0.4626	-153.2	-226.2	-248.8	-135.48
-0.4636	-153.48	-226.6	-249.4	-135.86
-0.4646	-153.86	-227	-250	-136.26
-0.4656	-154.3	-227.6	-250.8	-136.68
-0.4666	-154.8	-228.2	-251.4	-137.08
-0.4676	-155.28	-228.8	-252.2	-137.52
-0.4686	-155.62	-229.2	-252.8	-137.96
-0.4696	-155.92	-229.6	-253.2	-138.34
-0.4706	-156.28	-230	-253.8	-138.76
-0.4716	-156.54	-230.4	-254.4	-139.2
-0.4726	-156.84	-231	-255	-139.68
-0.4736	-157.34	-231.4	-255.8	-140.08
-0.4746	-157.96	-232	-256.6	-140.5
-0.4756	-158.6	-232.4	-257.2	-140.9
-0.4766	-159.02	-233	-257.8	-141.32
-0.4776	-159.4	-233.6	-258.4	-141.76
-0.4786	-159.88	-234	-259.2	-142.16
-0.4796	-160.34	-234.8	-260	-142.62
-0.4806	-160.66	-235.2	-260.6	-143.02
-0.4816	-161.04	-235.8	-261.2	-143.42
-0.4826	-161.36	-236.4	-262	-143.88
-0.4836	-161.64	-236.8	-262.6	-144.3
-0.4846	-161.9	-237.4	-263.2	-144.74
-0.4856	-162.28	-238	-263.8	-145.16
-0.4866	-162.76	-238.6	-264.4	-145.56
-0.4876	-163.06	-239.2	-265.2	-145.98
-0.4886	-163.62	-239.8	-266	-146.4
-0.4896	-164.4	-240.2	-266.6	-146.82
-0.4906	-164.84	-240.8	-267.2	-147.24
-0.4916	-165.1	-241.2	-268	-147.64
-0.4926	-165.42	-241.6	-268.6	-148.06
-0.4936	-165.54	-242	-269.2	-148.48
-0.4946	-165.94	-242.6	-270	-148.88
-0.4956	-166.56	-243.2	-270.6	-149.36
-0.4966	-167.22	-243.8	-271.2	-149.78
-0.4976	-167.62	-244.4	-271.8	-150.22
-0.4986	-167.96	-245	-272.6	-150.66
-0.4996	-168.4	-245.4	-273.2	-151.1
-0.5006	-168.86	-245.8	-273.6	-151.54
-0.5016	-169.62	-246.2	-274.4	-152.04
-0.5026	-170.42	-246.8	-275	-152.42
-0.5036	-170.74	-247.4	-275.8	-152.86
-0.5046	-170.96	-248	-276.4	-153.32
-0.5056	-171.4	-248.4	-277.2	-153.7
-0.5066	-171.8	-249	-277.8	-154.12
-0.5076	-172.02	-249.4	-278.6	-154.58
-0.5086	-172.44	-250	-279.4	-155.02
-0.5096	-173.04	-250.4	-280	-155.44
-0.5106	-173.46	-251	-280.6	-155.88
-0.5116	-173.62	-251.6	-281.2	-156.3
-0.5126	-174	-252	-282	-156.74
-0.5136	-174.42	-252.4	-282.6	-157.18
-0.5146	-174.66	-252.8	-283.2	-157.64
-0.5156	-174.82	-253.6	-283.8	-158.08
-0.5166	-175.08	-254	-284.6	-158.52
-0.5176	-175.4	-254.6	-285.4	-158.94
-0.5186	-175.78	-255.2	-286.2	-159.38
-0.5196	-176.16	-255.6	-286.8	-159.8
-0.5206	-176.62	-256	-287.4	-160.26
-0.5216	-177.16	-256.4	-288	-160.7
-0.5226	-177.58	-256.6	-288.6	-161.1
-0.5236	-178.12	-257	-289.2	-161.52
-0.5246	-178.54	-257.4	-290	-161.96
-0.5256	-179.06	-257.8	-290.6	-162.42
-0.5266	-179.7	-258.2	-291.4	-162.86
-0.5276	-180.22	-258.6	-292.2	-163.3
-0.5286	-180.56	-259.2	-292.6	-163.72
-0.5296	-180.94	-259.8	-293.4	-164.12
-0.5306	-181.34	-260.2	-294.2	-164.56
-0.5316	-181.86	-260.8	-294.8	-164.96
-0.5326	-182.32	-261.2	-295.6	-165.4
-0.5336	-182.6	-261.8	-296.2	-165.84
-0.5346	-183	-262.2	-296.8	-166.28
-0.5356	-183.32	-262.6	-297.6	-166.74
-0.5366	-183.68	-263.2	-298.2	-167.2
-0.5376	-184.18	-263.6	-298.6	-167.62
-0.5386	-184.62	-264	-299.4	-168.02
-0.5396	-185.14	-264.4	-300	-168.46
-0.5406	-185.76	-264.8	-300.6	-168.9
-0.5416	-186.1	-265.4	-301.4	-169.44
-0.5426	-186.58	-266	-302.2	-169.86
-0.5436	-186.96	-266.8	-302.8	-170.32
-0.5446	-187.5	-267.2	-303.4	-170.76
-0.5456	-187.96	-267.8	-304	-171.22
-0.5466	-188.36	-268.4	-304.8	-171.64
-0.5476	-188.76	-269	-305.4	-172.02
-0.5486	-189.02	-269.6	-306.2	-172.44
-0.5496	-189.4	-270.2	-306.8	-172.86
-0.5506	-189.76	-270.6	-307.6	-173.3
-0.5516	-190.24	-271	-308.2	-173.76
-0.5526	-190.62	-271.6	-308.8	-174.22
-0.5536	-190.86	-272.2	-309.4	-174.68
-0.5546	-191.14	-272.8	-310.2	-175.14
-0.5556	-191.6	-273.8	-310.8	-175.62
-0.5566	-192.1	-274.4	-311.6	-176.1
-0.5576	-192.52	-275.2	-312.2	-176.5
-0.5586	-193.06	-275.8	-313	-176.92
-0.5596	-193.5	-276.4	-313.6	-177.36
-0.5606	-194.06	-277	-314.2	-177.82
-0.5616	-194.82	-277.4	-314.8	-178.32
-0.5626	-195.32	-278	-315.4	-178.74
-0.5636	-195.66	-278.2	-316.2	-179.16
-0.5646	-195.96	-278.8	-317	-179.58
-0.5656	-196.32	-279.2	-317.6	-180.02
-0.5666	-196.62	-279.4	-318.2	-180.46
-0.5676	-197	-280.2	-319	-180.92
-0.5686	-197.26	-280.6	-319.6	-181.32
-0.5696	-197.62	-281	-320.2	-181.74
-0.5706	-198.14	-281.6	-321	-182.22
-0.5716	-198.64	-282.4	-321.6	-182.7
-0.5726	-199.12	-282.8	-322.4	-183.12
-0.5736	-199.82	-283.4	-323	-183.6
-0.5746	-200.2	-284	-323.8	-184.04
-0.5756	-200.8	-284.6	-324.4	-184.46
-0.5766	-201.2	-285.4	-325	-184.92
-0.5776	-201.4	-285.8	-325.8	-185.36
-0.5786	-201.8	-286.4	-326.4	-185.82
-0.5796	-202.4	-287	-327	-186.28
-0.5806	-202.8	-287.4	-327.6	-186.76
-0.5816	-203.2	-288	-328.4	-187.16
-0.5826	-203.4	-288.6	-329	-187.56
-0.5836	-204.2	-289.2	-329.8	-188.06
-0.5846	-204.8	-289.6	-330.6	-188.5
-0.5856	-205.4	-289.8	-331.2	-188.92
-0.5866	-205.6	-290.4	-331.8	-189.36
-0.5876	-206.2	-291	-332.6	-189.8
-0.5886	-206.6	-291.4	-333.2	-190.26
-0.5896	-207	-292.2	-333.8	-190.74
-0.5906	-207.2	-292.8	-334.4	-191.18
-0.5916	-207.4	-293.4	-335	-191.66
-0.5926	-207.8	-293.8	-336	-192.18
-0.5936	-208.2	-294.2	-336.6	-192.54
-0.5946	-208.6	-294.8	-337	-192.96
-0.5956	-209	-295.2	-337.8	-193.4
-0.5966	-209.4	-295.6	-338.2	-193.86
-0.5976	-210	-296.2	-338.8	-194.32
-0.5986	-210.2	-296.8	-339.6	-194.78
-0.5996	-210.8	-297.2	-340.2	-195.22
-0.6006	-211	-297.6	-341	-195.66
-0.6016	-211.4	-298.2	-341.8	-196.06
-0.6026	-212	-298.6	-342.6	-196.58
-0.6036	-212.4	-299	-343.4	-197.1
-0.6046	-212.8	-299.6	-344	-197.58
-0.6056	-213.4	-300.2	-344.8	-198.02
-0.6066	-214	-300.8	-345.4	-198.42
-0.6076	-214.4	-301.6	-346	-198.88
-0.6086	-215	-302	-346.8	-199.28
-0.6096	-215.6	-302.6	-347.4	-199.68
-0.6106	-216	-303	-348	-200.2
-0.6116	-216.4	-303.4	-348.8	-200.6
-0.6126	-216.8	-304	-349.4	-201.2
-0.6136	-217.4	-304.4	-350	-201.6
-0.6146	-217.8	-304.6	-350.6	-202
-0.6156	-218.2	-305	-351.4	-202.6
-0.6166	-218.6	-305.2	-352	-203
-0.6176	-219.2	-305.6	-352.6	-203.4
-0.6186	-219.6	-306.2	-353.2	-204
-0.6196	-220.2	-306.6	-354	-204.4
-0.6206	-221	-307.4	-354.8	-204.8
-0.6216	-221.4	-308	-355.4	-205.4
-0.6226	-221.6	-308.4	-356	-205.8
-0.6236	-222	-308.8	-356.8	-206.2
-0.6246	-222.4	-309.4	-357.4	-206.6
-0.6256	-223	-309.8	-358	-207
-0.6266	-223.2	-310.4	-358.6	-207.6
-0.6276	-223.6	-311.2	-359.4	-208
-0.6286	-224	-311.6	-360.2	-208.4
-0.6296	-224.4	-312.2	-361	-208.8
-0.6306	-224.8	-312.6	-361.6	-209.4
-0.6316	-225.2	-313.4	-362.2	-210
-0.6326	-225.4	-314.4	-362.8	-210.4
-0.6336	-225.8	-315.4	-363.6	-210.8
-0.6346		-316	-364.4	-211.2
-0.6356		-316.6	-365	-211.6
-0.6366		-317.4	-365.8	-212.2
-0.6376		-317.8	-366.4	-212.6
-0.6386		-318.4	-367.2	-213
-0.6396		-318.8	-367.8	-213.6
-0.6406		-319.2	-368.4	-214
-0.6416		-319.8	-369	-214.4
-0.6426		-320.2	-369.6	-215
-0.6436		-320.6	-370.2	-215.4
-0.6446		-321.2	-371	-215.8
-0.6456		-321.4	-371.4	-216.2
-0.6466		-321.8	-371.8	-216.8
-0.6476		-322.4	-372.6	-217.2
-0.6486		-323	-373.2	-217.6
-0.6496		-323.4	-374.2	-218.2
-0.6506		-324	-375	-218.6
-0.6516		-324.4	-375.6	-219
-0.6526		-324.8	-376.4	-219.6
-0.6536		-325.2	-377.2	-220
-0.6546		-325.8	-378	-220.4
-0.6556		-326.2	-378.6	-221
-0.6566		-326.8	-379	-221.4
-0.6576		-327	-379.8	-221.8
-0.6586		-327.8	-380.4	-222.2
-0.6596		-328.2	-381.2	-222.8
-0.6606		-328.6	-382	-223.2
-0.6616		-328.8	-382.4	-223.6
-0.6626		-329.4	-383	-224.2
-0.6636		-329.8	-383.4	-224.6
-0.6646		-330.4	-384.2	-225
-0.6656		-331	-384.8	-225.6
-0.6666		-331.2	-385.4	-226
-0.6676		-331.6	-386	-226.6
-0.6686		-332	-386.8	-227
-0.6696		-332.6	-387.6	-227.6
-0.6706		-333	-388.4	-228
-0.6716		-333.4	-389	-228.4
-0.6726		-333.8	-389.6	-229
-0.6736		-334.4	-390.4	-229.4
-0.6746		-334.8	-391.2	-229.8
-0.6756		-335	-392	-230.2
-0.6766		-335.4	-392.4	-230.8
-0.6776		-335.6	-393.2	-231.2
-0.6786		-335.8	-393.8	-231.8
-0.6796		-335.8	-394.4	-232.2
-0.6806		-336	-395.2	-232.6
-0.6816		-336.2	-395.8	-233.2
-0.6826		-336.6	-396.6	-233.6
-0.6836		-336.8	-397.4	-234
-0.6846		-337	-398	-234.4
-0.6856		-337.4	-398.6	-235
-0.6866		-338	-399.4	-235.4
-0.6876		-338.4	-400.2	-236
-0.6886		-339.2	-400.8	-236.4
-0.6896		-339.8	-401.6	-236.8
-0.6906		-340.4	-402	-237.4
-0.6916		-340.8	-402.6	-237.8
-0.6926		-341.4	-403	-238.2
-0.6936		-342.2	-403.6	-238.8
-0.6946		-343	-404.2	-239.2
-0.6956		-343.8	-405	-239.8
-0.6966		-344.6	-405.8	-240.2
-0.6976		-345.4	-406.6	-240.6
-0.6986		-346.2	-407.4	-241.2
-0.6996		-347.4	-408	-241.6
-0.7006		-348.4	-408.6	-242.2
-0.7016		-349.2	-409.2	-242.6
-0.7026		-350	-409.8	-243
-0.7036		-350.6	-410.6	-243.6
-0.7046		-350.8	-411.2	-244
-0.7056		-351.4	-412	-244.4
-0.7066		-351.6	-412.6	-245
-0.7076		-352	-413	-245.4
-0.7086		-352.4	-413.6	-246
-0.7096		-352.6	-414.4	-246.4
-0.7106		-353	-415.2	-246.8
-0.7116		-353.6	-416	-247.2
-0.7126		-354	-416.6	-247.8
-0.7136		-354.4	-417.4	-248.2
-0.7146		-354.6	-418.2	-248.8
-0.7156		-355.2	-419	-249.2
-0.7166		-355.4	-419.6	-249.6
-0.7176		-356.2	-420.2	-250
-0.7186		-357	-420.8	-250.6
-0.7196		-357.8	-421.6	-251
-0.7206		-358.2	-422.4	-251.6
-0.7216		-358.8	-423.2	-252.2
-0.7226		-359.6	-423.8	-252.6
-0.7236		-360	-424.4	-253.2
-0.7246		-361	-425.2	-253.6
-0.7256		-362	-426	-254
-0.7266		-362.8	-426.6	-254.4
-0.7276		-363.4	-427.4	-255
-0.7286		-363.8	-427.8	-255.4
-0.7296		-364.2	-428.4	-256
-0.7306		-364.4	-429	-256.4
-0.7316		-364.6	-429.6	-257
-0.7326		-365.2	-430.2	-257.4
-0.7336		-365.6	-431	-257.8
-0.7346		-366.2	-431.8	-258.2
-0.7356		-366.6	-432.6	-258.8
-0.7366		-366.8	-433.4	-259.2
-0.7376		-367	-434	-259.6
-0.7386		-367.4	-434.8	-260.2
-0.7396		-367.6	-435.4	-260.8
-0.7406		-367.8	-436	-261.2
-0.7416		-368.2	-436.6	-261.8
-0.7426		-368.8	-437.4	-262.2
-0.7436		-369.2	-437.8	-262.8
-0.7446		-369.8	-438.4	-263.2
-0.7456		-370.6	-439	-263.6
-0.7466		-371.2	-439.8	-264
-0.7476		-371.6	-440.6	-264.6
-0.7486		-372.2	-441.2	-265
-0.7496		-372.2	-442	-265.6
-0.7506		-372.6	-442.6	-266
-0.7516		-373	-443.2	-266.6
-0.7526		-373	-443.8	-267
-0.7536		-373.4	-444.8	-267.4
-0.7546		-374.4	-445.2	-267.8
-0.7556		-375.2	-445.8	-268.4
-0.7566		-375.6	-446.8	-269
-0.7576		-376.4	-447.2	-269.4
-0.7586		-376.8	-447.4	-270
-0.7596		-377.2	-448.2	-270.6
-0.7606		-378	-448.8	-271
-0.7616		-378.6	-449.6	-271.6
-0.7626		-379.2	-450.2	-272
-0.7636		-379.8	-451.2	-272.4
-0.7646		-380.4	-451.8	-273
-0.7656		-381	-452.6	-273.4
-0.7666		-381.4	-453.2	-273.8
-0.7676		-381.8	-454	-274.4
-0.7686		-382.4	-454.8	-274.8
-0.7696		-382.6	-455.8	-275.2
-0.7706		-382.8	-456.4	-275.8
-0.7716		-382.8	-457.2	-276.2
-0.7726		-383.8	-457.8	-276.8
-0.7736		-384.6	-458.6	-277.2
-0.7746		-385.4	-459.2	-277.8
-0.7756		-386	-460	-278.2
-0.7766		-386.8	-460.4	-278.6
-0.7776		-387.4	-461	-279.2
-0.7786		-387.6	-461.4	-279.8
-0.7796		-388.2	-462	-280.2
-0.7806		-389	-462.8	-280.8
-0.7816		-389	-463.8	-281.2
-0.7826		-389.4	-464.4	-281.8
-0.7836		-390	-465.2	-282.2
-0.7846		-390.6	-466	-282.6
-0.7856		-390.8	-466.8	-283.2
-0.7866		-391.2	-467.6	-283.6
-0.7876		-391.4	-468.2	-284
-0.7886		-392	-468.8	-284.6
-0.7896		-392.2	-469.2	-285
-0.7906		-392.6	-469.6	-285.6
-0.7916		-393.2	-470.4	-286
-0.7926		-393.4	-471.4	-286.4
-0.7936		-394	-472.2	-287
-0.7946		-394.8	-472.8	-287.4
-0.7956		-395.4	-473.4	-288
-0.7966		-395.8	-474	-288.4
-0.7976		-396.4	-474.8	-289
-0.7986		-396.6	-475.4	-289.6
-0.7996		-396.8	-476	-290
-0.8006		-396.8	-476.6	-290.4
-0.8016		-397.4	-477.6	-291
-0.8026		-398	-478.2	-291.6
-0.8036		-398.8	-478.8	-292
-0.8046		-399.4	-479.4	-292.4
-0.8056		-400	-480	-293
-0.8066		-400.8	-480.6	-293.4
-0.8076		-401.6	-481.4	-294
-0.8086		-402.8	-482	-294.6
-0.8096		-403.4	-483	-295
-0.8106		-404	-483.6	-295.4
-0.8116		-404.6	-484.2	-295.8
-0.8126		-405	-484.8	-296.2
-0.8136		-405.6	-485.8	-296.8
-0.8146		-406.2	-486.2	-297.2
-0.8156		-406.4	-487	-297.8
-0.8166		-406.8	-488	-298.4
-0.8176		-407.2	-488.6	-298.8
-0.8186		-407.6	-489.2	-299.4
-0.8196		-408	-489.8	-299.8
-0.8206		-408.6	-490.4	-300.4
-0.8216		-409	-491	-300.8
-0.8226		-409.4	-491.8	-301.4
-0.8236		-409.8	-492.6	-301.8
-0.8246		-410.4	-493.2	-302.4
-0.8256		-410.8	-494	-303
-0.8266		-411.4	-494.8	-303.4
-0.8276		-411.6	-495.4	-303.8
-0.8286		-412.2	-495.6	-304.4
-0.8296		-412.6	-496.2	-304.8
-0.8306		-413	-496.8	-305.2
-0.8316		-413.4	-497.8	-305.8
-0.8326		-414	-498	-306.4
-0.8336		-414.6	-498.6	-307
-0.8346		-415.2	-499.6	-307.4
-0.8356		-415.6	-500.4	-307.8
-0.8366		-415.8	-501	-308.4
-0.8376		-416	-501.8	-309
-0.8386		-416.6	-502.6	-309.4
-0.8396		-416.8	-503.4	-310
-0.8406		-417.2	-504	-310.4
-0.8416		-417.8	-504.8	-311
-0.8426		-418.4	-505.4	-311.4
-0.8436		-418.2	-506.2	-312
-0.8446		-419	-506.8	-312.4
-0.8456		-419.8	-507.4	-313
-0.8466		-420.6	-508.2	-313.4
-0.8476		-421.6	-509	-314
-0.8486		-422.8	-509.6	-314.4
-0.8496		-423.8	-510.4	-314.8
-0.8506		-424.6	-510.8	-315.4
-0.8516		-425.2	-511.6	-316
-0.8526		-426	-512.2	-316.6
-0.8536		-426.2	-512.8	-317
-0.8546		-426.6	-513.6	-317.4
-0.8556		-426.8	-514.2	-318
-0.8566		-426.8	-515.2	-318.6
-0.8576		-427.2	-515.6	-319
-0.8586		-427.4	-516	-319.6
-0.8596		-427.6	-516.8	-320
-0.8606		-428	-517.4	-320.4
-0.8616		-428.4	-518.2	-321
-0.8626		-428.8	-519	-321.4
-0.8636		-429.6	-519.8	-322
-0.8646		-430.2	-520.2	-322.4
-0.8656		-431	-521.2	-323
-0.8666		-431.8	-521.8	-323.6
-0.8676		-432.4	-522.4	-324
-0.8686		-432.4	-523	-324.4
-0.8696		-433.4	-523.8	-325.2
-0.8706		-434	-524.4	-325.6
-0.8716		-434.6	-524.8	-326
-0.8726		-434.6	-525.6	-326.6
-0.8736		-434.8	-526.8	-327.4
-0.8746		-435.2	-527.4	-327.6
-0.8756		-435.8	-528	-328.2
-0.8766		-436	-528.8	-328.6
-0.8776		-436.4	-529.6	-329.2
-0.8786		-436.4	-530	-329.6
-0.8796		-436.8	-530.8	-330.2
-0.8806		-437.2	-531.4	-330.4
-0.8816		-437.8	-532.2	-331
-0.8826		-438.6	-532.8	-331.6
-0.8836		-439	-533.4	-332
-0.8846		-439.6	-534.2	-332.4
-0.8856		-440.4	-535	-333
-0.8866		-441.6	-535.6	-333.6
-0.8876		-442.4	-536.2	-334
-0.8886		-443.2	-536.8	-334.8
-0.8896		-443.8	-537.2	-335.2
-0.8906		-444.4	-538	-335.8
-0.8916		-445	-538.8	-336.4
-0.8926		-445.4	-539.8	-336.8
-0.8936		-445.8	-540.6	-337.4
-0.8946		-446.4	-541.4	-337.8
-0.8956		-446.8	-542	-338.2
-0.8966		-447.2	-542.6	-338.8
-0.8976		-447.4	-543.2	-339.2
-0.8986		-448	-544	-339.8
-0.8996		-448.8	-544.6	-340.2
-0.9006		-449.2	-545	-340.8
-0.9016		-450.4	-545.4	-341.2
-0.9026		-451.2	-546.4	-341.6
-0.9036		-451.8	-547.2	-342.2
-0.9046		-452	-547.6	-343
-0.9056		-452.2	-548.2	-343.4
-0.9066		-452.6	-549	-343.8
-0.9076		-453.2	-549.8	-344.2
-0.9086		-453.4	-550.6	-344.8
-0.9096		-453.6	-551.4	-345.2
-0.9106		-454.2	-552	-345.8
-0.9116		-454.4	-552.8	-346.4
-0.9126		-454.4	-553.8	-346.8
-0.9136		-455	-554.4	-347.4
-0.9146		-455.8	-555	-348
-0.9156		-456.6	-555.4	-348.4
-0.9166		-457.6	-556	-348.8
-0.9176		-458.4	-556.8	-349.2
-0.9186		-459	-557.6	-349.8
-0.9196		-460	-558.2	-350.4
-0.9206		-460.6	-558.8	-350.8
-0.9216		-460.8	-559.2	-351.4
-0.9226		-461.2	-560	-352.2
-0.9236		-461.6	-560.8	-352.6
-0.9246		-461.4	-561.6	-353.2
-0.9256		-461.8	-562	-353.8
-0.9266		-462.6	-562.6	-354.2
-0.9276		-463	-563.4	-354.6
-0.9286		-463.6	-564.4	-355.2
-0.9296		-464	-564.8	-355.6
-0.9306		-464	-565.4	-356
-0.9316		-464.2	-566.2	-356.6
-0.9326		-464.2	-567.2	-357
-0.9336		-464.4	-568	-357.6
-0.9346		-464.6	-568.8	-358
-0.9356		-464.8	-569.4	-358.6
-0.9366		-465	-570	-359
-0.9376		-465.4	-570.8	-359.6
-0.9386		-465.8	-571.4	-360
-0.9396		-466	-571.8	-360.6
-0.9406		-467	-572.4	-361.2
-0.9416		-468.4	-573	-361.6
-0.9426		-469.4	-573.4	-362.4
-0.9436		-470.2	-573.6	-362.8
-0.9446		-470.6	-573.8	-363.4
-0.9456		-471.4	-573.8	-363.8
-0.9466		-471.6	-573.8	-364.2
-0.9476		-471.8	-573.8	-364.8
-0.9486		-472.2	-573.8	-365.4
-0.9496		-472.4	-574	-366
-0.9506		-472.4	-574	-366.6
-0.9516		-472.8	-574	-366.8
-0.9526		-473.2	-574	-367.4
-0.9536		-473.2	-574	-368
-0.9546		-473.4	-574	-368.6
-0.9556		-473.6	-574	-368.8
-0.9566		-473.8	-574	-369.4
-0.9576		-474.4	-574.2	-369.8
-0.9586		-474.8	-574.2	-370.4
-0.9596		-475.8	-574.4	-370.8
-0.9606		-476.6	-574.4	-371.2
-0.9616		-478	-574.4	-371.8
-0.9626		-478.6	-574.4	-372.4
-0.9636		-479.2	-574.4	-372.8
-0.9646		-479.6	-574.4	-373.4
-0.9656		-479.8	-574.4	-373.8
-0.9666		-479.8	-574.6	-374.4
-0.9676		-479.6	-574.6	-374.8
-0.9686		-480.2	-574.6	-375.4
-0.9696		-481	-574.6	-375.8
-0.9706		-481.6	-574.8	-376.4
-0.9716		-482.6	-575	-377
-0.9726		-483.6	-575	-377.4
-0.9736		-484.8	-575	-378
-0.9746		-485.8	-575	-378.6
-0.9756		-486.6	-575	-379
-0.9766		-487.4	-575	-379.4
-0.9776		-489	-575	-379.8
-0.9786		-490.4	-574.8	-380.6
-0.9796		-491.6	-575	-381.2
-0.9806		-492.4	-575	-381.8
-0.9816		-492.4	-575	-382.2
-0.9826		-492.6	-575.2	-382.6
-0.9836		-492.6	-575	-383
-0.9846		-493	-575.2	-383.6
-0.9856		-493.6	-575.2	-384
-0.9866		-494.2	-575.2	-384.6
-0.9876		-495.6	-575.2	-385
-0.9886		-496.2	-575.2	-385.4
-0.9896		-496.8	-575.2	-386
-0.9906		-497.2	-575.4	-386.8
-0.9916		-498.4	-575.4	-387.4
-0.9926		-498.8	-575.4	-387.8
-0.9936		-499.4	-575.4	-388.2
-0.9946		-499.6	-575.4	-388.4
-0.9956		-500	-575.2	-389
-0.9966		-500.6	-575.2	-389.8
-0.9976		-501.2	-575.4	-390.2
-0.9986		-501.6	-575.4	-391
-0.9996		-501.6	-575.4	-391.4
-1.0006		-501.6	-575.4	-391.6
-1.0016		-501.6	-575.4	-392.2
-1.0026		-501.8	-575.4	-392.8
-1.0036		-502.4	-575.4	-393.4
-1.0046		-503	-575.4	-393.8
-1.0056		-503.6	-575.4	-394.4
-1.0066		-504.4	-575.2	-394.8
-1.0076		-504.4	-575.2	-395.2
-1.0086		-505	-575.2	-395.6
-1.0096		-505.2	-575.2	-396.2
-1.0106		-505.6	-575.2	-396.8
-1.0116		-506.2	-575.4	-397.4
-1.0126		-507	-575.4	-398
-1.0136		-507.6	-575.4	-398.6
-1.0146		-508.2	-575.6	-399
-1.0156		-508.6	-575.6	-399.4
-1.0166		-509	-575.6	-400
-1.0176		-509.2	-575.6	-400.6
-1.0186		-509	-575.6	-401.2
-1.0196		-509.8	-575.8	-401.6
-1.0206		-510.8	-575.8	-402
-1.0216		-510.8	-575.8	-402.6
-1.0226		-511	-575.8	-403
-1.0236		-511.8	-575.6	-403.6
-1.0246		-512.2	-575.6	-404
-1.0256		-513.2	-575.6	-404.6
-1.0266		-514	-575.6	-405
-1.0276		-514.6	-575.6	-405.4
-1.0286		-515	-575.4	-406
-1.0296		-515.4	-575.4	-406.4
-1.0306		-515.8	-575.4	-407
-1.0316		-516.2	-575.4	-407.4
-1.0326		-516.2	-575.6	-408
-1.0336		-516.2	-575.6	-408.6
-1.0346			-575.4	-409
-1.0356			-575.4	-409.4
-1.0366			-575.4	-410
-1.0376			-575.4	-410.6
-1.0386			-575.4	-411.2
-1.0396			-575.4	-411.6
-1.0406			-575.6	-412.2
-1.0416			-575.6	-412.6
-1.0426			-575.6	-413
-1.0436			-575.6	-413.6
-1.0446			-575.4	-414.4
-1.0456			-575.6	-414.8
-1.0466			-575.6	-415.2
-1.0476			-575.4	-415.6
-1.0486			-575.4	-416.4
-1.0496			-575.4	-417
-1.0506			-575.6	-417.6
-1.0516			-575.6	-418.2
-1.0526			-575.6	-418.6
-1.0536			-575.4	-419.2
-1.0546			-575.6	-419.6
-1.0556			-575.6	-420
-1.0566			-575.6	-420.4
-1.0576			-575.8	-421
-1.0586			-575.8	-421.6
-1.0596			-575.8	-422.2
-1.0606			-575.8	-422.6
-1.0616			-575.8	-423.2
-1.0626			-575.8	-423.6
-1.0636			-576	-424
-1.0646			-576	-424.6
-1.0656			-575.8	-425.4
-1.0666			-575.8	-425.8
-1.0676			-575.8	-426.4
-1.0686			-575.6	-427
-1.0696			-575.8	-427.4
-1.0706			-576	-428
-1.0716			-576	-428.6
-1.0726			-576.2	-429.2
-1.0736			-576	-429.8
-1.0746			-576.2	-430
-1.0756			-576.2	-430.6
-1.0766			-576.2	-431
-1.0776			-576	-431.6
-1.0786			-576	-432
-1.0796			-576	-432.4
-1.0806			-576	-433
-1.0816			-576	-433.6
-1.0826			-576	-434
-1.0836			-576	-434.8
-1.0846			-576	-435.4
-1.0856			-576	-436
-1.0866			-576	-436.6
-1.0876			-576	-437.4
-1.0886			-576	-437.6
-1.0896			-576	-438
-1.0906			-576	-438.6
-1.0916			-576	-439
-1.0926			-576.2	-439.6
-1.0936			-576.2	-440
-1.0946			-576.2	-440.4
-1.0956			-576.4	-440.8
-1.0966			-576.4	-441.4
-1.0976			-576.4	-441.8
-1.0986			-576.4	-442.4
-1.0996			-576.6	-443.2
-1.1006			-576.6	-443.6
-1.1016			-576.6	-444
-1.1026			-576.6	-444.6
-1.1036			-576.8	-445.6
-1.1046			-576.8	-446
-1.1056			-576.6	-446.6
-1.1066			-576.6	-447
-1.1076			-576.4	-447.4
-1.1086			-576.4	-448
-1.1096			-576.6	-448.6
-1.1106			-576.6	-449.2
-1.1116			-576.4	-449.8
-1.1126			-576.4	-450.2
-1.1136			-576.4	-451
-1.1146			-576.4	-451.4
-1.1156			-576.4	-451.8
-1.1166			-576.4	-452.2
-1.1176			-576.2	-452.6
-1.1186			-576.2	-453.2
-1.1196			-576.2	-453.8
-1.1206			-576.2	-454.2
-1.1216			-576.2	-454.8
-1.1226			-576.2	-455.8
-1.1236			-576.2	-456.4
-1.1246			-576.2	-457
-1.1256			-576.2	-457.6
-1.1266			-576.4	-457.8
-1.1276			-576.4	-458.4
-1.1286			-576.4	-458.8
-1.1296			-576.4	-459.4
-1.1306			-576.4	-459.8
-1.1316			-576.2	-460.6
-1.1326			-576.2	-461
-1.1336			-576.4	-461.4

## Sheet: Fig. 3b
Fig. 3b
No.	E	FE 10 mM (%)	FE 100 mM (%)	FE 1.0 M (%)
1	0.07	93.3099	48.2208	86.9723
2	-0.03	96.0585	85.2751	88.0634
3	-0.13	89.7975	90.4137	96.8142
4	-0.23	82.4304	90.6903	94.2374
5	-0.33	68.7352	91.5529	93.7701
6	-0.43	44.0398	92.4002	89.0146
7	-0.53		93.5635	89.1467
8	-0.63		95.9132	87.6984
9	-0.73		92.2797	89.2186
10	-0.83		93.7474	89.1767
11	-0.93			88.0636
12	-1.03			90.5091

## Sheet: Fig. 3c
Fig. 3c
No.	E	NH3 yield rate 10 mM (mmol h-1 cm-2)	NH3 yield rate 100 mM (mmol h-1 cm-2)	NH3 yield rate 1.0 M (mmol h-1 cm-2)
1	0.07	0.072	0.0111	0.02893
2	-0.03	0.1464	0.0852	0.11788
3	-0.13	0.2088	0.2688	0.344
4	-0.23	0.2868	0.4836	0.5286
5	-0.33	0.336	0.7425	0.7972
6	-0.43	0.2976	0.984	0.9584
7	-0.53		1.233	1.2934
8	-0.63		1.5264	1.53713
9	-0.73		1.6326	1.8308
10	-0.83		1.8252	2.27
11	-0.93			2.491
12	-1.03			3.09333

## Sheet: Fig. 3d
Fig. 3a
E .0.1 M	j HER 0.1 M (mA)	j 10 mM +0.1 M (mA)	E .0.33 M	j HER 0.33 M (mA)	j 10 mM +0.33 M (mA)	E .1.0 M	j HER 1.0 M (mA)	j 10 mM +1.0 M (mA)
0.1653	8.538	-1.4842	0.16485	15.134	-1.3696	0.1654	1.7894	5.226
0.1643	8.324	-1.5736	0.16385	14.666	-1.5068	0.1644	1.417	4.782
0.1633	8.086	-1.6724	0.16285	14.2	-1.6536	0.1634	1.0672	4.29
0.1623	7.87	-1.7656	0.16185	13.77	-1.776	0.1624	0.77	3.84
0.1613	7.664	-1.8744	0.16085	13.368	-1.8984	0.1614	0.5164	3.428
0.1603	7.464	-1.9746	0.15985	12.966	-2.012	0.1604	0.3038	3.034
0.1593	7.262	-2.072	0.15885	12.592	-2.096	0.1594	0.12172	2.626
0.1583	7.08	-2.156	0.15785	12.232	-2.202	0.1584	-0.03534	2.25
0.1573	6.904	-2.246	0.15685	11.89	-2.308	0.1574	-0.201	1.8696
0.1563	6.72	-2.344	0.15585	11.564	-2.396	0.1564	-0.3426	1.5028
0.1553	6.54	-2.444	0.15485	11.238	-2.492	0.1554	-0.4812	1.1352
0.1543	6.376	-2.524	0.15385	10.926	-2.58	0.1544	-0.6206	0.7826
0.1533	6.206	-2.612	0.15285	10.616	-2.666	0.1534	-0.7382	0.4364
0.1523	6.05	-2.694	0.15185	10.31	-2.756	0.1524	-0.852	0.10854
0.1513	5.892	-2.776	0.15085	10.02	-2.846	0.1514	-0.9552	-0.2112
0.1503	5.74	-2.862	0.14985	9.744	-2.912	0.1504	-1.0578	-0.5272
0.1493	5.59	-2.942	0.14885	9.464	-2.982	0.1494	-1.155	-0.8382
0.1483	5.442	-3.038	0.14785	9.202	-3.048	0.1484	-1.2422	-1.1528
0.1473	5.288	-3.16	0.14685	8.938	-3.128	0.1474	-1.3338	-1.4492
0.1463	5.144	-3.268	0.14585	8.67	-3.214	0.1464	-1.421	-1.7592
0.1453	5.002	-3.358	0.14485	8.426	-3.288	0.1454	-1.5026	-2.07
0.1443	4.86	-3.444	0.14385	8.172	-3.362	0.1444	-1.582	-2.344
0.1433	4.73	-3.526	0.14285	7.93	-3.438	0.1434	-1.6538	-2.622
0.1423	4.6	-3.606	0.14185	7.706	-3.528	0.1424	-1.7194	-2.906
0.1413	4.468	-3.702	0.14085	7.492	-3.612	0.1414	-1.7896	-3.202
0.1403	4.326	-3.778	0.13985	7.264	-3.682	0.1404	-1.8534	-3.504
0.1393	4.2	-3.86	0.13885	7.032	-3.752	0.1394	-1.921	-3.778
0.1383	4.072	-3.952	0.13785	6.812	-3.83	0.1384	-1.9888	-4.052
0.1373	3.958	-4.002	0.13685	6.604	-3.904	0.1374	-2.04	-4.304
0.1363	3.828	-4.076	0.13585	6.386	-3.976	0.1364	-2.088	-4.534
0.1353	3.706	-4.138	0.13485	6.188	-4.048	0.1354	-2.144	-4.786
0.1343	3.592	-4.208	0.13385	5.99	-4.122	0.1344	-2.194	-5.068
0.1333	3.466	-4.268	0.13285	5.78	-4.178	0.1334	-2.238	-5.332
0.1323	3.354	-4.338	0.13185	5.588	-4.228	0.1324	-2.292	-5.588
0.1313	3.23	-4.398	0.13085	5.392	-4.288	0.1314	-2.344	-5.828
0.1303	3.116	-4.486	0.12985	5.19	-4.346	0.1304	-2.402	-6.044
0.1293	3.01	-4.544	0.12885	4.996	-4.412	0.1294	-2.458	-6.264
0.1283	2.898	-4.624	0.12785	4.812	-4.474	0.1284	-2.51	-6.494
0.1273	2.788	-4.7	0.12685	4.63	-4.538	0.1274	-2.556	-6.724
0.1263	2.684	-4.776	0.12585	4.448	-4.61	0.1264	-2.608	-6.948
0.1253	2.576	-4.848	0.12485	4.274	-4.676	0.1254	-2.658	-7.176
0.1243	2.472	-4.912	0.12385	4.102	-4.738	0.1244	-2.71	-7.412
0.1233	2.366	-4.978	0.12285	3.926	-4.808	0.1234	-2.756	-7.644
0.1223	2.268	-5.036	0.12185	3.768	-4.88	0.1224	-2.798	-7.854
0.1213	2.166	-5.106	0.12085	3.612	-4.948	0.1214	-2.842	-8.062
0.1203	2.056	-5.178	0.11985	3.46	-5.008	0.1204	-2.88	-8.28
0.1193	1.9566	-5.254	0.11885	3.294	-5.062	0.1194	-2.916	-8.476
0.1183	1.869	-5.316	0.11785	3.15	-5.118	0.1184	-2.95	-8.69
0.1173	1.7664	-5.39	0.11685	2.988	-5.182	0.1174	-2.988	-8.886
0.1163	1.6736	-5.448	0.11585	2.836	-5.258	0.1164	-3.038	-9.1
0.1153	1.5794	-5.524	0.11485	2.676	-5.32	0.1154	-3.078	-9.292
0.1143	1.4756	-5.6	0.11385	2.534	-5.392	0.1144	-3.122	-9.502
0.1133	1.3742	-5.672	0.11285	2.392	-5.452	0.1134	-3.152	-9.714
0.1123	1.2858	-5.754	0.11185	2.256	-5.528	0.1124	-3.188	-9.924
0.1113	1.2064	-5.826	0.11085	2.104	-5.622	0.1114	-3.234	-10.138
0.1103	1.1076	-5.89	0.10985	1.97	-5.692	0.1104	-3.272	-10.344
0.1093	1.0068	-5.978	0.10885	1.8274	-5.746	0.1094	-3.308	-10.552
0.1083	0.9226	-6.036	0.10785	1.7094	-5.814	0.1084	-3.352	-10.754
0.1073	0.841	-6.108	0.10685	1.5568	-5.878	0.1074	-3.39	-10.944
0.1063	0.7574	-6.178	0.10585	1.422	-5.936	0.1064	-3.424	-11.138
0.1053	0.6746	-6.242	0.10485	1.2916	-5.986	0.1054	-3.458	-11.328
0.1043	0.598	-6.316	0.10385	1.1488	-6.058	0.1044	-3.496	-11.532
0.1033	0.506	-6.38	0.10285	1.0146	-6.13	0.1034	-3.53	-11.73
0.1023	0.4288	-6.466	0.10185	0.8832	-6.214	0.1024	-3.576	-11.918
0.1013	0.3484	-6.542	0.10085	0.7582	-6.262	0.1014	-3.604	-12.106
0.1003	0.2644	-6.61	0.09985	0.6348	-6.334	0.1004	-3.634	-12.302
0.0993	0.19304	-6.676	0.09885	0.5158	-6.39	0.0994	-3.664	-12.518
0.0983	0.10744	-6.768	0.09785	0.4046	-6.452	0.0984	-3.708	-12.682
0.0973	0.03078	-6.846	0.09685	0.2926	-6.514	0.0974	-3.734	-12.862
0.0963	-0.03534	-6.918	0.09585	0.17624	-6.58	0.0964	-3.768	-13.034
0.0953	-0.12692	-6.992	0.09485	0.06424	-6.65	0.0954	-3.79	-13.202
0.0943	-0.2042	-7.05	0.09385	-0.04194	-6.72	0.0944	-3.818	-13.39
0.0933	-0.271	-7.122	0.09285	-0.15848	-6.784	0.0934	-3.846	-13.576
0.0923	-0.3492	-7.192	0.09185	-0.2674	-6.84	0.0924	-3.882	-13.768
0.0913	-0.4276	-7.266	0.09085	-0.3668	-6.91	0.0914	-3.916	-13.97
0.0903	-0.5042	-7.336	0.08985	-0.4692	-7	0.0904	-3.958	-14.154
0.0893	-0.594	-7.414	0.08885	-0.582	-7.072	0.0894	-3.992	-14.342
0.0883	-0.657	-7.502	0.08785	-0.6912	-7.148	0.0884	-4.036	-14.568
0.0873	-0.733	-7.58	0.08685	-0.7778	-7.218	0.0874	-4.068	-14.77
0.0863	-0.8042	-7.656	0.08585	-0.8662	-7.28	0.0864	-4.096	-14.976
0.0853	-0.8768	-7.716	0.08485	-0.9634	-7.34	0.0854	-4.14	-15.148
0.0843	-0.9486	-7.802	0.08385	-1.0614	-7.402	0.0844	-4.174	-15.308
0.0833	-1.0136	-7.874	0.08285	-1.156	-7.47	0.0834	-4.206	-15.482
0.0823	-1.0858	-7.948	0.08185	-1.255	-7.544	0.0824	-4.242	-15.688
0.0813	-1.1546	-8.004	0.08085	-1.3256	-7.6	0.0814	-4.274	-15.882
0.0803	-1.223	-8.074	0.07985	-1.413	-7.666	0.0804	-4.298	-16.068
0.0793	-1.2838	-8.14	0.07885	-1.482	-7.738	0.0794	-4.326	-16.25
0.0783	-1.3478	-8.22	0.07785	-1.569	-7.814	0.0784	-4.36	-16.428
0.0773	-1.4182	-8.298	0.07685	-1.657	-7.878	0.0774	-4.392	-16.606
0.0763	-1.4836	-8.396	0.07585	-1.738	-7.954	0.0764	-4.436	-16.806
0.0753	-1.5422	-8.478	0.07485	-1.8102	-8.022	0.0754	-4.472	-16.998
0.0743	-1.6022	-8.556	0.07385	-1.8916	-8.092	0.0744	-4.502	-17.212
0.0733	-1.6682	-8.626	0.07285	-1.9638	-8.16	0.0734	-4.534	-17.414
0.0723	-1.7328	-8.696	0.07185	-2.048	-8.238	0.0724	-4.568	-17.6
0.0713	-1.7868	-8.766	0.07085	-2.12	-8.308	0.0714	-4.604	-17.782
0.0703	-1.8484	-8.848	0.06985	-2.186	-8.396	0.0704	-4.634	-17.962
0.0693	-1.8978	-8.914	0.06885	-2.26	-8.488	0.0694	-4.668	-18.138
0.0683	-1.9614	-8.994	0.06785	-2.336	-8.552	0.0684	-4.696	-18.304
0.0673	-2.016	-9.046	0.06685	-2.41	-8.622	0.0674	-4.732	-18.48
0.0663	-2.066	-9.1	0.06585	-2.478	-8.71	0.0664	-4.764	-18.688
0.0653	-2.126	-9.162	0.06485	-2.544	-8.782	0.0654	-4.79	-18.862
0.0643	-2.186	-9.238	0.06385	-2.598	-8.878	0.0644	-4.81	-19.046
0.0633	-2.242	-9.296	0.06285	-2.668	-8.952	0.0634	-4.838	-19.234
0.0623	-2.292	-9.376	0.06185	-2.736	-9.024	0.0624	-4.866	-19.428
0.0613	-2.35	-9.442	0.06085	-2.798	-9.08	0.0614	-4.902	-19.63
0.0603	-2.406	-9.514	0.05985	-2.87	-9.14	0.0604	-4.928	-19.83
0.0593	-2.45	-9.594	0.05885	-2.93	-9.208	0.0594	-4.952	-20
0.0583	-2.51	-9.656	0.05785	-2.99	-9.284	0.0584	-4.98	-20.2
0.0573	-2.558	-9.704	0.05685	-3.052	-9.36	0.0574	-4.998	-20.38
0.0563	-2.602	-9.776	0.05585	-3.106	-9.446	0.0564	-5.028	-20.56
0.0553	-2.67	-9.832	0.05485	-3.17	-9.526	0.0554	-5.058	-20.72
0.0543	-2.712	-9.896	0.05385	-3.218	-9.61	0.0544	-5.086	-20.88
0.0533	-2.768	-9.958	0.05285	-3.286	-9.674	0.0534	-5.112	-21.04
0.0523	-2.818	-10.024	0.05185	-3.336	-9.742	0.0524	-5.13	-21.2
0.0513	-2.846	-10.084	0.05085	-3.4	-9.816	0.0514	-5.16	-21.38
0.0503	-2.902	-10.152	0.04985	-3.44	-9.906	0.0504	-5.194	-21.56
0.0493	-2.948	-10.23	0.04885	-3.508	-9.994	0.0494	-5.208	-21.74
0.0483	-2.986	-10.292	0.04785	-3.564	-10.08	0.0484	-5.242	-21.96
0.0473	-3.05	-10.382	0.04685	-3.616	-10.156	0.0474	-5.264	-22.16
0.0463	-3.088	-10.448	0.04585	-3.66	-10.226	0.0464	-5.292	-22.32
0.0453	-3.134	-10.522	0.04485	-3.706	-10.312	0.0454	-5.316	-22.5
0.0443	-3.184	-10.604	0.04385	-3.744	-10.394	0.0444	-5.34	-22.68
0.0433	-3.222	-10.67	0.04285	-3.8	-10.47	0.0434	-5.356	-22.84
0.0423	-3.262	-10.766	0.04185	-3.846	-10.532	0.0424	-5.378	-23.04
0.0413	-3.298	-10.838	0.04085	-3.896	-10.602	0.0414	-5.396	-23.22
0.0403	-3.35	-10.93	0.03985	-3.938	-10.676	0.0404	-5.422	-23.42
0.0393	-3.398	-11.002	0.03885	-3.99	-10.75	0.0394	-5.446	-23.62
0.0383	-3.434	-11.09	0.03785	-4.028	-10.824	0.0384	-5.456	-23.78
0.0373	-3.476	-11.154	0.03685	-4.082	-10.9	0.0374	-5.478	-23.94
0.0363	-3.526	-11.234	0.03585	-4.148	-10.99	0.0364	-5.486	-24.12
0.0353	-3.558	-11.32	0.03485	-4.19	-11.076	0.0354	-5.498	-24.3
0.0343	-3.602	-11.394	0.03385	-4.232	-11.184	0.0344	-5.506	-24.48
0.0333	-3.642	-11.468	0.03285	-4.286	-11.262	0.0334	-5.532	-24.66
0.0323	-3.686	-11.538	0.03185	-4.322	-11.336	0.0324	-5.556	-24.84
0.0313	-3.718	-11.608	0.03085	-4.364	-11.424	0.0314	-5.574	-25.04
0.0303	-3.764	-11.694	0.02985	-4.422	-11.514	0.0304	-5.582	-25.2
0.0293	-3.796	-11.764	0.02885	-4.448	-11.598	0.0294	-5.594	-25.4
0.0283	-3.834	-11.836	0.02785	-4.488	-11.688	0.0284	-5.608	-25.58
0.0273	-3.866	-11.906	0.02685	-4.524	-11.782	0.0274	-5.62	-25.76
0.0263	-3.902	-11.982	0.02585	-4.566	-11.866	0.0264	-5.63	-25.94
0.0253	-3.938	-12.042	0.02485	-4.6	-11.944	0.0254	-5.642	-26.12
0.0243	-3.982	-12.122	0.02385	-4.644	-12.02	0.0244	-5.66	-26.28
0.0233	-4.02	-12.186	0.02285	-4.688	-12.118	0.0234	-5.678	-26.42
0.0223	-4.056	-12.254	0.02185	-4.732	-12.204	0.0224	-5.682	-26.6
0.0213	-4.102	-12.336	0.02085	-4.762	-12.29	0.0214	-5.694	-26.78
0.0203	-4.142	-12.402	0.01985	-4.8	-12.364	0.0204	-5.704	-26.96
0.0193	-4.156	-12.454	0.01885	-4.838	-12.45	0.0194	-5.714	-27.12
0.0183	-4.2	-12.546	0.01785	-4.876	-12.544	0.0184	-5.732	-27.28
0.0173	-4.252	-12.622	0.01685	-4.92	-12.63	0.0174	-5.746	-27.44
0.0163	-4.286	-12.708	0.01585	-4.954	-12.72	0.0164	-5.762	-27.64
0.0153	-4.32	-12.79	0.01485	-5	-12.804	0.0154	-5.766	-27.82
0.0143	-4.368	-12.866	0.01385	-5.028	-12.904	0.0144	-5.77	-27.98
0.0133	-4.4	-12.924	0.01285	-5.068	-12.986	0.0134	-5.786	-28.14
0.0123	-4.436	-13	0.01185	-5.09	-13.074	0.0124	-5.792	-28.32
0.0113	-4.464	-13.052	0.01085	-5.144	-13.168	0.0114	-5.8	-28.46
0.0103	-4.492	-13.118	0.00985	-5.176	-13.276	0.0104	-5.814	-28.62
0.0093	-4.528	-13.174	0.00885	-5.22	-13.362	0.0094	-5.824	-28.78
0.0083	-4.562	-13.242	0.00785	-5.266	-13.464	0.0084	-5.844	-28.94
0.0073	-4.58	-13.308	0.00685	-5.312	-13.548	0.0074	-5.854	-29.12
0.0063	-4.616	-13.388	0.00585	-5.35	-13.66	0.0064	-5.86	-29.3
0.0053	-4.648	-13.45	0.00485	-5.384	-13.744	0.0054	-5.872	-29.44
0.0043	-4.686	-13.534	0.00385	-5.424	-13.836	0.0044	-5.878	-29.62
0.0033	-4.716	-13.592	0.00285	-5.462	-13.926	0.0034	-5.878	-29.76
0.0023	-4.74	-13.664	0.00185	-5.5	-14.012	0.0024	-5.878	-29.92
0.0013	-4.778	-13.738	0.00085	-5.538	-14.086	0.0014	-5.88	-30.08
0.0003	-4.816	-13.808	-0.00015	-5.57	-14.162	0.0004	-5.886	-30.22
-0.0007	-4.842	-13.876	-0.00115	-5.592	-14.226	-0.0006	-5.882	-30.36
-0.0017	-4.862	-13.96	-0.00215	-5.624	-14.32	-0.0016	-5.874	-30.52
-0.0027	-4.886	-14.042	-0.00315	-5.65	-14.416	-0.0026	-5.88	-30.68
-0.0037	-4.92	-14.14	-0.00415	-5.692	-14.514	-0.0036	-5.88	-30.82
-0.0047	-4.952	-14.23	-0.00515	-5.716	-14.618	-0.0046	-5.886	-30.94
-0.0057	-4.984	-14.316	-0.00615	-5.748	-14.722	-0.0056	-5.882	-31.06
-0.0067	-5.004	-14.394	-0.00715	-5.778	-14.8	-0.0066	-5.878	-31.2
-0.0077	-5.046	-14.468	-0.00815	-5.808	-14.88	-0.0076	-5.888	-31.36
-0.0087	-5.072	-14.548	-0.00915	-5.846	-14.98	-0.0086	-5.894	-31.5
-0.0097	-5.1	-14.614	-0.01015	-5.882	-15.076	-0.0096	-5.884	-31.62
-0.0107	-5.112	-14.68	-0.01115	-5.916	-15.154	-0.0106	-5.876	-31.76
-0.0117	-5.15	-14.746	-0.01215	-5.922	-15.24	-0.0116	-5.88	-31.92
-0.0127	-5.176	-14.81	-0.01315	-5.948	-15.338	-0.0126	-5.884	-32.06
-0.0137	-5.204	-14.894	-0.01415	-5.976	-15.434	-0.0136	-5.892	-32.22
-0.0147	-5.232	-14.968	-0.01515	-5.994	-15.544	-0.0146	-5.902	-32.36
-0.0157	-5.266	-15.056	-0.01615	-6.024	-15.656	-0.0156	-5.912	-32.5
-0.0167	-5.29	-15.126	-0.01715	-6.066	-15.75	-0.0166	-5.926	-32.66
-0.0177	-5.312	-15.21	-0.01815	-6.1	-15.844	-0.0176	-5.926	-32.78
-0.0187	-5.334	-15.282	-0.01915	-6.134	-15.936	-0.0186	-5.924	-32.9
-0.0197	-5.366	-15.346	-0.02015	-6.158	-16.036	-0.0196	-5.924	-33.02
-0.0207	-5.386	-15.432	-0.02115	-6.19	-16.118	-0.0206	-5.926	-33.14
-0.0217	-5.41	-15.516	-0.02215	-6.22	-16.23	-0.0216	-5.928	-33.3
-0.0227	-5.438	-15.592	-0.02315	-6.25	-16.336	-0.0226	-5.93	-33.46
-0.0237	-5.466	-15.67	-0.02415	-6.278	-16.434	-0.0236	-5.932	-33.58
-0.0247	-5.484	-15.758	-0.02515	-6.302	-16.546	-0.0246	-5.94	-33.68
-0.0257	-5.512	-15.84	-0.02615	-6.334	-16.642	-0.0256	-5.988	-33.8
-0.0267	-5.536	-15.918	-0.02715	-6.348	-16.75	-0.0266	-6	-33.94
-0.0277	-5.562	-15.992	-0.02815	-6.382	-16.86	-0.0276	-6.004	-34.08
-0.0287	-5.582	-16.086	-0.02915	-6.426	-16.97	-0.0286	-6.004	-34.26
-0.0297	-5.618	-16.176	-0.03015	-6.438	-17.088	-0.0296	-6.008	-34.44
-0.0307	-5.634	-16.258	-0.03115	-6.446	-17.192	-0.0306	-6.008	-34.62
-0.0317	-5.648	-16.336	-0.03215	-6.47	-17.298	-0.0316	-6.018	-34.76
-0.0327	-5.68	-16.436	-0.03315	-6.48	-17.402	-0.0326	-6.022	-34.94
-0.0337	-5.71	-16.506	-0.03415	-6.508	-17.502	-0.0336	-6.03	-35.12
-0.0347	-5.722	-16.582	-0.03515	-6.532	-17.608	-0.0346	-6.038	-35.28
-0.0357	-5.762	-16.646	-0.03615	-6.56	-17.704	-0.0356	-6.056	-35.42
-0.0367	-5.776	-16.726	-0.03715	-6.602	-17.818	-0.0366	-6.072	-35.56
-0.0377	-5.798	-16.8	-0.03815	-6.642	-17.932	-0.0376	-6.086	-35.7
-0.0387	-5.824	-16.86	-0.03915	-6.656	-18.028	-0.0386	-6.098	-35.8
-0.0397	-5.848	-16.96	-0.04015	-6.672	-18.13	-0.0396	-6.11	-35.92
-0.0407	-5.872	-17.05	-0.04115	-6.696	-18.228	-0.0406	-6.122	-36.06
-0.0417	-5.89	-17.152	-0.04215	-6.726	-18.314	-0.0416	-6.132	-36.2
-0.0427	-5.912	-17.232	-0.04315	-6.744	-18.414	-0.0426	-6.146	-36.34
-0.0437	-5.938	-17.306	-0.04415	-6.766	-18.504	-0.0436	-6.17	-36.44
-0.0447	-5.964	-17.386	-0.04515	-6.788	-18.59	-0.0446	-6.182	-36.54
-0.0457	-5.994	-17.47	-0.04615	-6.802	-18.682	-0.0456	-6.194	-36.66
-0.0467	-6.026	-17.554	-0.04715	-6.83	-18.786	-0.0466	-6.214	-36.72
-0.0477	-6.04	-17.64	-0.04815	-6.868	-18.89	-0.0476	-6.236	-36.82
-0.0487	-6.072	-17.72	-0.04915	-6.888	-18.996	-0.0486	-6.254	-36.9
-0.0497	-6.092	-17.81	-0.05015	-6.902	-19.112	-0.0496	-6.28	-37.02
-0.0507	-6.126	-17.904	-0.05115	-6.932	-19.218	-0.0506	-6.31	-37.16
-0.0517	-6.138	-17.992	-0.05215	-6.956	-19.356	-0.0516	-6.326	-37.32
-0.0527	-6.156	-18.074	-0.05315	-6.982	-19.47	-0.0526	-6.342	-37.46
-0.0537	-6.176	-18.148	-0.05415	-7.008	-19.572	-0.0536	-6.36	-37.62
-0.0547	-6.2	-18.212	-0.05515	-7.042	-19.708	-0.0546	-6.38	-37.78
-0.0557	-6.234	-18.292	-0.05615	-7.076	-19.822	-0.0556	-6.404	-37.9
-0.0567	-6.262	-18.36	-0.05715	-7.092	-19.942	-0.0566	-6.442	-38.08
-0.0577	-6.292	-18.424	-0.05815	-7.122	-20.02	-0.0576	-6.466	-38.26
-0.0587	-6.316	-18.482	-0.05915	-7.148	-20.12	-0.0586	-6.496	-38.42
-0.0597	-6.338	-18.538	-0.06015	-7.18	-20.22	-0.0596	-6.524	-38.58
-0.0607	-6.358	-18.618	-0.06115	-7.21	-20.32	-0.0606	-6.55	-38.76
-0.0617	-6.382	-18.688	-0.06215	-7.234	-20.42	-0.0616	-6.584	-38.9
-0.0627	-6.418	-18.79	-0.06315	-7.254	-20.5	-0.0626	-6.612	-39.06
-0.0637	-6.446	-18.882	-0.06415	-7.288	-20.62	-0.0636	-6.65	-39.28
-0.0647	-6.466	-18.96	-0.06515	-7.31	-20.72	-0.0646	-6.682	-39.54
-0.0657	-6.49	-19.03	-0.06615	-7.336	-20.8	-0.0656	-6.718	-39.76
-0.0667	-6.536	-19.108	-0.06715	-7.376	-20.92	-0.0666	-6.756	-39.9
-0.0677	-6.562	-19.2	-0.06815	-7.402	-21.02	-0.0676	-6.802	-40.06
-0.0687	-6.584	-19.29	-0.06915	-7.432	-21.12	-0.0686	-6.846	-40.22
-0.0697	-6.618	-19.384	-0.07015	-7.462	-21.22	-0.0696	-6.888	-40.38
-0.0707	-6.638	-19.472	-0.07115	-7.49	-21.34	-0.0706	-6.936	-40.56
-0.0717	-6.674	-19.56	-0.07215	-7.514	-21.46	-0.0716	-6.986	-40.7
-0.0727	-6.708	-19.64	-0.07315	-7.548	-21.58	-0.0726	-7.044	-40.84
-0.0737	-6.74	-19.7	-0.07415	-7.588	-21.68	-0.0736	-7.102	-40.96
-0.0747	-6.762	-19.78	-0.07515	-7.624	-21.8	-0.0746	-7.156	-41.08
-0.0757	-6.796	-19.854	-0.07615	-7.654	-21.9	-0.0756	-7.22	-41.18
-0.0767	-6.838	-19.956	-0.07715	-7.688	-22	-0.0766	-7.28	-41.34
-0.0777	-6.878	-20.04	-0.07815	-7.724	-22.1	-0.0776	-7.356	-41.42
-0.0787	-6.906	-20.12	-0.07915	-7.764	-22.2	-0.0786	-7.432	-41.54
-0.0797	-6.934	-20.2	-0.08015	-7.808	-22.32	-0.0796	-7.5	-41.66
-0.0807	-6.976	-20.3	-0.08115	-7.854	-22.44	-0.0806	-7.572	-41.78
-0.0817	-7.016	-20.38	-0.08215	-7.888	-22.52	-0.0816	-7.65	-41.86
-0.0827	-7.058	-20.46	-0.08315	-7.934	-22.62	-0.0826	-7.724	-41.94
-0.0837	-7.096	-20.54	-0.08415	-7.986	-22.7	-0.0836	-7.812	-42
-0.0847	-7.142	-20.62	-0.08515	-8.042	-22.78	-0.0846	-7.892	-42.04
-0.0857	-7.174	-20.7	-0.08615	-8.086	-22.88	-0.0856	-7.982	-42.12
-0.0867	-7.224	-20.78	-0.08715	-8.132	-22.98	-0.0866	-8.058	-42.22
-0.0877	-7.254	-20.84	-0.08815	-8.176	-23.08	-0.0876	-8.16	-42.3
-0.0887	-7.29	-20.92	-0.08915	-8.238	-23.16	-0.0886	-8.266	-42.46
-0.0897	-7.34	-21	-0.09015	-8.298	-23.26	-0.0896	-8.364	-42.58
-0.0907	-7.394	-21.08	-0.09115	-8.346	-23.36	-0.0906	-8.482	-42.68
-0.0917	-7.432	-21.16	-0.09215	-8.408	-23.46	-0.0916	-8.598	-42.8
-0.0927	-7.484	-21.28	-0.09315	-8.466	-23.58	-0.0926	-8.708	-42.94
-0.0937	-7.534	-21.34	-0.09415	-8.528	-23.72	-0.0936	-8.83	-43.06
-0.0947	-7.57	-21.42	-0.09515	-8.596	-23.84	-0.0946	-8.95	-43.22
-0.0957	-7.62	-21.5	-0.09615	-8.664	-23.96	-0.0956	-9.09	-43.42
-0.0967	-7.656	-21.58	-0.09715	-8.728	-24.08	-0.0966	-9.23	-43.56
-0.0977	-7.698	-21.68	-0.09815	-8.794	-24.2	-0.0976	-9.36	-43.7
-0.0987	-7.748	-21.74	-0.09915	-8.862	-24.34	-0.0986	-9.504	-43.84
-0.0997	-7.804	-21.8	-0.10015	-8.936	-24.48	-0.0996	-9.642	-43.98
-0.1007	-7.858	-21.9	-0.10115	-8.994	-24.6	-0.1006	-9.778	-44.1
-0.1017	-7.91	-22.02	-0.10215	-9.082	-24.74	-0.1016	-9.936	-44.26
-0.1027	-7.952	-22.12	-0.10315	-9.16	-24.88	-0.1026	-10.082	-44.46
-0.1037	-8.01	-22.2	-0.10415	-9.258	-25	-0.1036	-10.238	-44.64
-0.1047	-8.074	-22.3	-0.10515	-9.328	-25.12	-0.1046	-10.392	-44.82
-0.1057	-8.114	-22.38	-0.10615	-9.418	-25.26	-0.1056	-10.55	-44.98
-0.1067	-8.168	-22.46	-0.10715	-9.504	-25.36	-0.1066	-10.708	-45.14
-0.1077	-8.222	-22.54	-0.10815	-9.584	-25.46	-0.1076	-10.884	-45.28
-0.1087	-8.306	-22.66	-0.10915	-9.678	-25.58	-0.1086	-11.062	-45.38
-0.1097	-8.356	-22.76	-0.11015	-9.754	-25.72	-0.1096	-11.242	-45.56
-0.1107	-8.414	-22.84	-0.11115	-9.838	-25.82	-0.1106	-11.426	-45.74
-0.1117	-8.474	-22.92	-0.11215	-9.928	-25.94	-0.1116	-11.594	-45.86
-0.1127	-8.544	-23	-0.11315	-10.016	-26.02	-0.1126	-11.78	-46
-0.1137	-8.598	-23.08	-0.11415	-10.11	-26.12	-0.1136	-11.968	-46.12
-0.1147	-8.662	-23.16	-0.11515	-10.21	-26.24	-0.1146	-12.154	-46.24
-0.1157	-8.728	-23.22	-0.11615	-10.298	-26.34	-0.1156	-12.346	-46.36
-0.1167	-8.78	-23.3	-0.11715	-10.406	-26.46	-0.1166	-12.542	-46.48
-0.1177	-8.848	-23.34	-0.11815	-10.514	-26.62	-0.1176	-12.744	-46.66
-0.1187	-8.91	-23.42	-0.11915	-10.628	-26.72	-0.1186	-12.946	-46.88
-0.1197	-8.982	-23.5	-0.12015	-10.73	-26.84	-0.1196	-13.146	-47.08
-0.1207	-9.052	-23.58	-0.12115	-10.84	-26.96	-0.1206	-13.348	-47.28
-0.1217	-9.118	-23.64	-0.12215	-10.946	-27.1	-0.1216	-13.554	-47.5
-0.1227	-9.182	-23.68	-0.12315	-11.056	-27.22	-0.1226	-13.756	-47.74
-0.1237	-9.252	-23.72	-0.12415	-11.152	-27.38	-0.1236	-13.97	-48
-0.1247	-9.328	-23.8	-0.12515	-11.278	-27.52	-0.1246	-14.186	-48.22
-0.1257	-9.388	-23.86	-0.12615	-11.386	-27.7	-0.1256	-14.412	-48.4
-0.1267	-9.468	-23.96	-0.12715	-11.502	-27.86	-0.1266	-14.638	-48.6
-0.1277	-9.538	-24.02	-0.12815	-11.618	-27.98	-0.1276	-14.858	-48.78
-0.1287	-9.61	-24.1	-0.12915	-11.74	-28.12	-0.1286	-15.076	-48.88
-0.1297	-9.68	-24.14	-0.13015	-11.866	-28.24	-0.1296	-15.298	-48.98
-0.1307	-9.752	-24.22	-0.13115	-11.99	-28.34	-0.1306	-15.544	-49.12
-0.1317	-9.832	-24.3	-0.13215	-12.11	-28.46	-0.1316	-15.774	-49.28
-0.1327	-9.908	-24.38	-0.13315	-12.238	-28.56	-0.1326	-16.002	-49.4
-0.1337	-9.984	-24.46	-0.13415	-12.36	-28.64	-0.1336	-16.238	-49.54
-0.1347	-10.052	-24.52	-0.13515	-12.486	-28.76	-0.1346	-16.474	-49.74
-0.1357	-10.132	-24.6	-0.13615	-12.61	-28.84	-0.1356	-16.712	-49.92
-0.1367	-10.212	-24.7	-0.13715	-12.748	-28.96	-0.1366	-16.962	-50.08
-0.1377	-10.28	-24.78	-0.13815	-12.87	-29.08	-0.1376	-17.208	-50.22
-0.1387	-10.364	-24.86	-0.13915	-13.02	-29.2	-0.1386	-17.44	-50.4
-0.1397	-10.44	-24.92	-0.14015	-13.164	-29.3	-0.1396	-17.68	-50.64
-0.1407	-10.512	-25	-0.14115	-13.306	-29.4	-0.1406	-17.934	-50.88
-0.1417	-10.596	-25.08	-0.14215	-13.446	-29.5	-0.1416	-18.182	-51.08
-0.1427	-10.672	-25.14	-0.14315	-13.578	-29.6	-0.1426	-18.43	-51.36
-0.1437	-10.744	-25.22	-0.14415	-13.714	-29.7	-0.1436	-18.69	-51.66
-0.1447	-10.836	-25.3	-0.14515	-13.848	-29.78	-0.1446	-18.948	-51.9
-0.1457	-10.912	-25.36	-0.14615	-13.986	-29.88	-0.1456	-19.194	-52.06
-0.1467	-10.992	-25.42	-0.14715	-14.118	-29.94	-0.1466	-19.456	-52.26
-0.1477	-11.08	-25.5	-0.14815	-14.25	-30.04	-0.1476	-19.714	-52.38
-0.1487	-11.168	-25.6	-0.14915	-14.392	-30.14	-0.1486	-19.962	-52.54
-0.1497	-11.25	-25.7	-0.15015	-14.538	-30.24	-0.1496	-20.22	-52.7
-0.1507	-11.336	-25.8	-0.15115	-14.694	-30.32	-0.1506	-20.48	-52.8
-0.1517	-11.424	-25.88	-0.15215	-14.846	-30.46	-0.1516	-20.74	-52.92
-0.1527	-11.506	-25.98	-0.15315	-14.994	-30.6	-0.1526	-21.02	-53.06
-0.1537	-11.588	-26.08	-0.15415	-15.156	-30.74	-0.1536	-21.28	-53.2
-0.1547	-11.684	-26.16	-0.15515	-15.304	-30.9	-0.1546	-21.54	-53.36
-0.1557	-11.762	-26.26	-0.15615	-15.436	-31.06	-0.1556	-21.82	-53.52
-0.1567	-11.856	-26.34	-0.15715	-15.59	-31.18	-0.1566	-22.08	-53.68
-0.1577	-11.938	-26.42	-0.15815	-15.75	-31.34	-0.1576	-22.36	-53.84
-0.1587	-12.022	-26.48	-0.15915	-15.896	-31.44	-0.1586	-22.64	-54
-0.1597	-12.106	-26.56	-0.16015	-16.046	-31.56	-0.1596	-22.92	-54.12
-0.1607	-12.2	-26.64	-0.16115	-16.194	-31.74	-0.1606	-23.2	-54.24
-0.1617	-12.278	-26.72	-0.16215	-16.354	-31.86	-0.1616	-23.48	-54.4
-0.1627	-12.362	-26.78	-0.16315	-16.522	-31.96	-0.1626	-23.76	-54.56
-0.1637	-12.46	-26.9	-0.16415	-16.66	-32.1	-0.1636	-24.02	-54.66
-0.1647	-12.552	-26.98	-0.16515	-16.814	-32.22	-0.1646	-24.3	-54.8
-0.1657	-12.636	-27.06	-0.16615	-16.972	-32.32	-0.1656	-24.6	-55.02
-0.1667	-12.724	-27.12	-0.16715	-17.138	-32.44	-0.1666	-24.88	-55.3
-0.1677	-12.816	-27.2	-0.16815	-17.298	-32.56	-0.1676	-25.18	-55.56
-0.1687	-12.916	-27.3	-0.16915	-17.462	-32.72	-0.1686	-25.46	-55.76
-0.1697	-13.006	-27.38	-0.17015	-17.62	-32.84	-0.1696	-25.74	-55.9
-0.1707	-13.084	-27.46	-0.17115	-17.778	-33	-0.1706	-26.06	-56
-0.1717	-13.184	-27.54	-0.17215	-17.942	-33.14	-0.1716	-26.34	-56.14
-0.1727	-13.274	-27.64	-0.17315	-18.106	-33.26	-0.1726	-26.64	-56.4
-0.1737	-13.382	-27.7	-0.17415	-18.266	-33.38	-0.1736	-26.94	-56.66
-0.1747	-13.46	-27.78	-0.17515	-18.418	-33.56	-0.1746	-27.22	-56.9
-0.1757	-13.55	-27.86	-0.17615	-18.59	-33.74	-0.1756	-27.5	-57.14
-0.1767	-13.642	-27.94	-0.17715	-18.73	-33.92	-0.1766	-27.8	-57.38
-0.1777	-13.736	-28	-0.17815	-18.9	-34.08	-0.1776	-28.08	-57.6
-0.1787	-13.824	-28.06	-0.17915	-19.06	-34.2	-0.1786	-28.38	-57.92
-0.1797	-13.926	-28.14	-0.18015	-19.224	-34.32	-0.1796	-28.68	-58.1
-0.1807	-14.026	-28.24	-0.18115	-19.398	-34.44	-0.1806	-28.98	-58.28
-0.1817	-14.11	-28.3	-0.18215	-19.562	-34.56	-0.1816	-29.28	-58.42
-0.1827	-14.214	-28.38	-0.18315	-19.722	-34.64	-0.1826	-29.6	-58.54
-0.1837	-14.296	-28.44	-0.18415	-19.884	-34.7	-0.1836	-29.9	-58.62
-0.1847	-14.388	-28.52	-0.18515	-20.04	-34.82	-0.1846	-30.2	-58.7
-0.1857	-14.49	-28.6	-0.18615	-20.22	-34.92	-0.1856	-30.52	-58.9
-0.1867	-14.588	-28.68	-0.18715	-20.38	-35.02	-0.1866	-30.86	-59.12
-0.1877	-14.68	-28.78	-0.18815	-20.56	-35.12	-0.1876	-31.14	-59.32
-0.1887	-14.78	-28.88	-0.18915	-20.74	-35.22	-0.1886	-31.46	-59.6
-0.1897	-14.874	-28.98	-0.19015	-20.9	-35.34	-0.1896	-31.76	-60
-0.1907	-14.97	-29.08	-0.19115	-21.06	-35.44	-0.1906	-32.08	-60.42
-0.1917	-15.064	-29.16	-0.19215	-21.24	-35.54	-0.1916	-32.38	-60.86
-0.1927	-15.162	-29.22	-0.19315	-21.4	-35.64	-0.1926	-32.68	-61.18
-0.1937	-15.258	-29.3	-0.19415	-21.58	-35.74	-0.1936	-33	-61.38
-0.1947	-15.364	-29.4	-0.19515	-21.74	-35.88	-0.1946	-33.32	-61.48
-0.1957	-15.462	-29.46	-0.19615	-21.9	-36.02	-0.1956	-33.64	-61.5
-0.1967	-15.564	-29.54	-0.19715	-22.08	-36.16	-0.1966	-33.96	-61.54
-0.1977	-15.662	-29.62	-0.19815	-22.24	-36.28	-0.1976	-34.28	-61.58
-0.1987	-15.754	-29.7	-0.19915	-22.42	-36.42	-0.1986	-34.6	-61.64
-0.1997	-15.856	-29.78	-0.20015	-22.58	-36.54	-0.1996	-34.92	-61.84
-0.2007	-15.962	-29.86	-0.20115	-22.76	-36.66	-0.2006	-35.24	-62.1
-0.2017	-16.046	-29.94	-0.20215	-22.92	-36.76	-0.2016	-35.58	-62.28
-0.2027	-16.14	-30.02	-0.20315	-23.1	-36.9	-0.2026	-35.88	-62.52
-0.2037	-16.252	-30.12	-0.20415	-23.26	-37.04	-0.2036	-36.18	-62.82
-0.2047	-16.368	-30.18	-0.20515	-23.44	-37.14	-0.2046	-36.52	-63.14
-0.2057	-16.462	-30.24	-0.20615	-23.62	-37.28	-0.2056	-36.86	-63.48
-0.2067	-16.566	-30.32	-0.20715	-23.78	-37.42	-0.2066	-37.18	-63.8
-0.2077	-16.66	-30.4	-0.20815	-23.96	-37.56	-0.2076	-37.5	-64.02
-0.2087	-16.76	-30.46	-0.20915	-24.14	-37.72	-0.2086	-37.82	-64.16
-0.2097	-16.866	-30.54	-0.21015	-24.32	-37.9	-0.2096	-38.16	-64.38
-0.2107	-16.976	-30.62	-0.21115	-24.5	-38.08	-0.2106	-38.48	-64.58
-0.2117	-17.068	-30.72	-0.21215	-24.66	-38.22	-0.2116	-38.8	-64.8
-0.2127	-17.166	-30.8	-0.21315	-24.82	-38.4	-0.2126	-39.14	-65.04
-0.2137	-17.262	-30.88	-0.21415	-24.98	-38.56	-0.2136	-39.46	-65.32
-0.2147	-17.376	-30.94	-0.21515	-25.16	-38.72	-0.2146	-39.82	-65.64
-0.2157	-17.484	-30.98	-0.21615	-25.34	-38.94	-0.2156	-40.14	-65.96
-0.2167	-17.58	-31.02	-0.21715	-25.52	-39.12	-0.2166	-40.48	-66.4
-0.2177	-17.664	-31.1	-0.21815	-25.7	-39.32	-0.2176	-40.8	-66.92
-0.2187	-17.77	-31.16	-0.21915	-25.88	-39.54	-0.2186	-41.14	-67.38
-0.2197	-17.888	-31.24	-0.22015	-26.06	-39.68	-0.2196	-41.48	-67.76
-0.2207	-17.996	-31.32	-0.22115	-26.24	-39.78	-0.2206	-41.82	-68.06
-0.2217	-18.09	-31.4	-0.22215	-26.42	-39.96	-0.2216	-42.14	-68.34
-0.2227	-18.192	-31.48	-0.22315	-26.6	-40.14	-0.2226	-42.48	-68.7
-0.2237	-18.286	-31.54	-0.22415	-26.8	-40.32	-0.2236	-42.84	-69.08
-0.2247	-18.402	-31.64	-0.22515	-27	-40.46	-0.2246	-43.18	-69.42
-0.2257	-18.508	-31.68	-0.22615	-27.2	-40.62	-0.2256	-43.52	-69.7
-0.2267	-18.61	-31.74	-0.22715	-27.38	-40.8	-0.2266	-43.84	-69.98
-0.2277	-18.708	-31.86	-0.22815	-27.54	-40.94	-0.2276	-44.16	-70.3
-0.2287	-18.814	-31.96	-0.22915	-27.74	-41.1	-0.2286	-44.5	-70.58
-0.2297	-18.92	-32.06	-0.23015	-27.92	-41.3	-0.2296	-44.82	-70.84
-0.2307	-19.022	-32.18	-0.23115	-28.1	-41.48	-0.2306	-45.18	-71.08
-0.2317	-19.114	-32.3	-0.23215	-28.28	-41.62	-0.2316	-45.52	-71.3
-0.2327	-19.23	-32.38	-0.23315	-28.46	-41.74	-0.2326	-45.86	-71.6
-0.2337	-19.338	-32.48	-0.23415	-28.64	-41.86	-0.2336	-46.22	-71.94
-0.2347	-19.442	-32.56	-0.23515	-28.82	-41.96	-0.2346	-46.56	-72.3
-0.2357	-19.548	-32.62	-0.23615	-28.98	-42.06	-0.2356	-46.9	-72.56
-0.2367	-19.66	-32.66	-0.23715	-29.16	-42.18	-0.2366	-47.26	-72.74
-0.2377	-19.752	-32.72	-0.23815	-29.34	-42.3	-0.2376	-47.62	-72.9
-0.2387	-19.858	-32.84	-0.23915	-29.52	-42.42	-0.2386	-47.98	-73.08
-0.2397	-19.966	-32.92	-0.24015	-29.7	-42.52	-0.2396	-48.34	-73.26
-0.2407	-20.06	-33.02	-0.24115	-29.88	-42.62	-0.2406	-48.68	-73.38
-0.2417	-20.18	-33.14	-0.24215	-30.06	-42.7	-0.2416	-49	-73.5
-0.2427	-20.26	-33.24	-0.24315	-30.26	-42.82	-0.2426	-49.38	-73.64
-0.2437	-20.36	-33.32	-0.24415	-30.44	-42.94	-0.2436	-49.74	-73.92
-0.2447	-20.48	-33.36	-0.24515	-30.64	-43.08	-0.2446	-50.1	-74.34
-0.2457	-20.58	-33.42	-0.24615	-30.82	-43.26	-0.2456	-50.44	-74.66
-0.2467	-20.7	-33.5	-0.24715	-31	-43.44	-0.2466	-50.8	-74.92
-0.2477	-20.82	-33.58	-0.24815	-31.18	-43.56	-0.2476	-51.16	-75.22
-0.2487	-20.92	-33.64	-0.24915	-31.36	-43.66	-0.2486	-51.5	-75.5
-0.2497	-21.02	-33.7	-0.25015	-31.54	-43.74	-0.2496	-51.86	-75.7
-0.2507	-21.12	-33.78	-0.25115	-31.7	-43.82	-0.2506	-52.2	-75.88
-0.2517	-21.22	-33.84	-0.25215	-31.92	-43.88	-0.2516	-52.56	-76.22
-0.2527	-21.34	-33.9	-0.25315	-32.12	-43.96	-0.2526	-52.92	-76.42
-0.2537	-21.44	-33.94	-0.25415	-32.28	-44.04	-0.2536	-53.28	-76.68
-0.2547	-21.54	-34	-0.25515	-32.48	-44.12	-0.2546	-53.64	-77.1
-0.2557	-21.64	-34.1	-0.25615	-32.66	-44.2	-0.2556	-54	-77.52
-0.2567	-21.74	-34.2	-0.25715	-32.84	-44.28	-0.2566	-54.34	-77.9
-0.2577	-21.86	-34.28	-0.25815	-33.02	-44.38	-0.2576	-54.68	-78.18
-0.2587	-21.98	-34.38	-0.25915	-33.2	-44.46	-0.2586	-55.08	-78.4
-0.2597	-22.08	-34.48	-0.26015	-33.38	-44.56	-0.2596	-55.42	-78.62
-0.2607	-22.18	-34.62	-0.26115	-33.56	-44.74	-0.2606	-55.76	-78.82
-0.2617	-22.3	-34.72	-0.26215	-33.76	-44.86	-0.2616	-56.12	-79.08
-0.2627	-22.4	-34.78	-0.26315	-33.94	-44.96	-0.2626	-56.48	-79.44
-0.2637	-22.52	-34.82	-0.26415	-34.14	-45.14	-0.2636	-56.84	-79.68
-0.2647	-22.62	-34.86	-0.26515	-34.3	-45.32	-0.2646	-57.22	-79.94
-0.2657	-22.72	-34.92	-0.26615	-34.5	-45.54	-0.2656	-57.58	-80.22
-0.2667	-22.82	-35	-0.26715	-34.7	-45.74	-0.2666	-57.94	-80.4
-0.2677	-22.92	-35.06	-0.26815	-34.9	-45.98	-0.2676	-58.3	-80.52
-0.2687	-23.02	-35.16	-0.26915	-35.08	-46.16	-0.2686	-58.66	-80.64
-0.2697	-23.14	-35.26	-0.27015	-35.26	-46.32	-0.2696	-59.02	-80.98
-0.2707	-23.24	-35.3	-0.27115	-35.42	-46.5	-0.2706	-59.38	-81.48
-0.2717	-23.34	-35.34	-0.27215	-35.62	-46.6	-0.2716	-59.74	-82.06
-0.2727	-23.44	-35.38	-0.27315	-35.8	-46.7	-0.2726	-60.08	-82.6
-0.2737	-23.54	-35.42	-0.27415	-35.98	-46.82	-0.2736	-60.46	-83.1
-0.2747	-23.66	-35.48	-0.27515	-36.16	-46.98	-0.2746	-60.84	-83.52
-0.2757	-23.76	-35.54	-0.27615	-36.34	-47.16	-0.2756	-61.22	-83.92
-0.2767	-23.88	-35.66	-0.27715	-36.54	-47.3	-0.2766	-61.62	-84.44
-0.2777	-23.98	-35.8	-0.27815	-36.72	-47.44	-0.2776	-61.96	-84.86
-0.2787	-24.1	-35.9	-0.27915	-36.9	-47.6	-0.2786	-62.32	-85.08
-0.2797	-24.2	-36.02	-0.28015	-37.08	-47.8	-0.2796	-62.7	-85.36
-0.2807	-24.32	-36.12	-0.28115	-37.26	-48.02	-0.2806	-63.06	-85.68
-0.2817	-24.4	-36.24	-0.28215	-37.46	-48.24	-0.2816	-63.46	-85.96
-0.2827	-24.54	-36.32	-0.28315	-37.66	-48.48	-0.2826	-63.82	-86.26
-0.2837	-24.64	-36.46	-0.28415	-37.86	-48.7	-0.2836	-64.2	-86.42
-0.2847	-24.76	-36.56	-0.28515	-38.04	-48.9	-0.2846	-64.58	-86.54
-0.2857	-24.86	-36.68	-0.28615	-38.24	-49.16	-0.2856	-64.96	-86.68
-0.2867	-24.96	-36.74	-0.28715	-38.42	-49.4	-0.2866	-65.3	-86.94
-0.2877	-25.08	-36.76	-0.28815	-38.6	-49.62	-0.2876	-65.66	-87.18
-0.2887	-25.18	-36.84	-0.28915	-38.8	-49.8	-0.2886	-66.04	-87.46
-0.2897	-25.3	-36.9	-0.29015	-39	-49.98	-0.2896	-66.42	-87.8
-0.2907	-25.4	-36.98	-0.29115	-39.18	-50.14	-0.2906	-66.78	-88.1
-0.2917	-25.52	-37.04	-0.29215	-39.36	-50.34	-0.2916	-67.14	-88.36
-0.2927	-25.64	-37.06	-0.29315	-39.56	-50.64	-0.2926	-67.5	-88.66
-0.2937	-25.74	-37.1	-0.29415	-39.74	-50.9	-0.2936	-67.88	-88.94
-0.2947	-25.82	-37.16	-0.29515	-39.94	-51.12	-0.2946	-68.26	-89.22
-0.2957	-25.96	-37.22	-0.29615	-40.14	-51.3	-0.2956	-68.64	-89.42
-0.2967	-26.06	-37.34	-0.29715	-40.32	-51.46	-0.2966	-69.02	-89.6
-0.2977	-26.18	-37.44	-0.29815	-40.54	-51.6	-0.2976	-69.4	-90
-0.2987	-26.3	-37.56	-0.29915	-40.74	-51.72	-0.2986	-69.76	-90.64
-0.2997	-26.42	-37.66	-0.30015	-40.94	-51.82	-0.2996	-70.14	-91.34
-0.3007	-26.54	-37.76	-0.30115	-41.14	-51.86	-0.3006	-70.5	-92.08
-0.3017	-26.64	-37.86	-0.30215	-41.3	-51.9	-0.3016	-70.88	-92.66
-0.3027	-26.74	-37.92	-0.30315	-41.5	-51.96	-0.3026	-71.28	-93.06
-0.3037	-26.86	-38	-0.30415	-41.7	-52.02	-0.3036	-71.66	-93.4
-0.3047	-26.96	-38.08	-0.30515	-41.88	-52.12	-0.3046	-72.04	-93.7
-0.3057	-27.08	-38.18	-0.30615	-42.08	-52.18	-0.3056	-72.42	-93.96
-0.3067	-27.18	-38.28	-0.30715	-42.28	-52.24	-0.3066	-72.82	-94.22
-0.3077	-27.32	-38.38	-0.30815	-42.46	-52.3	-0.3076	-73.18	-94.52
-0.3087	-27.4	-38.46	-0.30915	-42.66	-52.38	-0.3086	-73.56	-94.8
-0.3097	-27.52	-38.54	-0.31015	-42.82	-52.46	-0.3096	-73.96	-95.22
-0.3107	-27.64	-38.58	-0.31115	-43	-52.54	-0.3106	-74.32	-95.74
-0.3117	-27.74	-38.62	-0.31215	-43.18	-52.66	-0.3116	-74.72	-96.28
-0.3127	-27.86	-38.72	-0.31315	-43.4	-52.82	-0.3126	-75.08	-96.76
-0.3137	-27.98	-38.84	-0.31415	-43.58	-52.98	-0.3136	-75.46	-97.12
-0.3147	-28.06	-38.98	-0.31515	-43.76	-53.12	-0.3146	-75.84	-97.42
-0.3157	-28.18	-39.16	-0.31615	-43.96	-53.28	-0.3156	-76.22	-97.62
-0.3167	-28.28	-39.32	-0.31715	-44.16	-53.44	-0.3166	-76.58	-97.84
-0.3177	-28.4	-39.44	-0.31815	-44.34	-53.6	-0.3176	-76.98	-98.4
-0.3187	-28.52	-39.56	-0.31915	-44.52	-53.74	-0.3186	-77.36	-99.2
-0.3197	-28.64	-39.64	-0.32015	-44.74	-53.82	-0.3196	-77.74	-99.64
-0.3207	-28.76	-39.72	-0.32115	-44.96	-53.9	-0.3206	-78.14	-99.82
-0.3217	-28.86	-39.8	-0.32215	-45.14	-54.02	-0.3216	-78.54	-99.98
-0.3227	-28.98	-39.84	-0.32315	-45.34	-54.14	-0.3226	-78.9	-100.1
-0.3237	-29.1	-39.86	-0.32415	-45.52	-54.24	-0.3236	-79.3	-100.24
-0.3247	-29.2	-39.92	-0.32515	-45.7	-54.38	-0.3246	-79.68	-100.38
-0.3257	-29.3	-39.98	-0.32615	-45.9	-54.58	-0.3256	-80.06	-100.5
-0.3267	-29.42	-40.08	-0.32715	-46.1	-54.8	-0.3266	-80.44	-100.58
-0.3277	-29.54	-40.18	-0.32815	-46.3	-55.08	-0.3276	-80.8	-100.62
-0.3287	-29.66	-40.28	-0.32915	-46.5	-55.36	-0.3286	-81.18	-100.72
-0.3297	-29.78	-40.38	-0.33015	-46.68	-55.62	-0.3296	-81.58	-101.04
-0.3307	-29.86	-40.5	-0.33115	-46.86	-55.86	-0.3306	-81.96	-101.52
-0.3317	-29.98	-40.58	-0.33215	-47.06	-56.08	-0.3316	-82.36	-102.18
-0.3327	-30.1	-40.66	-0.33315	-47.26	-56.32	-0.3326	-82.76	-102.88
-0.3337	-30.2	-40.78	-0.33415	-47.44	-56.54	-0.3336	-83.12	-103.4
-0.3347	-30.32	-40.88	-0.33515	-47.64	-56.72	-0.3346	-83.5	-103.58
-0.3357	-30.42	-41	-0.33615	-47.86	-56.84	-0.3356	-83.86	-103.8
-0.3367	-30.54	-41.14	-0.33715	-48.06	-56.96	-0.3366	-84.26	-103.96
-0.3377	-30.64	-41.2	-0.33815	-48.26	-57.04	-0.3376	-84.64	-104.26
-0.3387	-30.78	-41.24	-0.33915	-48.48	-57.1	-0.3386	-85.04	-104.76
-0.3397	-30.9	-41.28	-0.34015	-48.66	-57.16	-0.3396	-85.44	-105.26
-0.3407	-31	-41.32	-0.34115	-48.86	-57.26	-0.3406	-85.82	-105.62
-0.3417	-31.12	-41.44	-0.34215	-49.02	-57.34	-0.3416	-86.22	-105.84
-0.3427	-31.24	-41.58	-0.34315	-49.2	-57.44	-0.3426	-86.62	-105.9
-0.3437	-31.36	-41.74	-0.34415	-49.38	-57.5	-0.3436	-87.02	-106.02
-0.3447	-31.46	-41.9	-0.34515	-49.58	-57.54	-0.3446	-87.34	-106.2
-0.3457	-31.56	-42	-0.34615	-49.78	-57.56	-0.3456	-87.72	-106.4
-0.3467	-31.68	-42.1	-0.34715	-49.98	-57.6	-0.3466	-88.14	-106.68
-0.3477	-31.8	-42.18	-0.34815	-50.18	-57.68	-0.3476	-88.54	-107.06
-0.3487	-31.96	-42.24	-0.34915	-50.38	-57.82	-0.3486	-88.94	-107.54
-0.3497	-32.04	-42.28	-0.35015	-50.56	-57.92	-0.3496	-89.3	-107.94
-0.3507	-32.14	-42.32	-0.35115	-50.74	-58.04	-0.3506	-89.7	-108.22
-0.3517	-32.3	-42.38	-0.35215	-50.94	-58.22	-0.3516	-90.08	-108.72
-0.3527	-32.42	-42.46	-0.35315	-51.1	-58.4	-0.3526	-90.5	-109.38
-0.3537	-32.54	-42.56	-0.35415	-51.34	-58.58	-0.3536	-90.9	-110.06
-0.3547	-32.66	-42.7	-0.35515	-51.58	-58.84	-0.3546	-91.3	-110.7
-0.3557	-32.78	-42.78	-0.35615	-51.8	-59.1	-0.3556	-91.72	-111.24
-0.3567	-32.9	-42.86	-0.35715	-51.96	-59.38	-0.3566	-92.14	-111.62
-0.3577	-33.02	-42.96	-0.35815	-52.12	-59.74	-0.3576	-92.54	-111.86
-0.3587	-33.1	-42.98	-0.35915	-52.3	-60.12	-0.3586	-92.92	-112.1
-0.3597	-33.22	-43.04	-0.36015	-52.5	-60.36	-0.3596	-93.32	-112.56
-0.3607	-33.34	-43.12	-0.36115	-52.68	-60.52	-0.3606	-93.7	-113.02
-0.3617	-33.46	-43.16	-0.36215	-52.94	-60.7	-0.3616	-94.1	-113.42
-0.3627	-33.54	-43.2	-0.36315	-53.16	-60.82	-0.3626	-94.5	-113.82
-0.3637	-33.68	-43.24	-0.36415	-53.36	-60.9	-0.3636	-94.94	-114.22
-0.3647	-33.78	-43.28	-0.36515	-53.58	-61.02	-0.3646	-95.34	-114.6
-0.3657	-33.9	-43.3	-0.36615	-53.78	-61.2	-0.3656	-95.72	-115.02
-0.3667	-34.02	-43.3	-0.36715	-53.98	-61.36	-0.3666	-96.12	-115.3
-0.3677	-34.14	-43.36	-0.36815	-54.18	-61.56	-0.3676	-96.48	-115.58
-0.3687	-34.22	-43.46	-0.36915	-54.38	-61.82	-0.3686	-96.86	-115.76
-0.3697	-34.38	-43.54	-0.37015	-54.58	-62.08	-0.3696	-97.3	-115.9
-0.3707	-34.46	-43.6	-0.37115	-54.78	-62.38	-0.3706	-97.72	-116.06
-0.3717	-34.58	-43.68	-0.37215	-54.98	-62.6	-0.3716	-98.1	-116.16
-0.3727	-34.7	-43.76	-0.37315	-55.18	-62.82	-0.3726	-98.5	-116.48
-0.3737	-34.82	-43.88	-0.37415	-55.34	-62.94	-0.3736	-98.9	-117.06
-0.3747	-34.92	-43.98	-0.37515	-55.52	-63.06	-0.3746	-99.28	-117.72
-0.3757	-35.06	-44.1	-0.37615	-55.72	-63.22	-0.3756	-99.68	-118.2
-0.3767	-35.16	-44.22	-0.37715	-55.92	-63.36	-0.3766	-100.1	-118.4
-0.3777	-35.26	-44.32	-0.37815	-56.14	-63.5	-0.3776	-100.48	-118.56
-0.3787	-35.36	-44.4	-0.37915	-56.34	-63.7	-0.3786	-100.9	-118.7
-0.3797	-35.48	-44.54	-0.38015	-56.56	-63.84	-0.3796	-101.3	-118.98
-0.3807	-35.62	-44.64	-0.38115	-56.78	-64.02	-0.3806	-101.68	-119.26
-0.3817	-35.72	-44.72	-0.38215	-57	-64.16	-0.3816	-102.08	-119.74
-0.3827	-35.84	-44.78	-0.38315	-57.18	-64.34	-0.3826	-102.46	-120.34
-0.3837	-35.94	-44.84	-0.38415	-57.34	-64.58	-0.3836	-102.88	-121.06
-0.3847	-36.06	-44.92	-0.38515	-57.54	-64.78	-0.3846	-103.3	-121.56
-0.3857	-36.18	-45.02	-0.38615	-57.74	-64.88	-0.3856	-103.7	-121.92
-0.3867	-36.28	-45.14	-0.38715	-57.94	-64.94	-0.3866	-104.1	-122.36
-0.3877	-36.42	-45.24	-0.38815	-58.12	-64.98	-0.3876	-104.48	-122.94
-0.3887	-36.54	-45.34	-0.38915	-58.3	-65.04	-0.3886	-104.88	-123.68
-0.3897	-36.66	-45.44	-0.39015	-58.52	-65.16	-0.3896	-105.26	-124.36
-0.3907	-36.76	-45.58	-0.39115	-58.7	-65.32	-0.3906	-105.66	-124.96
-0.3917	-36.88	-45.68	-0.39215	-58.9	-65.56	-0.3916	-106.06	-125.26
-0.3927	-36.98	-45.74	-0.39315	-59.1	-65.76	-0.3926	-106.48	-125.42
-0.3937	-37.1	-45.82	-0.39415	-59.3	-65.92	-0.3936	-106.84	-125.66
-0.3947	-37.22	-45.9	-0.39515	-59.48	-66.16	-0.3946	-107.26	-125.98
-0.3957	-37.34	-45.96	-0.39615	-59.72	-66.38	-0.3956	-107.66	-126.28
-0.3967	-37.46	-46.04	-0.39715	-59.94	-66.58	-0.3966	-108.08	-126.62
-0.3977	-37.56	-46.12	-0.39815	-60.14	-66.78	-0.3976	-108.5	-126.96
-0.3987	-37.68	-46.2	-0.39915	-60.36	-67.04	-0.3986	-108.9	-127.46
-0.3997	-37.78	-46.28	-0.40015	-60.56	-67.26	-0.3996	-109.3	-128.02
-0.4007	-37.92	-46.4	-0.40115	-60.78	-67.5	-0.4006	-109.68	-128.36
-0.4017	-38.04	-46.5	-0.40215	-61.02	-67.64	-0.4016	-110.06	-128.64
-0.4027	-38.16	-46.6	-0.40315	-61.2	-67.78	-0.4026	-110.48	-129
-0.4037	-38.28	-46.7	-0.40415	-61.42	-67.88	-0.4036	-110.88	-129.48
-0.4047	-38.38	-46.78	-0.40515	-61.62	-67.98	-0.4046	-111.3	-129.76
-0.4057	-38.48	-46.88	-0.40615	-61.78	-68.14	-0.4056	-111.74	-130.04
-0.4067	-38.6	-46.96	-0.40715	-61.96	-68.36	-0.4066	-112.16	-130.52
-0.4077	-38.72	-47.04	-0.40815	-62.14	-68.54	-0.4076	-112.54	-131
-0.4087	-38.88	-47.08	-0.40915	-62.32	-68.74	-0.4086	-113	-131.18
-0.4097	-39	-47.16	-0.41015	-62.5	-68.94	-0.4096	-113.44	-131.34
-0.4107	-39.12	-47.24	-0.41115	-62.7	-69.18	-0.4106	-113.88	-131.68
-0.4117	-39.24	-47.38	-0.41215	-62.92	-69.44	-0.4116	-114.28	-132.1
-0.4127	-39.34	-47.46	-0.41315	-63.12	-69.78	-0.4126	-114.7	-132.52
-0.4137	-39.46	-47.54	-0.41415	-63.34	-70.08	-0.4136	-115.14	-132.82
-0.4147	-39.58	-47.68	-0.41515	-63.54	-70.4	-0.4146	-115.52	-133.1
-0.4157	-39.7	-47.78	-0.41615	-63.74	-70.66	-0.4156	-115.94	-133.46
-0.4167	-39.82	-47.86	-0.41715	-63.98	-71.06	-0.4166	-116.36	-133.94
-0.4177	-39.96	-47.94	-0.41815	-64.16	-71.54	-0.4176	-116.78	-134.52
-0.4187	-40.04	-48.06	-0.41915	-64.38	-71.86	-0.4186	-117.18	-135.14
-0.4197	-40.2	-48.12	-0.42015	-64.6	-72	-0.4196	-117.54	-135.54
-0.4207	-40.3	-48.16	-0.42115	-64.8	-72.12	-0.4206	-117.94	-135.9
-0.4217	-40.42	-48.2	-0.42215	-64.98	-72.2	-0.4216	-118.34	-136.02
-0.4227	-40.54	-48.3	-0.42315	-65.22	-72.12	-0.4226	-118.76	-136.4
-0.4237	-40.66	-48.42	-0.42415	-65.46	-72.02	-0.4236	-119.14	-136.88
-0.4247	-40.82	-48.54	-0.42515	-65.66	-72.02	-0.4246	-119.58	-137.3
-0.4257	-40.9	-48.66	-0.42615	-65.88	-72.08	-0.4256	-119.98	-137.56
-0.4267	-41	-48.78	-0.42715	-66.08	-72.22	-0.4266	-120.4	-137.82
-0.4277	-41.14	-48.84	-0.42815	-66.26	-72.48	-0.4276	-120.78	-138.14
-0.4287	-41.26	-48.94	-0.42915	-66.48	-72.78	-0.4286	-121.24	-138.68
-0.4297	-41.38	-49.02	-0.43015	-66.68	-73.02	-0.4296	-121.66	-139.16
-0.4307	-41.48	-49.14	-0.43115	-66.88	-73.24	-0.4306	-122.04	-139.7
-0.4317	-41.58	-49.26	-0.43215	-67.04	-73.44	-0.4316	-122.44	-140.28
-0.4327	-41.7	-49.36	-0.43315	-67.2	-73.6	-0.4326	-122.88	-140.66
-0.4337	-41.84	-49.44	-0.43415	-67.42	-73.8	-0.4336	-123.3	-141.1
-0.4347	-41.96	-49.54	-0.43515	-67.68	-74.06	-0.4346	-123.72	-141.5
-0.4357	-42.06	-49.68	-0.43615	-67.92	-74.24	-0.4356	-124.1	-141.86
-0.4367	-42.18	-49.84	-0.43715	-68.1	-74.4	-0.4366	-124.54	-142.42
-0.4377	-42.3	-49.98	-0.43815	-68.3	-74.68	-0.4376	-124.98	-143.04
-0.4387	-42.42	-50.1	-0.43915	-68.52	-74.86	-0.4386	-125.4	-143.58
-0.4397	-42.52	-50.2	-0.44015	-68.72	-74.84	-0.4396	-125.82	-144.02
-0.4407	-42.64	-50.3	-0.44115	-68.88	-74.8	-0.4406	-126.24	-144.42
-0.4417	-42.76	-50.36	-0.44215	-69.08	-74.78	-0.4416	-126.66	-144.88
-0.4427	-42.9	-50.48	-0.44315	-69.28	-74.88	-0.4426	-127.12	-145.34
-0.4437	-43.04	-50.64	-0.44415	-69.48	-75	-0.4436	-127.54	-145.66
-0.4447	-43.18	-50.72	-0.44515	-69.66	-75.16	-0.4446	-127.92	-146.06
-0.4457	-43.26	-50.82	-0.44615	-69.86	-75.3	-0.4456	-128.32	-146.7
-0.4467	-43.38	-50.92	-0.44715	-70.08	-75.5	-0.4466	-128.72	-147.3
-0.4477	-43.5	-51	-0.44815	-70.28	-75.78	-0.4476	-129.18	-147.64
-0.4487	-43.62	-51.08	-0.44915	-70.48	-75.98	-0.4486	-129.56	-147.8
-0.4497	-43.72	-51.18	-0.45015	-70.68	-76.18	-0.4496	-129.98	-147.96
-0.4507	-43.84	-51.28	-0.45115	-70.92	-76.38	-0.4506	-130.4	-148.14
-0.4517	-43.96	-51.34	-0.45215	-71.16	-76.72	-0.4516	-130.78	-148.5
-0.4527	-44.08	-51.44	-0.45315	-71.32	-77.06	-0.4526	-131.2	-149.08
-0.4537	-44.2	-51.52	-0.45415	-71.54	-77.38	-0.4536	-131.64	-149.54
-0.4547	-44.32	-51.6	-0.45515	-71.74	-77.68	-0.4546	-132.1	-150.16
-0.4557	-44.42	-51.7	-0.45615	-71.9	-77.96	-0.4556	-132.54	-150.52
-0.4567	-44.56	-51.78	-0.45715	-72.06	-78.2	-0.4566	-132.94	-151.02
-0.4577	-44.66	-51.88	-0.45815	-72.28	-78.48	-0.4576	-133.32	-151.34
-0.4587	-44.8	-52	-0.45915	-72.48	-78.76	-0.4586	-133.76	-151.62
-0.4597	-44.92	-52.12	-0.46015	-72.66	-79.14	-0.4596	-134.2	-152.02
-0.4607	-45.04	-52.24	-0.46115	-72.9	-79.42	-0.4606	-134.62	-152.34
-0.4617	-45.14	-52.34	-0.46215	-73.1	-79.62	-0.4616	-135.04	-152.7
-0.4627	-45.26	-52.44	-0.46315	-73.3	-79.76	-0.4626	-135.48	-153.2
-0.4637	-45.38	-52.5	-0.46415	-73.48	-79.88	-0.4636	-135.86	-153.48
-0.4647	-45.48	-52.58	-0.46515	-73.66	-79.9	-0.4646	-136.26	-153.86
-0.4657	-45.6	-52.68	-0.46615	-73.86	-79.96	-0.4656	-136.68	-154.3
-0.4667	-45.72	-52.8	-0.46715	-74.04	-80.02	-0.4666	-137.08	-154.8
-0.4677	-45.86	-52.9	-0.46815	-74.26	-80.12	-0.4676	-137.52	-155.28
-0.4687	-45.98	-52.98	-0.46915	-74.48	-80.3	-0.4686	-137.96	-155.62
-0.4697	-46.1	-53.02	-0.47015	-74.74	-80.44	-0.4696	-138.34	-155.92
-0.4707	-46.2	-53.08	-0.47115	-74.96	-80.56	-0.4706	-138.76	-156.28
-0.4717	-46.32	-53.16	-0.47215	-75.16	-80.76	-0.4716	-139.2	-156.54
-0.4727	-46.44	-53.28	-0.47315	-75.4	-80.96	-0.4726	-139.68	-156.84
-0.4737	-46.54	-53.42	-0.47415	-75.58	-81.12	-0.4736	-140.08	-157.34
-0.4747	-46.66	-53.58	-0.47515	-75.78	-81.28	-0.4746	-140.5	-157.96
-0.4757	-46.8	-53.74	-0.47615	-76	-81.52	-0.4756	-140.9	-158.6
-0.4767	-46.94	-53.88	-0.47715	-76.16	-81.78	-0.4766	-141.32	-159.02
-0.4777	-47.04	-53.96	-0.47815	-76.36	-82.1	-0.4776	-141.76	-159.4
-0.4787	-47.14	-54.16	-0.47915	-76.54	-82.44	-0.4786	-142.16	-159.88
-0.4797	-47.26	-54.28	-0.48015	-76.76	-82.64	-0.4796	-142.62	-160.34
-0.4807	-47.4	-54.42	-0.48115	-76.98	-82.76	-0.4806	-143.02	-160.66
-0.4817	-47.5	-54.5	-0.48215	-77.2	-82.86	-0.4816	-143.42	-161.04
-0.4827	-47.64	-54.6	-0.48315	-77.4	-82.94	-0.4826	-143.88	-161.36
-0.4837	-47.76	-54.72	-0.48415	-77.6	-83.02	-0.4836	-144.3	-161.64
-0.4847	-47.86	-54.78	-0.48515	-77.82	-83.16	-0.4846	-144.74	-161.9
-0.4857	-47.98	-54.86	-0.48615	-78.02	-83.34	-0.4856	-145.16	-162.28
-0.4867	-48.1	-54.96	-0.48715	-78.18	-83.64	-0.4866	-145.56	-162.76
-0.4877	-48.26	-55.02	-0.48815	-78.4	-83.92	-0.4876	-145.98	-163.06
-0.4887	-48.36	-55.06	-0.48915	-78.6	-84.2	-0.4886	-146.4	-163.62
-0.4897	-48.48	-55.14	-0.49015	-78.78	-84.5	-0.4896	-146.82	-164.4
-0.4907	-48.62	-55.18	-0.49115	-79.02	-84.74	-0.4906	-147.24	-164.84
-0.4917	-48.72	-55.24	-0.49215	-79.26	-84.96	-0.4916	-147.64	-165.1
-0.4927	-48.84	-55.38	-0.49315	-79.52	-85.3	-0.4926	-148.06	-165.42
-0.4937	-48.96	-55.52	-0.49415	-79.78	-85.54	-0.4936	-148.48	-165.54
-0.4947	-49.08	-55.62	-0.49515	-79.98	-85.76	-0.4946	-148.88	-165.94
-0.4957	-49.22	-55.72	-0.49615	-80.2	-85.94	-0.4956	-149.36	-166.56
-0.4967	-49.34	-55.82	-0.49715	-80.38	-86.14	-0.4966	-149.78	-167.22
-0.4977	-49.48	-55.88	-0.49815	-80.6	-86.3	-0.4976	-150.22	-167.62
-0.4987	-49.58	-55.96	-0.49915	-80.84	-86.48	-0.4986	-150.66	-167.96
-0.4997	-49.72	-56.1	-0.50015	-81	-86.68	-0.4996	-151.1	-168.4
-0.5007	-49.82	-56.18	-0.50115	-81.18	-86.94	-0.5006	-151.54	-168.86
-0.5017	-49.92	-56.28	-0.50215	-81.4	-87.18	-0.5016	-152.04	-169.62
-0.5027	-50.02	-56.4	-0.50315	-81.54	-87.36	-0.5026	-152.42	-170.42
-0.5037	-50.18	-56.48	-0.50415	-81.78	-87.48	-0.5036	-152.86	-170.74
-0.5047	-50.3	-56.58	-0.50515	-81.98	-87.62	-0.5046	-153.32	-170.96
-0.5057	-50.42	-56.68	-0.50615	-82.2	-87.86	-0.5056	-153.7	-171.4
-0.5067	-50.54	-56.78	-0.50715	-82.4	-88.04	-0.5066	-154.12	-171.8
-0.5077	-50.66	-56.9	-0.50815	-82.62	-88.28	-0.5076	-154.58	-172.02
-0.5087	-50.76	-56.98	-0.50915	-82.84	-88.46	-0.5086	-155.02	-172.44
-0.5097	-50.88	-57.06	-0.51015	-83	-88.64	-0.5096	-155.44	-173.04
-0.5107	-51	-57.18	-0.51115	-83.2	-88.82	-0.5106	-155.88	-173.46
-0.5117	-51.12	-57.32	-0.51215	-83.36	-88.98	-0.5116	-156.3	-173.62
-0.5127	-51.26	-57.46	-0.51315	-83.54	-89.14	-0.5126	-156.74	-174
-0.5137	-51.36	-57.6	-0.51415	-83.74	-89.24	-0.5136	-157.18	-174.42
-0.5147	-51.5	-57.72	-0.51515	-84	-89.44	-0.5146	-157.64	-174.66
-0.5157	-51.6	-57.78	-0.51615	-84.22	-89.66	-0.5156	-158.08	-174.82
-0.5167	-51.72	-57.92	-0.51715	-84.4	-89.82	-0.5166	-158.52	-175.08
-0.5177	-51.86	-58.06	-0.51815	-84.56	-90.04	-0.5176	-158.94	-175.4
-0.5187	-51.96	-58.2	-0.51915	-84.74	-90.28	-0.5186	-159.38	-175.78
-0.5197	-52.04	-58.28	-0.52015	-84.98	-90.48	-0.5196	-159.8	-176.16
-0.5207	-52.18	-58.36	-0.52115	-85.16	-90.68	-0.5206	-160.26	-176.62
-0.5217	-52.32	-58.44	-0.52215	-85.36	-90.74	-0.5216	-160.7	-177.16
-0.5227	-52.46	-58.56	-0.52315	-85.56	-90.96	-0.5226	-161.1	-177.58
-0.5237	-52.58	-58.64	-0.52415	-85.74	-91.28	-0.5236	-161.52	-178.12
-0.5247	-52.7	-58.76	-0.52515	-85.94	-91.66	-0.5246	-161.96	-178.54
-0.5257	-52.82	-58.9	-0.52615	-86.18	-91.92	-0.5256	-162.42	-179.06
-0.5267	-52.92	-59.02	-0.52715	-86.38	-92.06	-0.5266	-162.86	-179.7
-0.5277	-53.06	-59.22	-0.52815	-86.6	-92.2	-0.5276	-163.3	-180.22
-0.5287	-53.18	-59.36	-0.52915	-86.8	-92.4	-0.5286	-163.72	-180.56
-0.5297	-53.28	-59.46	-0.53015	-86.98	-92.62	-0.5296	-164.12	-180.94
-0.5307	-53.42	-59.6	-0.53115	-87.16	-93	-0.5306	-164.56	-181.34
-0.5317	-53.54	-59.68	-0.53215	-87.34	-93.3	-0.5316	-164.96	-181.86
-0.5327	-53.7	-59.72	-0.53315	-87.62	-93.48	-0.5326	-165.4	-182.32
-0.5337	-53.82	-59.78	-0.53415	-87.88	-93.54	-0.5336	-165.84	-182.6
-0.5347	-53.92	-59.84	-0.53515	-88.08	-93.62	-0.5346	-166.28	-183
-0.5357	-54.04	-59.96	-0.53615	-88.26	-93.78	-0.5356	-166.74	-183.32
-0.5367	-54.16	-60.08	-0.53715	-88.44	-93.98	-0.5366	-167.2	-183.68
-0.5377	-54.3	-60.24	-0.53815	-88.62	-94.14	-0.5376	-167.62	-184.18
-0.5387	-54.44	-60.36	-0.53915	-88.82	-94.32	-0.5386	-168.02	-184.62
-0.5397	-54.58	-60.46	-0.54015	-89.06	-94.58	-0.5396	-168.46	-185.14
-0.5407	-54.66	-60.58	-0.54115	-89.3	-94.94	-0.5406	-168.9	-185.76
-0.5417	-54.8	-60.74	-0.54215	-89.46	-95.28	-0.5416	-169.44	-186.1
-0.5427	-54.9	-60.9	-0.54315	-89.68	-95.48	-0.5426	-169.86	-186.58
-0.5437	-55.04	-60.98	-0.54415	-89.98	-95.68	-0.5436	-170.32	-186.96
-0.5447	-55.14	-61.06	-0.54515	-90.16	-95.9	-0.5446	-170.76	-187.5
-0.5457	-55.26	-61.2	-0.54615	-90.34	-96.04	-0.5456	-171.22	-187.96
-0.5467	-55.4	-61.34	-0.54715	-90.54	-96.18	-0.5466	-171.64	-188.36
-0.5477	-55.48	-61.44	-0.54815	-90.74	-96.5	-0.5476	-172.02	-188.76
-0.5487	-55.6	-61.52	-0.54915	-90.9	-96.74	-0.5486	-172.44	-189.02
-0.5497	-55.74	-61.56	-0.55015	-91.1	-96.94	-0.5496	-172.86	-189.4
-0.5507	-55.86	-61.62	-0.55115	-91.28	-97.04	-0.5506	-173.3	-189.76
-0.5517	-55.96	-61.66	-0.55215	-91.54	-97.08	-0.5516	-173.76	-190.24
-0.5527	-56.08	-61.7	-0.55315	-91.74	-97.2	-0.5526	-174.22	-190.62
-0.5537	-56.24	-61.76	-0.55415	-91.98	-97.32	-0.5536	-174.68	-190.86
-0.5547	-56.34	-61.86	-0.55515	-92.2	-97.44	-0.5546	-175.14	-191.14
-0.5557	-56.46	-61.92	-0.55615	-92.42	-97.64	-0.5556	-175.62	-191.6
-0.5567	-56.58	-62.02	-0.55715	-92.6	-97.84	-0.5566	-176.1	-192.1
-0.5577	-56.72	-62.12	-0.55815	-92.9	-98.06	-0.5576	-176.5	-192.52
-0.5587	-56.84	-62.28	-0.55915	-93.14	-98.28	-0.5586	-176.92	-193.06
-0.5597	-56.96	-62.38	-0.56015	-93.34	-98.5	-0.5596	-177.36	-193.5
-0.5607	-57.08	-62.42	-0.56115	-93.54	-98.76	-0.5606	-177.82	-194.06
-0.5617	-57.18	-62.5	-0.56215	-93.76	-99.02	-0.5616	-178.32	-194.82
-0.5627	-57.28	-62.58	-0.56315	-93.94	-99.22	-0.5626	-178.74	-195.32
-0.5637	-57.44	-62.68	-0.56415	-94.1	-99.54	-0.5636	-179.16	-195.66
-0.5647	-57.58	-62.8	-0.56515	-94.32	-99.88	-0.5646	-179.58	-195.96
-0.5657	-57.68	-62.92	-0.56615	-94.52	-100.12	-0.5656	-180.02	-196.32
-0.5667	-57.8	-63.06	-0.56715	-94.68	-100.28	-0.5666	-180.46	-196.62
-0.5677	-57.92	-63.24	-0.56815	-94.9	-100.32	-0.5676	-180.92	-197
-0.5687	-58.06	-63.4	-0.56915	-95.1	-100.28	-0.5686	-181.32	-197.26
-0.5697	-58.16	-63.56	-0.57015	-95.34	-100.44	-0.5696	-181.74	-197.62
-0.5707	-58.24	-63.8	-0.57115	-95.56	-100.66	-0.5706	-182.22	-198.14
-0.5717	-58.38	-64.1	-0.57215	-95.78	-100.92	-0.5716	-182.7	-198.64
-0.5727	-58.52	-64.32	-0.57315	-95.9	-101.14	-0.5726	-183.12	-199.12
-0.5737	-58.64	-64.46	-0.57415	-96.08	-101.34	-0.5736	-183.6	-199.82
-0.5747	-58.74	-64.56	-0.57515	-96.32	-101.46	-0.5746	-184.04	-200.2
-0.5757	-58.86	-64.62	-0.57615	-96.58	-101.56	-0.5756	-184.46	-200.8
-0.5767	-59	-64.64	-0.57715	-96.8	-101.72	-0.5766	-184.92	-201.2
-0.5777	-59.12	-64.7	-0.57815	-97	-101.92	-0.5776	-185.36	-201.4
-0.5787	-59.24	-64.86	-0.57915	-97.18	-102.08	-0.5786	-185.82	-201.8
-0.5797	-59.36	-64.98	-0.58015	-97.46	-102.3	-0.5796	-186.28	-202.4
-0.5807	-59.46	-65.06	-0.58115	-97.72	-102.52	-0.5806	-186.76	-202.8
-0.5817	-59.6	-65.18	-0.58215	-97.92	-102.74	-0.5816	-187.16	-203.2
-0.5827	-59.7	-65.3	-0.58315	-98.16	-102.96	-0.5826	-187.56	-203.4
-0.5837	-59.82	-65.4	-0.58415	-98.38	-103.2	-0.5836	-188.06	-204.2
-0.5847	-59.94	-65.56	-0.58515	-98.56	-103.4	-0.5846	-188.5	-204.8
-0.5857	-60.1	-65.72	-0.58615	-98.74	-103.56	-0.5856	-188.92	-205.4
-0.5867	-60.24	-65.84	-0.58715	-98.9	-103.74	-0.5866	-189.36	-205.6
-0.5877	-60.36	-65.94	-0.58815	-99.1	-103.96	-0.5876	-189.8	-206.2
-0.5887	-60.48	-66.08	-0.58915	-99.28	-104.24	-0.5886	-190.26	-206.6
-0.5897	-60.6	-66.18	-0.59015	-99.46	-104.48	-0.5896	-190.74	-207
-0.5907	-60.7	-66.3	-0.59115	-99.68	-104.74	-0.5906	-191.18	-207.2
-0.5917	-60.82	-66.4	-0.59215	-99.86	-105.08	-0.5916	-191.66	-207.4
-0.5927	-60.94	-66.48	-0.59315	-100.12	-105.32	-0.5926	-192.18	-207.8
-0.5937	-61.06	-66.58	-0.59415	-100.3	-105.6	-0.5936	-192.54	-208.2
-0.5947	-61.18	-66.74	-0.59515	-100.5	-105.94	-0.5946	-192.96	-208.6
-0.5957	-61.28	-66.8	-0.59615	-100.66	-106.12	-0.5956	-193.4	-209
-0.5967	-61.38	-66.86	-0.59715	-100.86	-106.28	-0.5966	-193.86	-209.4
-0.5977	-61.54	-66.98	-0.59815	-101.14	-106.44	-0.5976	-194.32	-210
-0.5987	-61.68	-67.08	-0.59915	-101.32	-106.74	-0.5986	-194.78	-210.2
-0.5997	-61.8	-67.18	-0.60015	-101.6	-107.1	-0.5996	-195.22	-210.8
-0.6007	-61.94	-67.3	-0.60115	-101.84	-107.36	-0.6006	-195.66	-211
-0.6017	-62.02	-67.48	-0.60215	-102.12	-107.58	-0.6016	-196.06	-211.4
-0.6027	-62.14	-67.62	-0.60315	-102.48	-107.82	-0.6026	-196.58	-212
-0.6037	-62.28	-67.72	-0.60415	-102.7	-107.98	-0.6036	-197.1	-212.4
-0.6047	-62.38	-67.82	-0.60515	-102.88	-108.16	-0.6046	-197.58	-212.8
-0.6057	-62.48	-67.94	-0.60615	-103.14	-108.4	-0.6056	-198.02	-213.4
-0.6067	-62.6	-68.08	-0.60715	-103.32	-108.56	-0.6066	-198.42	-214
-0.6077	-62.72	-68.24	-0.60815	-103.44	-108.82	-0.6076	-198.88	-214.4
-0.6087	-62.82	-68.38	-0.60915	-103.68	-109	-0.6086	-199.28	-215
-0.6097	-62.96	-68.48	-0.61015	-103.94	-109.1	-0.6096	-199.68	-215.6
-0.6107	-63.08	-68.62	-0.61115	-104.12	-109.2	-0.6106	-200.2	-216
-0.6117	-63.24	-68.72	-0.61215	-104.34	-109.32	-0.6116	-200.6	-216.4
-0.6127	-63.4	-68.82	-0.61315	-104.58	-109.5	-0.6126	-201.2	-216.8
-0.6137	-63.52	-68.92	-0.61415	-104.74	-109.82	-0.6136	-201.6	-217.4
-0.6147	-63.62	-69.02	-0.61515	-105	-110.08	-0.6146	-202	-217.8
-0.6157	-63.74	-69.14	-0.61615	-105.22	-110.38	-0.6156	-202.6	-218.2
-0.6167	-63.86	-69.24	-0.61715	-105.46	-110.66	-0.6166	-203	-218.6
-0.6177	-64.02	-69.3	-0.61815	-105.7	-110.86	-0.6176	-203.4	-219.2
-0.6187	-64.14	-69.44	-0.61915	-105.84	-111.04	-0.6186	-204	-219.6
-0.6197	-64.24	-69.58	-0.62015	-106	-111.18	-0.6196	-204.4	-220.2
-0.6207	-64.34	-69.72	-0.62115	-106.2	-111.28	-0.6206	-204.8	-221
-0.6217	-64.48	-69.84	-0.62215	-106.4	-111.42	-0.6216	-205.4	-221.4
-0.6227	-64.6	-69.92	-0.62315	-106.56	-111.56	-0.6226	-205.8	-221.6
-0.6237	-64.7	-69.98	-0.62415	-106.72	-111.76	-0.6236	-206.2	-222
-0.6247	-64.84	-70.04	-0.62515	-106.94	-111.94	-0.6246	-206.6	-222.4
-0.6257	-64.96	-70.12	-0.62615	-107.2	-112.14	-0.6256	-207	-223
-0.6267	-65.06	-70.16	-0.62715	-107.38	-112.32	-0.6266	-207.6	-223.2
-0.6277	-65.18	-70.22	-0.62815	-107.6	-112.6	-0.6276	-208	-223.6
-0.6287	-65.28	-70.28	-0.62915	-107.76	-112.88	-0.6286	-208.4	-224
-0.6297	-65.42	-70.38	-0.63015	-107.88	-113.12	-0.6296	-208.8	-224.4
-0.6307	-65.58	-70.52	-0.63115	-108.06	-113.32	-0.6306	-209.4	-224.8
-0.6317	-65.74	-70.7	-0.63215	-108.24	-113.52	-0.6316	-210	-225.2
-0.6327	-65.86	-70.86	-0.63315	-108.4	-113.68	-0.6326	-210.4	-225.4
-0.6337	-65.98	-71.02	-0.63415	-108.7	-113.92	-0.6336	-210.8	-225.8

## Sheet: Fig. 3e
Fig. 3e
No.	E	FE 0.1 M (%)	FE 0.33 mM (%)	FE 1.0 M (%)
1	0.07	0	48.3524	93.3099
2	-0.03	47.5303	84.4551	96.0585
3	-0.13	81.9996	91.6128	89.7975
4	-0.23	90.9045	92.2347	82.4304
5	-0.33	93.3304	86.1524	68.7352
6	-0.43	84.2047	77.6518	44.0398

## Sheet: Fig. 3f
Fig. 3f
No.	E	NH3 yield rate 0.1 M (mmol h-1 cm-2)	NH3 yield rate 0.33 M (mmol h-1 cm-2)	NH3 yield rate 1.0 M (mmol h-1 cm-2)
1	0.07	0	0.0066	0.072
2	-0.03	0.02051	0.0516	0.1464
3	-0.13	0.07657	0.1194	0.2088
4	-0.23	0.13333	0.1812	0.2868
5	-0.33	0.18657	0.2418	0.336
6	-0.43	0.19267	0.288	0.2976
