# Supplementary material for: Active hydrogen boosts electrochemical nitrate reduction to ammonia
Source: Nat Commun. 2022 Dec 27;13:7958. doi: 10.1038/s41467-022-35664-w (PMC9794814; doi:10.1038/s41467-022-35664-w)
Supplement: Supplementary file 2 — Source Data [file 41467_2022_35664_MOESM2_ESM.zip › Fig. 4(a,b,c,d,e,f,g,h,i) .xlsx]

## Sheet: Fig. 4a
Fig. 4a
E	j 1.0 M (mA)	E	j 0.33 M (mA)	E	j 0.1 M (mA)
0.6144	1.84162	0.63185	2.426	0.6323	1.3492
0.6134	1.78134	0.63285	2.35	0.6333	1.3148
0.6124	1.73536	0.63185	2.204	0.6323	1.248
0.6114	1.6841	0.63085	2.074	0.6313	1.19
0.6104	1.62822	0.62985	1.9896	0.6303	1.1446
0.6094	1.5719	0.62885	1.9132	0.6293	1.1052
0.6084	1.5301	0.62785	1.8412	0.6283	1.06
0.6074	1.47642	0.62685	1.766	0.6273	1.0328
0.6064	1.43396	0.62585	1.7176	0.6263	0.996
0.6054	1.39238	0.62485	1.665	0.6253	0.9606
0.6044	1.342	0.62385	1.605	0.6243	0.9228
0.6034	1.30372	0.62285	1.5506	0.6233	0.8954
0.6024	1.26962	0.62185	1.5106	0.6223	0.8604
0.6014	1.2309	0.62085	1.464	0.6213	0.8348
0.6004	1.18932	0.61985	1.4164	0.6203	0.8066
0.5994	1.1594	0.61885	1.3712	0.6193	0.7852
0.5984	1.1231	0.61785	1.3252	0.6183	0.7626
0.5974	1.08328	0.61685	1.2758	0.6173	0.733
0.5964	1.0593	0.61585	1.233	0.6163	0.7
0.5954	1.0318	0.61485	1.2004	0.6153	0.673
0.5944	0.99352	0.61385	1.16	0.6143	0.662
0.5934	0.946	0.61285	1.126	0.6133	0.641
0.5924	0.93148	0.61185	1.0936	0.6123	0.6206
0.5914	0.8998	0.61085	1.043	0.6113	0.6042
0.5904	0.87868	0.60985	1.0276	0.6103	0.5748
0.5894	0.83622	0.60885	0.998	0.6093	0.5504
0.5884	0.8151	0.60785	0.9658	0.6083	0.5328
0.5874	0.78584	0.60685	0.9352	0.6073	0.5048
0.5864	0.76956	0.60585	0.902	0.6063	0.4952
0.5854	0.7458	0.60485	0.8722	0.6053	0.4798
0.5844	0.72028	0.60385	0.8334	0.6043	0.4604
0.5834	0.69212	0.60285	0.8154	0.6033	0.4456
0.5824	0.66352	0.60185	0.787	0.6023	0.4288
0.5814	0.64592	0.60085	0.76	0.6013	0.4016
0.5804	0.62084	0.59985	0.7316	0.6003	0.3958
0.5794	0.6083	0.59885	0.7058	0.5993	0.3796
0.5784	0.57948	0.59785	0.6672	0.5983	0.3536
0.5774	0.56936	0.59685	0.6598	0.5973	0.3406
0.5764	0.54934	0.59585	0.6412	0.5963	0.3228
0.5754	0.5258	0.59485	0.6134	0.5953	0.3076
0.5744	0.50578	0.59385	0.5904	0.5943	0.285
0.5734	0.48268	0.59285	0.5674	0.5933	0.2712
0.5724	0.47454	0.59185	0.547	0.5923	0.2662
0.5714	0.45034	0.59085	0.5216	0.5913	0.252
0.5704	0.4257	0.58985	0.503	0.5903	0.239
0.5694	0.41448	0.58885	0.4798	0.5893	0.2276
0.5684	0.39468	0.58785	0.4692	0.5883	0.209
0.5674	0.37422	0.58685	0.4486	0.5873	0.19394
0.5664	0.3586	0.58585	0.427	0.5863	0.1869
0.5654	0.34892	0.58485	0.406	0.5853	0.16654
0.5644	0.3289	0.58385	0.3888	0.5843	0.15372
0.5634	0.31724	0.58285	0.363	0.5833	0.13762
0.5624	0.30096	0.58185	0.3614	0.5823	0.13436
0.5614	0.2783	0.58085	0.3408	0.5813	0.13084
0.5604	0.2717	0.57985	0.321	0.5803	0.10972
0.5594	0.2574	0.57885	0.2956	0.5793	0.0901
0.5584	0.24046	0.57785	0.29	0.5783	0.09312
0.5574	0.22792	0.57685	0.2724	0.5773	0.0857
0.5564	0.22616	0.57585	0.2532	0.5763	0.06522
0.5554	0.20588	0.57485	0.2336	0.5753	0.06068
0.5544	0.19122	0.57385	0.2274	0.5743	0.0407
0.5534	0.17435	0.57285	0.211	0.5733	0.02738
0.5524	0.16716	0.57185	0.19848	0.5723	0.0348
0.5514	0.15138	0.57085	0.18464	0.5713	0.00965
0.5504	0.13589	0.56985	0.16592	0.5703	-0.0082
0.5494	0.13369	0.56885	0.15648	0.5693	-0.01587
0.5484	0.12595	0.56785	0.13838	0.5683	-0.00104
0.5474	0.11156	0.56685	0.13034	0.5673	-0.02782
0.5464	0.09427	0.56585	0.11312	0.5663	-0.02216
0.5454	0.08972	0.56485	0.10456	0.5653	-0.03234
0.5444	0.07062	0.56385	0.09312	0.5643	-0.0517
0.5434	0.07062	0.56285	0.07578	0.5633	-0.06654
0.5424	0.05735	0.56185	0.05956	0.5623	-0.06552
0.5414	0.04242	0.56085	0.05364	0.5613	-0.0708
0.5404	0.0319	0.55985	0.04208	0.5603	-0.08452
0.5394	0.02528	0.55885	0.02084	0.5593	-0.10526
0.5384	0.01448	0.55785	0.01342	0.5583	-0.09244
0.5374	-3.4606e-05	0.55685	0.00663	0.5573	-0.10664
0.5364	-0.00418	0.55585	-0.00493	0.5563	-0.11368
0.5354	-0.00958	0.55485	-0.01663	0.5553	-0.12248
0.5344	-0.02506	0.55385	-0.02782	0.5543	-0.12952
0.5334	-0.03142	0.55285	-0.0444	0.5533	-0.14222
0.5324	-0.03557	0.55185	-0.04768	0.5523	-0.14034
0.5314	-0.04345	0.55085	-0.05812	0.5513	-0.147
0.5304	-0.05355	0.54985	-0.06742	0.5503	-0.15328
0.5294	-0.07126	0.54885	-0.08652	0.5493	-0.16484
0.5284	-0.07361	0.54785	-0.0967	0.5483	-0.17214
0.5274	-0.07581	0.54685	-0.10098	0.5473	-0.1817
0.5264	-0.08785	0.54585	-0.09822	0.5463	-0.18446
0.5254	-0.09643	0.54485	-0.10652	0.5453	-0.19276
0.5244	-0.10721	0.54385	-0.11934	0.5443	-0.19652
0.5234	-0.1115	0.54285	-0.14322	0.5433	-0.2024
0.5224	-0.11385	0.54185	-0.14046	0.5423	-0.2108
0.5214	-0.12463	0.54085	-0.147	0.5413	-0.2288
0.5204	-0.12463	0.53985	-0.1534	0.5403	-0.2284
0.5194	-0.13653	0.53885	-0.16774	0.5393	-0.2358
0.5184	-0.14773	0.53785	-0.17868	0.5383	-0.241
0.5174	-0.15283	0.53685	-0.18646	0.5373	-0.2464
0.5164	-0.16031	0.53585	-0.1925	0.5363	-0.2504
0.5154	-0.17261	0.53485	-0.19904	0.5353	-0.2614
0.5144	-0.18616	0.53385	-0.2104	0.5343	-0.2646
0.5134	-0.18742	0.53285	-0.2216	0.5333	-0.271
0.5124	-0.19019	0.53185	-0.2388	0.5323	-0.2896
0.5114	-0.19184	0.53085	-0.2318	0.5313	-0.278
0.5104	-0.20733	0.52985	-0.2474	0.5303	-0.2794
0.5094	-0.2083	0.52885	-0.2556	0.5293	-0.2924
0.5084	-0.21646	0.52785	-0.2582	0.5283	-0.3052
0.5074	-0.2233	0.52685	-0.2742	0.5273	-0.3136
0.5064	-0.2233	0.52585	-0.286	0.5263	-0.316
0.5054	-0.23848	0.52485	-0.2774	0.5253	-0.313
0.5044	-0.24244	0.52385	-0.2856	0.5243	-0.3242
0.5034	-0.2607	0.52285	-0.3096	0.5233	-0.3226
0.5024	-0.25454	0.52185	-0.3082	0.5223	-0.3296
0.5014	-0.25872	0.52085	-0.3154	0.5213	-0.3442
0.5004	-0.25894	0.51985	-0.3184	0.5203	-0.3448
0.4994	-0.26532	0.51885	-0.3298	0.5193	-0.3442
0.4984	-0.28006	0.51785	-0.335	0.5183	-0.3564
0.4974	-0.28028	0.51685	-0.3532	0.5173	-0.3562
0.4964	-0.29766	0.51585	-0.3586	0.5163	-0.364
0.4954	-0.28996	0.51485	-0.3712	0.5153	-0.3678
0.4944	-0.2948	0.51385	-0.3586	0.5143	-0.372
0.4934	-0.30228	0.51285	-0.3644	0.5133	-0.3808
0.4924	-0.3157	0.51185	-0.3904	0.5123	-0.3816
0.4914	-0.31372	0.51085	-0.3806	0.5113	-0.3926
0.4904	-0.319	0.50985	-0.3982	0.5103	-0.3906
0.4894	-0.32296	0.50885	-0.404	0.5093	-0.3956
0.4884	-0.33132	0.50785	-0.3966	0.5083	-0.3952
0.4874	-0.33902	0.50685	-0.4026	0.5073	-0.4048
0.4864	-0.34364	0.50585	-0.427	0.5063	-0.4302
0.4854	-0.34782	0.50485	-0.4276	0.5053	-0.4108
0.4844	-0.35354	0.50385	-0.4276	0.5043	-0.4148
0.4834	-0.35948	0.50285	-0.4368	0.5033	-0.4284
0.4824	-0.3619	0.50185	-0.44	0.5023	-0.4296
0.4814	-0.36432	0.50085	-0.4454	0.5013	-0.4282
0.4804	-0.38324	0.49985	-0.4588	0.5003	-0.4402
0.4794	-0.37708	0.49885	-0.4628	0.4993	-0.4406
0.4784	-0.37906	0.49785	-0.461	0.4983	-0.4464
0.4774	-0.38654	0.49685	-0.4674	0.4973	-0.448
0.4764	-0.38742	0.49585	-0.4772	0.4963	-0.4494
0.4754	-0.39182	0.49485	-0.4902	0.4953	-0.4556
0.4744	-0.40194	0.49385	-0.4856	0.4943	-0.4616
0.4734	-0.40766	0.49285	-0.4992	0.4933	-0.4628
0.4724	-0.41426	0.49185	-0.4974	0.4923	-0.4698
0.4714	-0.41888	0.49085	-0.5204	0.4913	-0.4646
0.4704	-0.418	0.48985	-0.5114	0.4903	-0.4734
0.4694	-0.41866	0.48885	-0.5094	0.4893	-0.4816
0.4684	-0.42614	0.48785	-0.516	0.4883	-0.479
0.4674	-0.42966	0.48685	-0.5256	0.4873	-0.4862
0.4664	-0.43472	0.48585	-0.5348	0.4863	-0.4894
0.4654	-0.44286	0.48485	-0.5452	0.4853	-0.492
0.4644	-0.44924	0.48385	-0.5384	0.4843	-0.4962
0.4634	-0.44858	0.48285	-0.5472	0.4833	-0.4954
0.4624	-0.4576	0.48185	-0.5508	0.4823	-0.5094
0.4614	-0.46046	0.48085	-0.5564	0.4813	-0.5026
0.4604	-0.4609	0.47985	-0.5658	0.4803	-0.5042
0.4594	-0.46266	0.47885	-0.569	0.4793	-0.5074
0.4584	-0.47564	0.47785	-0.5712	0.4783	-0.5194
0.4574	-0.48026	0.47685	-0.58	0.4773	-0.5256
0.4564	-0.47784	0.47585	-0.5828	0.4763	-0.519
0.4554	-0.48092	0.47485	-0.5854	0.4753	-0.5186
0.4544	-0.49104	0.47385	-0.595	0.4743	-0.5306
0.4534	-0.48796	0.47285	-0.6044	0.4733	-0.533
0.4524	-0.4928	0.47185	-0.5984	0.4723	-0.5348
0.4514	-0.4994	0.47085	-0.6062	0.4713	-0.5422
0.4504	-0.5082	0.46985	-0.6112	0.4703	-0.5488
0.4494	-0.51062	0.46885	-0.6136	0.4693	-0.54
0.4484	-0.50952	0.46785	-0.6204	0.4683	-0.545
0.4474	-0.5126	0.46685	-0.6228	0.4673	-0.555
0.4464	-0.51986	0.46585	-0.6268	0.4663	-0.5672
0.4454	-0.5346	0.46485	-0.6262	0.4653	-0.556
0.4444	-0.53086	0.46385	-0.6336	0.4643	-0.5606
0.4434	-0.53482	0.46285	-0.647	0.4633	-0.5546
0.4424	-0.5357	0.46185	-0.6414	0.4623	-0.58
0.4414	-0.53878	0.46085	-0.645	0.4613	-0.5602
0.4404	-0.55374	0.45985	-0.6652	0.4603	-0.57
0.4394	-0.54692	0.45885	-0.645	0.4593	-0.583
0.4384	-0.54956	0.45785	-0.6554	0.4583	-0.578
0.4374	-0.55682	0.45685	-0.6646	0.4573	-0.5832
0.4364	-0.5665	0.45585	-0.6688	0.4563	-0.5868
0.4354	-0.5676	0.45485	-0.6762	0.4553	-0.5912
0.4344	-0.57244	0.45385	-0.682	0.4543	-0.6028
0.4334	-0.57992	0.45285	-0.6784	0.4533	-0.5946
0.4324	-0.57354	0.45185	-0.6826	0.4523	-0.5906
0.4314	-0.583	0.45085	-0.689	0.4513	-0.5968
0.4304	-0.59422	0.44985	-0.6958	0.4503	-0.6028
0.4294	-0.5929	0.44885	-0.7016	0.4493	-0.6044
0.4284	-0.5929	0.44785	-0.7002	0.4483	-0.609
0.4274	-0.59422	0.44685	-0.7046	0.4473	-0.6132
0.4264	-0.60456	0.44585	-0.708	0.4463	-0.614
0.4254	-0.60918	0.44485	-0.7178	0.4453	-0.6152
0.4244	-0.61534	0.44385	-0.7178	0.4443	-0.624
0.4234	-0.62128	0.44285	-0.7154	0.4433	-0.6336
0.4224	-0.62854	0.44185	-0.7274	0.4423	-0.6256
0.4214	-0.62876	0.44085	-0.735	0.4413	-0.6348
0.4204	-0.63998	0.43985	-0.736	0.4403	-0.6506
0.4194	-0.64504	0.43885	-0.734	0.4393	-0.6316
0.4184	-0.6413	0.43785	-0.7478	0.4383	-0.6392
0.4174	-0.65098	0.43685	-0.7388	0.4373	-0.637
0.4164	-0.65032	0.43585	-0.7436	0.4363	-0.6412
0.4154	-0.65142	0.43485	-0.7568	0.4353	-0.6548
0.4144	-0.65846	0.43385	-0.7586	0.4343	-0.6532
0.4134	-0.67012	0.43285	-0.7696	0.4333	-0.6536
0.4124	-0.67342	0.43185	-0.7622	0.4323	-0.6532
0.4114	-0.67804	0.43085	-0.7648	0.4313	-0.6682
0.4104	-0.67562	0.42985	-0.7746	0.4303	-0.662
0.4094	-0.68574	0.42885	-0.777	0.4293	-0.664
0.4084	-0.69366	0.42785	-0.7822	0.4283	-0.6592
0.4074	-0.69146	0.42685	-0.7844	0.4273	-0.6678
0.4064	-0.70356	0.42585	-0.799	0.4263	-0.6712
0.4054	-0.70444	0.42485	-0.8044	0.4253	-0.6596
0.4044	-0.70774	0.42385	-0.7936	0.4243	-0.667
0.4034	-0.70664	0.42285	-0.7994	0.4233	-0.6718
0.4024	-0.71126	0.42185	-0.8106	0.4223	-0.677
0.4014	-0.71632	0.42085	-0.8264	0.4213	-0.681
0.4004	-0.73832	0.41985	-0.8138	0.4203	-0.687
0.3994	-0.72468	0.41885	-0.8186	0.4193	-0.6874
0.3984	-0.73128	0.41785	-0.8288	0.4183	-0.6964
0.3974	-0.74492	0.41685	-0.8284	0.4173	-0.693
0.3964	-0.74074	0.41585	-0.8492	0.4163	-0.698
0.3954	-0.73964	0.41485	-0.8428	0.4153	-0.6988
0.3944	-0.74338	0.41385	-0.8462	0.4143	-0.6978
0.3934	-0.75108	0.41285	-0.8518	0.4133	-0.7034
0.3924	-0.7502	0.41185	-0.8572	0.4123	-0.7142
0.3914	-0.75394	0.41085	-0.8598	0.4113	-0.7086
0.3904	-0.75988	0.40985	-0.88	0.4103	-0.7168
0.3894	-0.76142	0.40885	-0.8764	0.4093	-0.7162
0.3884	-0.76912	0.40785	-0.8714	0.4083	-0.719
0.3874	-0.77044	0.40685	-0.8776	0.4073	-0.7164
0.3864	-0.7755	0.40585	-0.8898	0.4063	-0.726
0.3854	-0.77176	0.40485	-0.8882	0.4053	-0.7276
0.3844	-0.78034	0.40385	-0.9084	0.4043	-0.725
0.3834	-0.77198	0.40285	-0.9026	0.4033	-0.7296
0.3824	-0.7821	0.40185	-0.9128	0.4023	-0.731
0.3814	-0.7876	0.40085	-0.9038	0.4013	-0.7424
0.3804	-0.79002	0.39985	-0.9098	0.4003	-0.7378
0.3794	-0.78892	0.39885	-0.9204	0.3993	-0.7398
0.3784	-0.78848	0.39785	-0.9254	0.3983	-0.7492
0.3774	-0.79772	0.39685	-0.942	0.3973	-0.7492
0.3764	-0.79838	0.39585	-0.927	0.3963	-0.752
0.3754	-0.8052	0.39485	-0.9328	0.3953	-0.7602
0.3744	-0.79574	0.39385	-0.9394	0.3943	-0.7548
0.3734	-0.79816	0.39285	-0.9484	0.3933	-0.76
0.3724	-0.8041	0.39185	-0.944	0.3923	-0.7628
0.3714	-0.80696	0.39085	-0.9652	0.3913	-0.7728
0.3704	-0.81796	0.38985	-0.9526	0.3903	-0.7682
0.3694	-0.81928	0.38885	-0.9582	0.3893	-0.7672
0.3684	-0.81752	0.38785	-0.9594	0.3883	-0.7624
0.3674	-0.83534	0.38685	-0.9726	0.3873	-0.773
0.3664	-0.82082	0.38585	-0.964	0.3863	-0.7844
0.3654	-0.81488	0.38485	-0.9684	0.3853	-0.792
0.3644	-0.8305	0.38385	-0.9732	0.3843	-0.7896
0.3634	-0.82874	0.38285	-0.9858	0.3833	-0.78
0.3624	-0.8305	0.38185	-0.98	0.3823	-0.7872
0.3614	-0.83424	0.38085	-0.9978	0.3813	-0.7832
0.3604	-0.83688	0.37985	-0.989	0.3803	-0.791
0.3594	-0.84392	0.37885	-0.9868	0.3793	-0.792
0.3584	-0.84304	0.37785	-0.9972	0.3783	-0.7974
0.3574	-0.8492	0.37685	-1.0004	0.3773	-0.8024
0.3564	-0.8514	0.37585	-0.9964	0.3763	-0.804
0.3554	-0.8525	0.37485	-1.0078	0.3753	-0.8022
0.3544	-0.85888	0.37385	-1.0058	0.3743	-0.8178
0.3534	-0.85536	0.37285	-1.0152	0.3733	-0.8126
0.3524	-0.86614	0.37185	-1.0116	0.3723	-0.817
0.3514	-0.86548	0.37085	-1.0162	0.3713	-0.8274
0.3504	-0.86944	0.36985	-1.0134	0.3703	-0.8138
0.3494	-0.8745	0.36885	-1.014	0.3693	-0.816
0.3484	-0.87736	0.36785	-1.0204	0.3683	-0.8192
0.3474	-0.87736	0.36685	-1.0216	0.3673	-0.8292
0.3464	-0.88154	0.36585	-1.0266	0.3663	-0.84
0.3454	-0.89826	0.36485	-1.0318	0.3653	-0.8312
0.3444	-0.89672	0.36385	-1.0222	0.3643	-0.8262
0.3434	-0.89562	0.36285	-1.025	0.3633	-0.8228
0.3424	-0.89958	0.36185	-1.035	0.3623	-0.8284
0.3414	-0.90046	0.36085	-1.0406	0.3613	-0.8344
0.3404	-0.9031	0.35985	-1.035	0.3603	-0.8368
0.3394	-0.9031	0.35885	-1.0374	0.3593	-0.8386
0.3384	-0.91476	0.35785	-1.0446	0.3583	-0.8474
0.3374	-0.91674	0.35685	-1.0542	0.3573	-0.8484
0.3364	-0.92092	0.35585	-1.0418	0.3563	-0.852
0.3354	-0.935	0.35485	-1.0502	0.3553	-0.864
0.3344	-0.92422	0.35385	-1.0456	0.3543	-0.853
0.3334	-0.93302	0.35285	-1.0612	0.3533	-0.85
0.3324	-0.93324	0.35185	-1.0684	0.3523	-0.857
0.3314	-0.93786	0.35085	-1.0602	0.3513	-0.8624
0.3304	-0.94644	0.34985	-1.0654	0.3503	-0.8668
0.3294	-0.94468	0.34885	-1.0566	0.3493	-0.865
0.3284	-0.95062	0.34785	-1.0674	0.3483	-0.8634
0.3274	-0.95304	0.34685	-1.0764	0.3473	-0.8684
0.3264	-0.95986	0.34585	-1.0766	0.3463	-0.8712
0.3254	-0.97174	0.34485	-1.078	0.3453	-0.8714
0.3244	-0.96954	0.34385	-1.0818	0.3443	-0.8732
0.3234	-0.9647	0.34285	-1.067	0.3433	-0.8806
0.3224	-0.97614	0.34185	-1.076	0.3423	-0.8826
0.3214	-0.98736	0.34085	-1.085	0.3413	-0.885
0.3204	-0.97922	0.33985	-1.0878	0.3403	-0.8802
0.3194	-0.99176	0.33885	-1.0898	0.3393	-0.887
0.3184	-0.9922	0.33785	-1.095	0.3383	-0.8878
0.3174	-0.99198	0.33685	-1.087	0.3373	-0.8926
0.3164	-1.00144	0.33585	-1.0946	0.3363	-0.895
0.3154	-1.00188	0.33485	-1.1062	0.3353	-0.8974
0.3144	-1.01134	0.33385	-1.1016	0.3343	-0.894
0.3134	-1.01112	0.33285	-1.1052	0.3333	-0.889
0.3124	-1.0175	0.33185	-1.1224	0.3323	-0.8978
0.3114	-1.02784	0.33085	-1.1068	0.3313	-0.9066
0.3104	-1.03532	0.32985	-1.1092	0.3303	-0.8996
0.3094	-1.03554	0.32885	-1.115	0.3293	-0.9142
0.3084	-1.03972	0.32785	-1.1244	0.3283	-0.9106
0.3074	-1.03972	0.32685	-1.1318	0.3273	-0.9166
0.3064	-1.04632	0.32585	-1.1232	0.3263	-0.9118
0.3054	-1.0538	0.32485	-1.125	0.3253	-0.9256
0.3044	-1.05666	0.32385	-1.125	0.3243	-0.9094
0.3034	-1.06018	0.32285	-1.13	0.3233	-0.9186
0.3024	-1.05776	0.32185	-1.1352	0.3223	-0.914
0.3014	-1.06744	0.32085	-1.1442	0.3213	-0.9202
0.3004	-1.07558	0.31985	-1.141	0.3203	-0.9202
0.2994	-1.07932	0.31885	-1.151	0.3193	-0.9242
0.2984	-1.0835	0.31785	-1.1514	0.3183	-0.928
0.2974	-1.08878	0.31685	-1.143	0.3173	-0.9324
0.2964	-1.08702	0.31585	-1.1606	0.3163	-0.9438
0.2954	-1.09318	0.31485	-1.1552	0.3153	-0.9394
0.2944	-1.10022	0.31385	-1.1626	0.3143	-0.9328
0.2934	-1.10352	0.31285	-1.1718	0.3133	-0.9348
0.2924	-1.10924	0.31185	-1.1738	0.3123	-0.9444
0.2914	-1.11672	0.31085	-1.1778	0.3113	-0.9382
0.2904	-1.1165	0.30985	-1.1782	0.3103	-0.9586
0.2894	-1.1143	0.30885	-1.1678	0.3093	-0.9396
0.2884	-1.12002	0.30785	-1.186	0.3083	-0.9432
0.2874	-1.12882	0.30685	-1.1862	0.3073	-0.9498
0.2864	-1.13608	0.30585	-1.1844	0.3063	-0.9516
0.2854	-1.1374	0.30485	-1.197	0.3053	-0.9568
0.2844	-1.14378	0.30385	-1.198	0.3043	-0.9548
0.2834	-1.15192	0.30285	-1.204	0.3033	-0.9586
0.2824	-1.1583	0.30185	-1.2076	0.3023	-0.9636
0.2814	-1.15698	0.30085	-1.2012	0.3013	-0.9626
0.2804	-1.16006	0.29985	-1.211	0.3003	-0.9642
0.2794	-1.17128	0.29885	-1.2168	0.2993	-0.9604
0.2784	-1.166	0.29785	-1.217	0.2983	-0.9656
0.2774	-1.16974	0.29685	-1.2204	0.2973	-0.9734
0.2764	-1.17612	0.29585	-1.2218	0.2963	-0.968
0.2754	-1.18866	0.29485	-1.2244	0.2953	-0.9764
0.2744	-1.18162	0.29385	-1.2306	0.2943	-0.984
0.2734	-1.20054	0.29285	-1.254	0.2933	-0.9768
0.2724	-1.20186	0.29185	-1.237	0.2923	-0.9762
0.2714	-1.20604	0.29085	-1.245	0.2913	-0.9832
0.2704	-1.20802	0.28985	-1.2476	0.2903	-0.984
0.2694	-1.2067	0.28885	-1.2506	0.2893	-0.9848
0.2684	-1.21396	0.28785	-1.2624	0.2883	-0.992
0.2674	-1.22144	0.28685	-1.258	0.2873	-0.9928
0.2664	-1.22122	0.28585	-1.2634	0.2863	-1.0044
0.2654	-1.22452	0.28485	-1.2688	0.2853	-0.9964
0.2644	-1.23684	0.28385	-1.2694	0.2843	-0.9912
0.2634	-1.24168	0.28285	-1.2732	0.2833	-0.9936
0.2624	-1.23948	0.28185	-1.2802	0.2823	-1.0016
0.2614	-1.24146	0.28085	-1.2958	0.2813	-0.997
0.2604	-1.25576	0.27985	-1.2896	0.2803	-1.0014
0.2594	-1.25356	0.27885	-1.298	0.2793	-1.0034
0.2584	-1.26412	0.27785	-1.2986	0.2783	-1.0038
0.2574	-1.26148	0.27685	-1.3048	0.2773	-1.0146
0.2564	-1.26588	0.27585	-1.3046	0.2763	-1.0178
0.2554	-1.27732	0.27485	-1.307	0.2753	-1.0222
0.2544	-1.28326	0.27385	-1.3136	0.2743	-1.0106
0.2534	-1.27556	0.27285	-1.316	0.2733	-1.0124
0.2524	-1.28458	0.27185	-1.323	0.2723	-1.0134
0.2514	-1.29074	0.27085	-1.322	0.2713	-1.0266
0.2504	-1.2969	0.26985	-1.3298	0.2703	-1.0262
0.2494	-1.30856	0.26885	-1.3348	0.2693	-1.0274
0.2484	-1.30636	0.26785	-1.3358	0.2683	-1.0232
0.2474	-1.30966	0.26685	-1.3436	0.2673	-1.0282
0.2464	-1.3068	0.26585	-1.3448	0.2663	-1.045
0.2454	-1.30966	0.26485	-1.3484	0.2653	-1.0344
0.2444	-1.31582	0.26385	-1.3572	0.2643	-1.0252
0.2434	-1.31604	0.26285	-1.3552	0.2633	-1.0336
0.2424	-1.32352	0.26185	-1.3632	0.2623	-1.0366
0.2414	-1.33386	0.26085	-1.3664	0.2613	-1.0366
0.2404	-1.3288	0.25985	-1.3732	0.2603	-1.0428
0.2394	-1.34882	0.25885	-1.3718	0.2593	-1.0506
0.2384	-1.34662	0.25785	-1.3866	0.2583	-1.0478
0.2374	-1.34112	0.25685	-1.378	0.2573	-1.0484
0.2364	-1.34728	0.25585	-1.3894	0.2563	-1.0514
0.2354	-1.35234	0.25485	-1.3948	0.2553	-1.056
0.2344	-1.34992	0.25385	-1.3974	0.2543	-1.0632
0.2334	-1.3552	0.25285	-1.4026	0.2533	-1.053
0.2324	-1.36004	0.25185	-1.403	0.2523	-1.0604
0.2314	-1.36378	0.25085	-1.4018	0.2513	-1.0728
0.2304	-1.36004	0.24985	-1.4158	0.2503	-1.0582
0.2294	-1.36488	0.24885	-1.4286	0.2493	-1.0604
0.2284	-1.37148	0.24785	-1.4192	0.2483	-1.0636
0.2274	-1.37456	0.24685	-1.4178	0.2473	-1.0794
0.2264	-1.37302	0.24585	-1.4262	0.2463	-1.0856
0.2254	-1.38226	0.24485	-1.4312	0.2453	-1.065
0.2244	-1.37896	0.24385	-1.4342	0.2443	-1.068
0.2234	-1.3827	0.24285	-1.4526	0.2433	-1.0848
0.2224	-1.38688	0.24185	-1.4468	0.2423	-1.0834
0.2214	-1.38798	0.24085	-1.445	0.2413	-1.0922
0.2204	-1.39062	0.23985	-1.4462	0.2403	-1.0758
0.2194	-1.39458	0.23885	-1.4588	0.2393	-1.0816
0.2184	-1.40382	0.23785	-1.461	0.2383	-1.0844
0.2174	-1.39634	0.23685	-1.4608	0.2373	-1.088
0.2164	-1.39304	0.23585	-1.4788	0.2363	-1.0904
0.2154	-1.39524	0.23485	-1.4774	0.2353	-1.1034
0.2144	-1.39744	0.23385	-1.4736	0.2343	-1.0936
0.2134	-1.40316	0.23285	-1.4764	0.2333	-1.0966
0.2124	-1.39458	0.23185	-1.4874	0.2323	-1.0948
0.2114	-1.40316	0.23085	-1.5056	0.2313	-1.1158
0.2104	-1.40734	0.22985	-1.4864	0.2303	-1.0984
0.2094	-1.4102	0.22885	-1.5042	0.2293	-1.1006
0.2084	-1.4223	0.22785	-1.4946	0.2283	-1.1094
0.2074	-1.40756	0.22685	-1.5018	0.2273	-1.1094
0.2064	-1.41438	0.22585	-1.5072	0.2263	-1.116
0.2054	-1.41086	0.22485	-1.5176	0.2253	-1.1152
0.2044	-1.41482	0.22385	-1.517	0.2243	-1.1198
0.2034	-1.40888	0.22285	-1.5196	0.2233	-1.1196
0.2024	-1.4036	0.22185	-1.5282	0.2223	-1.1198
0.2014	-1.41394	0.22085	-1.5248	0.2213	-1.12
0.2004	-1.42208	0.21985	-1.5278	0.2203	-1.1228
0.1994	-1.40536	0.21885	-1.5228	0.2193	-1.1294
0.1984	-1.41042	0.21785	-1.5364	0.2183	-1.1298
0.1974	-1.42186	0.21685	-1.5374	0.2173	-1.1334
0.1964	-1.4069	0.21585	-1.5442	0.2163	-1.1278
0.1954	-1.40668	0.21485	-1.5488	0.2153	-1.134
0.1944	-1.4091	0.21385	-1.5494	0.2143	-1.1348
0.1934	-1.42318	0.21285	-1.5418	0.2133	-1.1432
0.1924	-1.39304	0.21185	-1.5566	0.2123	-1.1426
0.1914	-1.40646	0.21085	-1.5498	0.2113	-1.1446
0.1904	-1.40272	0.20985	-1.5502	0.2103	-1.1516
0.1894	-1.40888	0.20885	-1.5684	0.2093	-1.1572
0.1884	-1.3992	0.20785	-1.5596	0.2083	-1.1668
0.1874	-1.39568	0.20685	-1.565	0.2073	-1.1464
0.1864	-1.39546	0.20585	-1.567	0.2063	-1.1464
0.1854	-1.39216	0.20485	-1.5704	0.2053	-1.1518
0.1844	-1.39568	0.20385	-1.5704	0.2043	-1.1592
0.1834	-1.40624	0.20285	-1.5708	0.2033	-1.1542
0.1824	-1.38974	0.20185	-1.5732	0.2023	-1.1652
0.1814	-1.39392	0.20085	-1.5796	0.2013	-1.1674
0.1804	-1.38754	0.19985	-1.5834	0.2003	-1.1784
0.1794	-1.3827	0.19885	-1.5876	0.1993	-1.1664
0.1784	-1.38798	0.19785	-1.5864	0.1983	-1.1652
0.1774	-1.39062	0.19685	-1.587	0.1973	-1.164
0.1764	-1.3794	0.19585	-1.5996	0.1963	-1.1758
0.1754	-1.3783	0.19485	-1.6022	0.1953	-1.1692
0.1744	-1.38754	0.19385	-1.5872	0.1943	-1.1774
0.1734	-1.37302	0.19285	-1.5996	0.1933	-1.1768
0.1724	-1.3706	0.19185	-1.61	0.1923	-1.1776
0.1714	-1.36576	0.19085	-1.601	0.1913	-1.19
0.1704	-1.36598	0.18985	-1.599	0.1903	-1.1858
0.1694	-1.3629	0.18885	-1.588	0.1893	-1.1834
0.1684	-1.36686	0.18785	-1.603	0.1883	-1.2018
0.1674	-1.37016	0.18685	-1.5998	0.1873	-1.1924
0.1664	-1.353	0.18585	-1.5982	0.1863	-1.1952
0.1654	-1.35696	0.18485	-1.5998	0.1853	-1.1912
0.1644	-1.34354	0.18385	-1.604	0.1843	-1.2008
0.1634	-1.35014	0.18285	-1.6086	0.1833	-1.203
0.1624	-1.3662	0.18185	-1.6046	0.1823	-1.2052
0.1614	-1.34508	0.18085	-1.6022	0.1813	-1.1942
0.1604	-1.33012	0.17985	-1.6042	0.1803	-1.2
0.1594	-1.33584	0.17885	-1.6118	0.1793	-1.2022
0.1584	-1.33936	0.17785	-1.6028	0.1783	-1.2076
0.1574	-1.331	0.17685	-1.6114	0.1773	-1.2134
0.1564	-1.34618	0.17585	-1.6134	0.1763	-1.21
0.1554	-1.32022	0.17485	-1.6018	0.1753	-1.2138
0.1544	-1.3255	0.17385	-1.6016	0.1743	-1.2094
0.1534	-1.32726	0.17285	-1.6134	0.1733	-1.215
0.1524	-1.31912	0.17185	-1.6018	0.1723	-1.217
0.1514	-1.31538	0.17085	-1.6026	0.1713	-1.2224
0.1504	-1.31054	0.16985	-1.604	0.1703	-1.213
0.1494	-1.31076	0.16885	-1.604	0.1693	-1.2176
0.1484	-1.3068	0.16785	-1.6042	0.1683	-1.2218
0.1474	-1.31582	0.16685	-1.5992	0.1673	-1.2252
0.1464	-1.30944	0.16585	-1.6042	0.1663	-1.2248
0.1454	-1.30526	0.16485	-1.6004	0.1653	-1.2268
0.1444	-1.3057	0.16385	-1.595	0.1643	-1.2322
0.1434	-1.31186	0.16285	-1.6016	0.1633	-1.2278
0.1424	-1.30658	0.16185	-1.5958	0.1623	-1.2264
0.1414	-1.29844	0.16085	-1.5826	0.1613	-1.2332
0.1404	-1.29184	0.15985	-1.594	0.1603	-1.231
0.1394	-1.29206	0.15885	-1.59	0.1593	-1.2332
0.1384	-1.29778	0.15785	-1.589	0.1583	-1.2322
0.1374	-1.29184	0.15685	-1.5796	0.1573	-1.2476
0.1364	-1.28282	0.15585	-1.5786	0.1563	-1.2364
0.1354	-1.29096	0.15485	-1.5782	0.1553	-1.2326
0.1344	-1.28216	0.15385	-1.576	0.1543	-1.2388
0.1334	-1.29514	0.15285	-1.5768	0.1533	-1.2478
0.1324	-1.29074	0.15185	-1.5746	0.1523	-1.239
0.1314	-1.2837	0.15085	-1.5678	0.1513	-1.2472
0.1304	-1.2848	0.14985	-1.5686	0.1503	-1.2388
0.1294	-1.2826	0.14885	-1.5664	0.1493	-1.2564
0.1284	-1.27908	0.14785	-1.562	0.1483	-1.2476
0.1274	-1.2815	0.14685	-1.5588	0.1473	-1.2632
0.1264	-1.28634	0.14585	-1.559	0.1463	-1.2456
0.1254	-1.27446	0.14485	-1.5566	0.1453	-1.2502
0.1244	-1.28084	0.14385	-1.5502	0.1443	-1.2516
0.1234	-1.27666	0.14285	-1.5556	0.1433	-1.262
0.1224	-1.28788	0.14185	-1.543	0.1423	-1.247
0.1214	-1.28282	0.14085	-1.5372	0.1413	-1.2508
0.1204	-1.27424	0.13985	-1.5382	0.1403	-1.2566
0.1194	-1.27952	0.13885	-1.5372	0.1393	-1.2586
0.1184	-1.27666	0.13785	-1.5326	0.1383	-1.2528
0.1174	-1.27314	0.13685	-1.5402	0.1373	-1.2502
0.1164	-1.27402	0.13585	-1.5258	0.1363	-1.2582
0.1154	-1.27578	0.13485	-1.5198	0.1353	-1.259
0.1144	-1.2793	0.13385	-1.5324	0.1343	-1.2588
0.1134	-1.27908	0.13285	-1.5276	0.1333	-1.2526
0.1124	-1.2782	0.13185	-1.5108	0.1323	-1.2522
0.1114	-1.2782	0.13085	-1.5088	0.1313	-1.2518
0.1104	-1.28238	0.12985	-1.5064	0.1303	-1.257
0.1094	-1.2826	0.12885	-1.5178	0.1293	-1.2628
0.1084	-1.29096	0.12785	-1.5074	0.1283	-1.2734
0.1074	-1.28062	0.12685	-1.5098	0.1273	-1.2506
0.1064	-1.2804	0.12585	-1.4972	0.1263	-1.2564
0.1054	-1.29118	0.12485	-1.5052	0.1253	-1.272
0.1044	-1.28546	0.12385	-1.4996	0.1243	-1.273
0.1034	-1.29118	0.12285	-1.495	0.1233	-1.253
0.1024	-1.29778	0.12185	-1.4882	0.1223	-1.2566
0.1014	-1.29206	0.12085	-1.4964	0.1213	-1.2572
0.1004	-1.29206	0.11985	-1.4862	0.1203	-1.2516
0.0994	-1.29734	0.11885	-1.4964	0.1193	-1.2644
0.0984	-1.29184	0.11785	-1.4926	0.1183	-1.2662
0.0974	-1.29294	0.11685	-1.4904	0.1173	-1.287
0.0964	-1.29932	0.11585	-1.48	0.1163	-1.2462
0.0954	-1.29778	0.11485	-1.4778	0.1153	-1.2506
0.0944	-1.29822	0.11385	-1.4768	0.1143	-1.2512
0.0934	-1.30262	0.11285	-1.4778	0.1133	-1.26
0.0924	-1.3035	0.11185	-1.475	0.1123	-1.2564
0.0914	-1.30724	0.11085	-1.4754	0.1113	-1.2634
0.0904	-1.30394	0.10985	-1.4694	0.1103	-1.2726
0.0894	-1.3112	0.10885	-1.4746	0.1093	-1.2466
0.0884	-1.30746	0.10785	-1.4648	0.1083	-1.2482
0.0874	-1.31076	0.10685	-1.4614	0.1073	-1.258
0.0864	-1.30988	0.10585	-1.471	0.1063	-1.256
0.0854	-1.30922	0.10485	-1.4692	0.1053	-1.2774
0.0844	-1.31868	0.10385	-1.4614	0.1043	-1.2546
0.0834	-1.31538	0.10285	-1.459	0.1033	-1.2564
0.0824	-1.3288	0.10185	-1.461	0.1023	-1.2456
0.0814	-1.3266	0.10085	-1.4598	0.1013	-1.2518
0.0804	-1.32154	0.09985	-1.4578	0.1003	-1.2474
0.0794	-1.3288	0.09885	-1.4642	0.0993	-1.2566
0.0784	-1.33386	0.09785	-1.4602	0.0983	-1.2628
0.0774	-1.3299	0.09685	-1.454	0.0973	-1.2482
0.0764	-1.3299	0.09585	-1.4596	0.0963	-1.2526
0.0754	-1.34354	0.09485	-1.465	0.0953	-1.2492
0.0744	-1.34508	0.09385	-1.4536	0.0943	-1.2606
0.0734	-1.33848	0.09285	-1.46	0.0933	-1.2512
0.0724	-1.35894	0.09185	-1.4536	0.0923	-1.2448
0.0714	-1.34068	0.09085	-1.4608	0.0913	-1.2468
0.0704	-1.34266	0.08985	-1.4634	0.0903	-1.245
0.0694	-1.34728	0.08885	-1.4556	0.0893	-1.2444
0.0684	-1.36092	0.08785	-1.46	0.0883	-1.251
0.0674	-1.35366	0.08685	-1.4564	0.0873	-1.2564
0.0664	-1.3618	0.08585	-1.4502	0.0863	-1.2492
0.0654	-1.36114	0.08485	-1.451	0.0853	-1.2466
0.0644	-1.3574	0.08385	-1.452	0.0843	-1.2482
0.0634	-1.37126	0.08285	-1.4606	0.0833	-1.245
0.0624	-1.37588	0.08185	-1.4664	0.0823	-1.2458
0.0614	-1.36774	0.08085	-1.4412	0.0813	-1.244
0.0604	-1.37148	0.07985	-1.4514	0.0803	-1.236
0.0594	-1.3717	0.07885	-1.458	0.0793	-1.2418
0.0584	-1.3816	0.07785	-1.4482	0.0783	-1.2434
0.0574	-1.37852	0.07685	-1.459	0.0773	-1.2432
0.0564	-1.3871	0.07585	-1.4552	0.0763	-1.2546
0.0554	-1.39458	0.07485	-1.4568	0.0753	-1.2412
0.0544	-1.38754	0.07385	-1.46	0.0743	-1.2414
0.0534	-1.39348	0.07285	-1.4634	0.0733	-1.2378
0.0524	-1.40646	0.07185	-1.4612	0.0723	-1.2402
0.0514	-1.4003	0.07085	-1.4696	0.0713	-1.2436
0.0504	-1.40514	0.06985	-1.4636	0.0703	-1.252
0.0494	-1.42934	0.06885	-1.4652	0.0693	-1.2498
0.0484	-1.40382	0.06785	-1.4728	0.0683	-1.2356
0.0474	-1.4036	0.06685	-1.455	0.0673	-1.235
0.0464	-1.41834	0.06585	-1.4552	0.0663	-1.242
0.0454	-1.41922	0.06485	-1.4578	0.0653	-1.2346
0.0444	-1.42208	0.06385	-1.4768	0.0643	-1.24
0.0434	-1.42098	0.06285	-1.4608	0.0633	-1.2476
0.0424	-1.4333	0.06185	-1.4602	0.0623	-1.2536
0.0414	-1.42318	0.06085	-1.4634	0.0613	-1.2256
0.0404	-1.43594	0.05985	-1.4624	0.0603	-1.2322
0.0394	-1.44188	0.05885	-1.4626	0.0593	-1.2324
0.0384	-1.44232	0.05785	-1.4692	0.0583	-1.2388
0.0374	-1.45596	0.05685	-1.4716	0.0573	-1.2378
0.0364	-1.45024	0.05585	-1.4806	0.0563	-1.237
0.0354	-1.45728	0.05485	-1.4776	0.0553	-1.2354
0.0344	-1.4641	0.05385	-1.474	0.0543	-1.2346
0.0334	-1.46806	0.05285	-1.473	0.0533	-1.2404
0.0324	-1.4696	0.05185	-1.4744	0.0523	-1.235
0.0314	-1.4641	0.05085	-1.4776	0.0513	-1.2402
0.0304	-1.4751	0.04985	-1.478	0.0503	-1.2322
0.0294	-1.4817	0.04885	-1.4852	0.0493	-1.2286
0.0284	-1.48104	0.04785	-1.4876	0.0483	-1.2332
0.0274	-1.48346	0.04685	-1.48	0.0473	-1.2468
0.0264	-1.48478	0.04585	-1.4896	0.0463	-1.246
0.0254	-1.49644	0.04485	-1.4764	0.0453	-1.2424
0.0244	-1.50524	0.04385	-1.4868	0.0443	-1.2356
0.0234	-1.50986	0.04285	-1.4868	0.0433	-1.2374
0.0224	-1.50524	0.04185	-1.4858	0.0423	-1.2408
0.0214	-1.50942	0.04085	-1.4898	0.0413	-1.244
0.0204	-1.51932	0.03985	-1.5018	0.0403	-1.2506
0.0194	-1.52658	0.03885	-1.4912	0.0393	-1.2344
0.0184	-1.52966	0.03785	-1.4896	0.0383	-1.2452
0.0174	-1.53076	0.03685	-1.493	0.0373	-1.2452
0.0164	-1.53846	0.03585	-1.5014	0.0363	-1.2346
0.0154	-1.53912	0.03485	-1.5052	0.0353	-1.2448
0.0144	-1.5477	0.03385	-1.4996	0.0343	-1.2424
0.0134	-1.5554	0.03285	-1.5046	0.0333	-1.2412
0.0124	-1.55958	0.03185	-1.5004	0.0323	-1.2422
0.0114	-1.56002	0.03085	-1.52	0.0313	-1.2502
0.0104	-1.56684	0.02985	-1.5056	0.0303	-1.2418
0.0094	-1.57036	0.02885	-1.5092	0.0293	-1.2428
0.0084	-1.58312	0.02785	-1.5176	0.0283	-1.2432
0.0074	-1.58664	0.02685	-1.5164	0.0273	-1.2508
0.0064	-1.58994	0.02585	-1.5236	0.0263	-1.2432
0.0054	-1.5928	0.02485	-1.518	0.0253	-1.2488
0.0044	-1.6016	0.02385	-1.52	0.0243	-1.2486
0.0034	-1.606	0.02285	-1.5402	0.0233	-1.254
0.0024	-1.61282	0.02185	-1.526	0.0223	-1.2378
0.0014	-1.6225	0.02085	-1.5228	0.0213	-1.2554
0.0004	-1.62162	0.01985	-1.5244	0.0203	-1.2436
-0.0006	-1.62778	0.01885	-1.5336	0.0193	-1.2544
-0.0016	-1.6357	0.01785	-1.5298	0.0183	-1.2444
-0.0026	-1.64054	0.01685	-1.5382	0.0173	-1.2478
-0.0036	-1.64846	0.01585	-1.5318	0.0163	-1.2488
-0.0046	-1.66298	0.01485	-1.5374	0.0153	-1.2492
-0.0056	-1.65792	0.01385	-1.5448	0.0143	-1.2468
-0.0066	-1.6665	0.01285	-1.5432	0.0133	-1.255
-0.0076	-1.67244	0.01185	-1.5548	0.0123	-1.2468
-0.0086	-1.68256	0.01085	-1.5498	0.0113	-1.2508
-0.0096	-1.68542	0.00985	-1.5494	0.0103	-1.253
-0.0106	-1.69796	0.00885	-1.5512	0.0093	-1.2502
-0.0116	-1.7006	0.00785	-1.5562	0.0083	-1.2538
-0.0126	-1.71138	0.00685	-1.5628	0.0073	-1.26
-0.0136	-1.7094	0.00585	-1.5656	0.0063	-1.2508
-0.0146	-1.71952	0.00485	-1.5626	0.0053	-1.2626
-0.0156	-1.72634	0.00385	-1.5704	0.0043	-1.2512
-0.0166	-1.73998	0.00285	-1.5776	0.0033	-1.2526
-0.0176	-1.7391	0.00185	-1.5724	0.0023	-1.2598
-0.0186	-1.75384	0.00085	-1.5694	0.0013	-1.2552
-0.0196	-1.75978	-0.00015	-1.5764	0.0003	-1.2576
-0.0206	-1.76528	-0.00115	-1.5862	-0.0007	-1.257
-0.0216	-1.77298	-0.00215	-1.5908	-0.0017	-1.2632
-0.0226	-1.79124	-0.00315	-1.591	-0.0027	-1.2626
-0.0236	-1.79146	-0.00415	-1.5958	-0.0037	-1.2646
-0.0246	-1.79784	-0.00515	-1.6022	-0.0047	-1.2648
-0.0256	-1.80642	-0.00615	-1.6012	-0.0057	-1.2768
-0.0266	-1.81764	-0.00715	-1.6158	-0.0067	-1.2628
-0.0276	-1.82842	-0.00815	-1.603	-0.0077	-1.28
-0.0286	-1.83392	-0.00915	-1.6074	-0.0087	-1.2608
-0.0296	-1.8491	-0.01015	-1.6176	-0.0097	-1.2628
-0.0306	-1.85636	-0.01115	-1.6174	-0.0107	-1.2772
-0.0316	-1.86516	-0.01215	-1.6264	-0.0117	-1.2766
-0.0326	-1.87682	-0.01315	-1.6284	-0.0127	-1.2672
-0.0336	-1.88716	-0.01415	-1.6304	-0.0137	-1.2692
-0.0346	-1.89552	-0.01515	-1.6412	-0.0147	-1.2796
-0.0356	-1.90388	-0.01615	-1.653	-0.0157	-1.2756
-0.0366	-1.9173	-0.01715	-1.648	-0.0167	-1.2758
-0.0376	-1.9173	-0.01815	-1.6392	-0.0177	-1.2808
-0.0386	-1.92984	-0.01915	-1.641	-0.0187	-1.282
-0.0396	-1.94458	-0.02015	-1.6622	-0.0197	-1.282
-0.0406	-1.95866	-0.02115	-1.6598	-0.0207	-1.2872
-0.0416	-1.96548	-0.02215	-1.6526	-0.0217	-1.2824
-0.0426	-1.97692	-0.02315	-1.663	-0.0227	-1.281
-0.0436	-1.991	-0.02415	-1.671	-0.0237	-1.2858
-0.0446	-2.00376	-0.02515	-1.6786	-0.0247	-1.2922
-0.0456	-2.01344	-0.02615	-1.6878	-0.0257	-1.2824
-0.0466	-2.02444	-0.02715	-1.6896	-0.0267	-1.2908
-0.0476	-2.03632	-0.02815	-1.6936	-0.0277	-1.2878
-0.0486	-2.0482	-0.02915	-1.696	-0.0287	-1.3062
-0.0496	-2.06118	-0.03015	-1.6998	-0.0297	-1.2888
-0.0506	-2.07526	-0.03115	-1.7076	-0.0307	-1.2936
-0.0516	-2.0812	-0.03215	-1.72	-0.0317	-1.3036
-0.0526	-2.10078	-0.03315	-1.72	-0.0327	-1.2964
-0.0536	-2.11574	-0.03415	-1.7218	-0.0337	-1.3024
-0.0546	-2.12652	-0.03515	-1.7166	-0.0347	-1.3112
-0.0556	-2.13642	-0.03615	-1.7296	-0.0357	-1.3076
-0.0566	-2.15666	-0.03715	-1.734	-0.0367	-1.304
-0.0576	-2.16326	-0.03815	-1.7424	-0.0377	-1.3118
-0.0586	-2.17624	-0.03915	-1.7598	-0.0387	-1.3186
-0.0596	-2.2022	-0.04015	-1.7512	-0.0397	-1.3126
-0.0606	-2.2132	-0.04115	-1.7576	-0.0407	-1.3208
-0.0616	-2.2264	-0.04215	-1.7688	-0.0417	-1.3108
-0.0626	-2.2462	-0.04315	-1.7702	-0.0427	-1.3138
-0.0636	-2.2594	-0.04415	-1.7848	-0.0437	-1.321
-0.0646	-2.2748	-0.04515	-1.79	-0.0447	-1.3274
-0.0656	-2.299	-0.04615	-1.7848	-0.0457	-1.3192
-0.0666	-2.3056	-0.04715	-1.7912	-0.0467	-1.3236
-0.0676	-2.3276	-0.04815	-1.7888	-0.0477	-1.3272
-0.0686	-2.3452	-0.04915	-1.8066	-0.0487	-1.3352
-0.0696	-2.3606	-0.05015	-1.8208	-0.0497	-1.3304
-0.0706	-2.3826	-0.05115	-1.819	-0.0507	-1.336
-0.0716	-2.4024	-0.05215	-1.8192	-0.0517	-1.3434
-0.0726	-2.4222	-0.05315	-1.8334	-0.0527	-1.335
-0.0736	-2.4398	-0.05415	-1.8344	-0.0537	-1.34
-0.0746	-2.464	-0.05515	-1.8408	-0.0547	-1.338
-0.0756	-2.4816	-0.05615	-1.8398	-0.0557	-1.3568
-0.0766	-2.5124	-0.05715	-1.8602	-0.0567	-1.3404
-0.0776	-2.541	-0.05815	-1.8632	-0.0577	-1.3484
-0.0786	-2.5564	-0.05915	-1.8552	-0.0587	-1.3534
-0.0796	-2.5872	-0.06015	-1.8722	-0.0597	-1.3562
-0.0806	-2.607	-0.06115	-1.8754	-0.0607	-1.3614
-0.0816	-2.6554	-0.06215	-1.8862	-0.0617	-1.3644
-0.0826	-2.6752	-0.06315	-1.8826	-0.0627	-1.3658
-0.0836	-2.695	-0.06415	-1.9038	-0.0637	-1.3644
-0.0846	-2.728	-0.06515	-1.9024	-0.0647	-1.3548
-0.0856	-2.761	-0.06615	-1.9066	-0.0657	-1.362
-0.0866	-2.7962	-0.06715	-1.9248	-0.0667	-1.3616
-0.0876	-2.8402	-0.06815	-1.9254	-0.0677	-1.3868
-0.0886	-2.8666	-0.06915	-1.9366	-0.0687	-1.3768
-0.0896	-2.904	-0.07015	-1.9362	-0.0697	-1.3748
-0.0906	-2.9436	-0.07115	-1.94	-0.0707	-1.3884
-0.0916	-2.9898	-0.07215	-1.949	-0.0717	-1.375
-0.0926	-3.025	-0.07315	-1.9522	-0.0727	-1.3856
-0.0936	-3.069	-0.07415	-1.958	-0.0737	-1.3842
-0.0946	-3.1152	-0.07515	-1.9666	-0.0747	-1.3828
-0.0956	-3.1548	-0.07615	-1.9776	-0.0757	-1.3858
-0.0966	-3.212	-0.07715	-1.988	-0.0767	-1.3948
-0.0976	-3.267	-0.07815	-1.9988	-0.0777	-1.3984
-0.0986	-3.3286	-0.07915	-2.002	-0.0787	-1.3984
-0.0996	-3.3836	-0.08015	-2.008	-0.0797	-1.4
-0.1006	-3.4276	-0.08115	-2.028	-0.0807	-1.3986
-0.1016	-3.4914	-0.08215	-2.032	-0.0817	-1.4062
-0.1026	-3.5618	-0.08315	-2.036	-0.0827	-1.4204
-0.1036	-3.6212	-0.08415	-2.046	-0.0837	-1.4072
-0.1046	-3.6916	-0.08515	-2.05	-0.0847	-1.417
-0.1056	-3.773	-0.08615	-2.058	-0.0857	-1.4134
-0.1066	-3.8258	-0.08715	-2.072	-0.0867	-1.419
-0.1076	-3.9138	-0.08815	-2.086	-0.0877	-1.42
-0.1086	-3.9974	-0.08915	-2.092	-0.0887	-1.4272
-0.1096	-4.0766	-0.09015	-2.1	-0.0897	-1.429
-0.1106	-4.158	-0.09115	-2.104	-0.0907	-1.4384
-0.1116	-4.2482	-0.09215	-2.12	-0.0917	-1.434
-0.1126	-4.3384	-0.09315	-2.13	-0.0927	-1.4334
-0.1136	-4.4396	-0.09415	-2.146	-0.0937	-1.4482
-0.1146	-4.532	-0.09515	-2.158	-0.0947	-1.4428
-0.1156	-4.6332	-0.09615	-2.158	-0.0957	-1.4404
-0.1166	-4.7366	-0.09715	-2.18	-0.0967	-1.4402
-0.1176	-4.8466	-0.09815	-2.184	-0.0977	-1.4526
-0.1186	-4.9654	-0.09915	-2.188	-0.0987	-1.4522
-0.1196	-5.082	-0.10015	-2.206	-0.0997	-1.4628
-0.1206	-5.1986	-0.10115	-2.218	-0.1007	-1.4674
-0.1216	-5.324	-0.10215	-2.232	-0.1017	-1.465
-0.1226	-5.4428	-0.10315	-2.246	-0.1027	-1.459
-0.1236	-5.5792	-0.10415	-2.262	-0.1037	-1.4752
-0.1246	-5.7112	-0.10515	-2.276	-0.1047	-1.4726
-0.1256	-5.8476	-0.10615	-2.294	-0.1057	-1.4642
-0.1266	-5.9884	-0.10715	-2.308	-0.1067	-1.4738
-0.1276	-6.1292	-0.10815	-2.31	-0.1077	-1.471
-0.1286	-6.2832	-0.10915	-2.332	-0.1087	-1.4794
-0.1296	-6.4372	-0.11015	-2.346	-0.1097	-1.4872
-0.1306	-6.5868	-0.11115	-2.368	-0.1107	-1.4944
-0.1316	-6.7474	-0.11215	-2.388	-0.1117	-1.494
-0.1326	-6.8926	-0.11315	-2.404	-0.1127	-1.5072
-0.1336	-7.051	-0.11415	-2.426	-0.1137	-1.5126
-0.1346	-7.2204	-0.11515	-2.44	-0.1147	-1.4904
-0.1356	-7.3964	-0.11615	-2.46	-0.1157	-1.4964
-0.1366	-7.5702	-0.11715	-2.484	-0.1167	-1.5138
-0.1376	-7.7462	-0.11815	-2.498	-0.1177	-1.5044
-0.1386	-7.9266	-0.11915	-2.528	-0.1187	-1.509
-0.1396	-8.0982	-0.12015	-2.54	-0.1197	-1.512
-0.1406	-8.2808	-0.12115	-2.564	-0.1207	-1.5214
-0.1416	-8.4678	-0.12215	-2.586	-0.1217	-1.5234
-0.1426	-8.657	-0.12315	-2.61	-0.1227	-1.5228
-0.1436	-8.8528	-0.12415	-2.638	-0.1237	-1.5332
-0.1446	-9.0618	-0.12515	-2.656	-0.1247	-1.5412
-0.1456	-9.2752	-0.12615	-2.682	-0.1257	-1.5356
-0.1466	-9.4556	-0.12715	-2.704	-0.1267	-1.539
-0.1476	-9.6602	-0.12815	-2.738	-0.1277	-1.554
-0.1486	-9.8824	-0.12915	-2.77	-0.1287	-1.544
-0.1496	-10.0804	-0.13015	-2.792	-0.1297	-1.5524
-0.1506	-10.3026	-0.13115	-2.816	-0.1307	-1.566
-0.1516	-10.5182	-0.13215	-2.852	-0.1317	-1.558
-0.1526	-10.7272	-0.13315	-2.884	-0.1327	-1.5644
-0.1536	-10.9472	-0.13415	-2.916	-0.1337	-1.5732
-0.1546	-11.1738	-0.13515	-2.956	-0.1347	-1.5786
-0.1556	-11.4114	-0.13615	-2.982	-0.1357	-1.5744
-0.1566	-11.6292	-0.13715	-3.024	-0.1367	-1.5874
-0.1576	-11.8558	-0.13815	-3.044	-0.1377	-1.5898
-0.1586	-12.0934	-0.13915	-3.074	-0.1387	-1.5968
-0.1596	-12.3222	-0.14015	-3.114	-0.1397	-1.5934
-0.1606	-12.5708	-0.14115	-3.158	-0.1407	-1.6076
-0.1616	-12.804	-0.14215	-3.19	-0.1417	-1.6074
-0.1626	-13.046	-0.14315	-3.232	-0.1427	-1.608
-0.1636	-13.2946	-0.14415	-3.26	-0.1437	-1.6142
-0.1646	-13.5344	-0.14515	-3.316	-0.1447	-1.624
-0.1656	-13.7852	-0.14615	-3.338	-0.1457	-1.6274
-0.1666	-14.0316	-0.14715	-3.382	-0.1467	-1.637
-0.1676	-14.2868	-0.14815	-3.428	-0.1477	-1.6368
-0.1686	-14.5464	-0.14915	-3.474	-0.1487	-1.6466
-0.1696	-14.8016	-0.15015	-3.518	-0.1497	-1.6466
-0.1706	-15.059	-0.15115	-3.552	-0.1507	-1.6538
-0.1716	-15.3252	-0.15215	-3.61	-0.1517	-1.6564
-0.1726	-15.5892	-0.15315	-3.656	-0.1527	-1.6606
-0.1736	-15.8686	-0.15415	-3.704	-0.1537	-1.6744
-0.1746	-16.1326	-0.15515	-3.74	-0.1547	-1.6786
-0.1756	-16.4032	-0.15615	-3.796	-0.1557	-1.6818
-0.1766	-16.6782	-0.15715	-3.838	-0.1567	-1.687
-0.1776	-16.951	-0.15815	-3.898	-0.1577	-1.6996
-0.1786	-17.2414	-0.15915	-3.936	-0.1587	-1.7086
-0.1796	-17.5164	-0.16015	-3.986	-0.1597	-1.7124
-0.1806	-17.8156	-0.16115	-4.038	-0.1607	-1.7222
-0.1816	-18.1104	-0.16215	-4.086	-0.1617	-1.7312
-0.1826	-18.414	-0.16315	-4.158	-0.1627	-1.7394
-0.1836	-18.7	-0.16415	-4.196	-0.1637	-1.7454
-0.1846	-18.997	-0.16515	-4.248	-0.1647	-1.756
-0.1856	-19.2808	-0.16615	-4.298	-0.1657	-1.7498
-0.1866	-19.5822	-0.16715	-4.346	-0.1667	-1.7582
-0.1876	-19.8814	-0.16815	-4.406	-0.1677	-1.7776
-0.1886	-20.1828	-0.16915	-4.482	-0.1687	-1.7788
-0.1896	-20.4798	-0.17015	-4.52	-0.1697	-1.7904
-0.1906	-20.7856	-0.17115	-4.584	-0.1707	-1.8034
-0.1916	-21.087	-0.17215	-4.632	-0.1717	-1.8082
-0.1926	-21.3906	-0.17315	-4.688	-0.1727	-1.8124
-0.1936	-21.6898	-0.17415	-4.748	-0.1737	-1.8232
-0.1946	-22	-0.17515	-4.808	-0.1747	-1.8366
-0.1956	-22.308	-0.17615	-4.874	-0.1757	-1.8476
-0.1966	-22.616	-0.17715	-4.928	-0.1767	-1.856
-0.1976	-22.946	-0.17815	-4.98	-0.1777	-1.8632
-0.1986	-23.254	-0.17915	-5.048	-0.1787	-1.875
-0.1996	-23.584	-0.18015	-5.112	-0.1797	-1.8798
-0.2006	-23.892	-0.18115	-5.188	-0.1807	-1.8912
-0.2016	-24.2	-0.18215	-5.234	-0.1817	-1.9042
-0.2026	-24.53	-0.18315	-5.292	-0.1827	-1.915
-0.2036	-24.86	-0.18415	-5.36	-0.1837	-1.9164
-0.2046	-25.168	-0.18515	-5.418	-0.1847	-1.9344
-0.2056	-25.498	-0.18615	-5.478	-0.1857	-1.939
-0.2066	-25.828	-0.18715	-5.554	-0.1867	-1.9522
-0.2076	-26.136	-0.18815	-5.606	-0.1877	-1.9618
-0.2086	-26.466	-0.18915	-5.672	-0.1887	-1.9734
-0.2096	-26.796	-0.19015	-5.744	-0.1897	-1.9908
-0.2106	-27.148	-0.19115	-5.802	-0.1907	-1.9978
-0.2116	-27.456	-0.19215	-5.866	-0.1917	-2.018
-0.2126	-27.786	-0.19315	-5.936	-0.1927	-2.02
-0.2136	-28.116	-0.19415	-6.002	-0.1937	-2.038
-0.2146	-28.468	-0.19515	-6.066	-0.1947	-2.062
-0.2156	-28.776	-0.19615	-6.13	-0.1957	-2.06
-0.2166	-29.128	-0.19715	-6.2	-0.1967	-2.076
-0.2176	-29.458	-0.19815	-6.266	-0.1977	-2.098
-0.2186	-29.788	-0.19915	-6.33	-0.1987	-2.096
-0.2196	-30.14	-0.20015	-6.418	-0.1997	-2.13
-0.2206	-30.492	-0.20115	-6.466	-0.2007	-2.12
-0.2216	-30.822	-0.20215	-6.536	-0.2017	-2.134
-0.2226	-31.174	-0.20315	-6.614	-0.2027	-2.172
-0.2236	-31.504	-0.20415	-6.676	-0.2037	-2.17
-0.2246	-31.856	-0.20515	-6.742	-0.2047	-2.18
-0.2256	-32.208	-0.20615	-6.81	-0.2057	-2.194
-0.2266	-32.56	-0.20715	-6.886	-0.2067	-2.21
-0.2276	-32.89	-0.20815	-6.948	-0.2077	-2.232
-0.2286	-33.242	-0.20915	-7.018	-0.2087	-2.244
-0.2296	-33.594	-0.21015	-7.094	-0.2097	-2.264
-0.2306	-33.946	-0.21115	-7.158	-0.2107	-2.276
-0.2316	-34.298	-0.21215	-7.224	-0.2117	-2.296
-0.2326	-34.65	-0.21315	-7.294	-0.2127	-2.314
-0.2336	-35.002	-0.21415	-7.368	-0.2137	-2.324
-0.2346	-35.376	-0.21515	-7.444	-0.2147	-2.338
-0.2356	-35.728	-0.21615	-7.512	-0.2157	-2.366
-0.2366	-36.102	-0.21715	-7.592	-0.2167	-2.384
-0.2376	-36.432	-0.21815	-7.656	-0.2177	-2.392
-0.2386	-36.784	-0.21915	-7.722	-0.2187	-2.412
-0.2396	-37.136	-0.22015	-7.8	-0.2197	-2.434
-0.2406	-37.488	-0.22115	-7.874	-0.2207	-2.45
-0.2416	-37.862	-0.22215	-7.95	-0.2217	-2.476
-0.2426	-38.214	-0.22315	-8.028	-0.2227	-2.488
-0.2436	-38.566	-0.22415	-8.096	-0.2237	-2.51
-0.2446	-38.94	-0.22515	-8.178	-0.2247	-2.532
-0.2456	-39.292	-0.22615	-8.252	-0.2257	-2.558
-0.2466	-39.666	-0.22715	-8.334	-0.2267	-2.562
-0.2476	-40.018	-0.22815	-8.414	-0.2277	-2.586
-0.2486	-40.392	-0.22915	-8.48	-0.2287	-2.606
-0.2496	-40.744	-0.23015	-8.568	-0.2297	-2.63
-0.2506	-41.096	-0.23115	-8.636	-0.2307	-2.648
-0.2516	-41.47	-0.23215	-8.704	-0.2317	-2.674
-0.2526	-41.844	-0.23315	-8.796	-0.2327	-2.69
-0.2536	-42.196	-0.23415	-8.866	-0.2337	-2.708
-0.2546	-42.548	-0.23515	-8.95	-0.2347	-2.736
-0.2556	-42.922	-0.23615	-9.03	-0.2357	-2.758
-0.2566	-43.318	-0.23715	-9.098	-0.2367	-2.77
-0.2576	-43.67	-0.23815	-9.194	-0.2377	-2.804
-0.2586	-44.022	-0.23915	-9.262	-0.2387	-2.812
-0.2596	-44.396	-0.24015	-9.342	-0.2397	-2.834
-0.2606	-44.77	-0.24115	-9.418	-0.2407	-2.862
-0.2616	-45.122	-0.24215	-9.49	-0.2417	-2.884
-0.2626	-45.496	-0.24315	-9.578	-0.2427	-2.91
-0.2636	-45.892	-0.24415	-9.66	-0.2437	-2.934
-0.2646	-46.266	-0.24515	-9.728	-0.2447	-2.95
-0.2656	-46.64	-0.24615	-9.812	-0.2457	-2.974
-0.2666	-46.992	-0.24715	-9.888	-0.2467	-3.002
-0.2676	-47.366	-0.24815	-9.964	-0.2477	-3.022
-0.2686	-47.74	-0.24915	-10.052	-0.2487	-3.05
-0.2696	-48.114	-0.25015	-10.14	-0.2497	-3.074
-0.2706	-48.488	-0.25115	-10.22	-0.2507	-3.094
-0.2716	-48.84	-0.25215	-10.304	-0.2517	-3.118
-0.2726	-49.214	-0.25315	-10.394	-0.2527	-3.152
-0.2736	-49.61	-0.25415	-10.466	-0.2537	-3.162
-0.2746	-49.962	-0.25515	-10.542	-0.2547	-3.19
-0.2756	-50.358	-0.25615	-10.63	-0.2557	-3.222
-0.2766	-50.732	-0.25715	-10.72	-0.2567	-3.264
-0.2776	-51.106	-0.25815	-10.8	-0.2577	-3.262
-0.2786	-51.48	-0.25915	-10.884	-0.2587	-3.298
-0.2796	-51.854	-0.26015	-10.97	-0.2597	-3.316
-0.2806	-52.25	-0.26115	-11.056	-0.2607	-3.334
-0.2816	-52.624	-0.26215	-11.144	-0.2617	-3.366
-0.2826	-53.042	-0.26315	-11.23	-0.2627	-3.394
-0.2836	-53.416	-0.26415	-11.31	-0.2637	-3.418
-0.2846	-53.812	-0.26515	-11.392	-0.2647	-3.452
-0.2856	-54.186	-0.26615	-11.48	-0.2657	-3.478
-0.2866	-54.56	-0.26715	-11.572	-0.2667	-3.5
-0.2876	-54.956	-0.26815	-11.662	-0.2677	-3.532
-0.2886	-55.33	-0.26915	-11.75	-0.2687	-3.56
-0.2896	-55.726	-0.27015	-11.836	-0.2697	-3.582
-0.2906	-56.1	-0.27115	-11.918	-0.2707	-3.612
-0.2916	-56.474	-0.27215	-12.004	-0.2717	-3.636
-0.2926	-56.87	-0.27315	-12.088	-0.2727	-3.66
-0.2936	-57.244	-0.27415	-12.188	-0.2737	-3.698
-0.2946	-57.618	-0.27515	-12.272	-0.2747	-3.734
-0.2956	-57.992	-0.27615	-12.362	-0.2757	-3.746
-0.2966	-58.388	-0.27715	-12.45	-0.2767	-3.772
-0.2976	-58.784	-0.27815	-12.536	-0.2777	-3.798
-0.2986	-59.18	-0.27915	-12.626	-0.2787	-3.828
-0.2996	-59.554	-0.28015	-12.728	-0.2797	-3.854
-0.3006	-59.928	-0.28115	-12.81	-0.2807	-3.884
-0.3016	-60.302	-0.28215	-12.902	-0.2817	-3.924
-0.3026	-60.698	-0.28315	-13.004	-0.2827	-3.934
-0.3036	-61.094	-0.28415	-13.086	-0.2837	-3.968
-0.3046	-61.468	-0.28515	-13.178	-0.2847	-3.994
-0.3056	-61.864	-0.28615	-13.268	-0.2857	-4.03
-0.3066	-62.26	-0.28715	-13.366	-0.2867	-4.054
-0.3076	-62.656	-0.28815	-13.464	-0.2877	-4.084
-0.3086	-63.052	-0.28915	-13.554	-0.2887	-4.108
-0.3096	-63.426	-0.29015	-13.638	-0.2897	-4.144
-0.3106	-63.822	-0.29115	-13.75	-0.2907	-4.172
-0.3116	-64.218	-0.29215	-13.83	-0.2917	-4.204
-0.3126	-64.614	-0.29315	-13.926	-0.2927	-4.23
-0.3136	-65.01	-0.29415	-14.026	-0.2937	-4.26
-0.3146	-65.406	-0.29515	-14.114	-0.2947	-4.292
-0.3156	-65.802	-0.29615	-14.206	-0.2957	-4.314
-0.3166	-66.176	-0.29715	-14.308	-0.2967	-4.348
-0.3176	-66.572	-0.29815	-14.408	-0.2977	-4.384
-0.3186	-66.968	-0.29915	-14.504	-0.2987	-4.408
-0.3196	-67.364	-0.30015	-14.6	-0.2997	-4.446
-0.3206	-67.76	-0.30115	-14.684	-0.3007	-4.472
-0.3216	-68.156	-0.30215	-14.784	-0.3017	-4.504
-0.3226	-68.53	-0.30315	-14.888	-0.3027	-4.528
-0.3236	-68.948	-0.30415	-14.98	-0.3037	-4.566
-0.3246	-69.344	-0.30515	-15.076	-0.3047	-4.592
-0.3256	-69.762	-0.30615	-15.178	-0.3057	-4.628
-0.3266	-70.136	-0.30715	-15.272	-0.3067	-4.65
-0.3276	-70.532	-0.30815	-15.368	-0.3077	-4.684
-0.3286	-70.95	-0.30915	-15.476	-0.3087	-4.714
-0.3296	-71.346	-0.31015	-15.572	-0.3097	-4.75
-0.3306	-71.742	-0.31115	-15.672	-0.3107	-4.792
-0.3316	-72.138	-0.31215	-15.774	-0.3117	-4.802
-0.3326	-72.534	-0.31315	-15.87	-0.3127	-4.842
-0.3336	-72.952	-0.31415	-15.972	-0.3137	-4.888
-0.3346	-73.348	-0.31515	-16.07	-0.3147	-4.916
-0.3356	-73.766	-0.31615	-16.176	-0.3157	-4.932
-0.3366	-74.14	-0.31715	-16.288	-0.3167	-4.966
-0.3376	-74.536	-0.31815	-16.402	-0.3177	-5.002
-0.3386	-74.954	-0.31915	-16.504	-0.3187	-5.034
-0.3396	-75.372	-0.32015	-16.594	-0.3197	-5.074
-0.3406	-75.768	-0.32115	-16.702	-0.3207	-5.098
-0.3416	-76.164	-0.32215	-16.804	-0.3217	-5.134
-0.3426	-76.56	-0.32315	-16.908	-0.3227	-5.174
-0.3436	-76.912	-0.32415	-17.016	-0.3237	-5.2
-0.3446	-77.33	-0.32515	-17.118	-0.3247	-5.228
-0.3456	-77.726	-0.32615	-17.218	-0.3257	-5.266
-0.3466	-78.144	-0.32715	-17.32	-0.3267	-5.3
-0.3476	-78.54	-0.32815	-17.42	-0.3277	-5.336
-0.3486	-78.98	-0.32915	-17.528	-0.3287	-5.376
-0.3496	-79.376	-0.33015	-17.63	-0.3297	-5.396
-0.3506	-79.772	-0.33115	-17.736	-0.3307	-5.428
-0.3516	-80.168	-0.33215	-17.856	-0.3317	-5.466
-0.3526	-80.586	-0.33315	-17.958	-0.3327	-5.484
-0.3536	-81.004	-0.33415	-18.048	-0.3337	-5.526
-0.3546	-81.422	-0.33515	-18.152	-0.3347	-5.566
-0.3556	-81.818	-0.33615	-18.27	-0.3357	-5.592
-0.3566	-82.214	-0.33715	-18.37	-0.3367	-5.636
-0.3576	-82.632	-0.33815	-18.472	-0.3377	-5.67
-0.3586	-83.006	-0.33915	-18.578	-0.3387	-5.702
-0.3596	-83.424	-0.34015	-18.692	-0.3397	-5.736
-0.3606	-83.798	-0.34115	-18.792	-0.3407	-5.772
-0.3616	-84.194	-0.34215	-18.906	-0.3417	-5.812
-0.3626	-84.612	-0.34315	-19.002	-0.3427	-5.834
-0.3636	-85.03	-0.34415	-19.106	-0.3437	-5.872
-0.3646	-85.448	-0.34515	-19.224	-0.3447	-5.902
-0.3656	-85.866	-0.34615	-19.326	-0.3457	-5.934
-0.3666	-86.262	-0.34715	-19.436	-0.3467	-5.972
-0.3676	-86.658	-0.34815	-19.548	-0.3477	-6.01
-0.3686	-87.098	-0.34915	-19.648	-0.3487	-6.042
-0.3696	-87.516	-0.35015	-19.76	-0.3497	-6.076
-0.3706	-87.934	-0.35115	-19.856	-0.3507	-6.106
-0.3716	-88.352	-0.35215	-19.96	-0.3517	-6.142
-0.3726	-88.748	-0.35315	-20.08	-0.3527	-6.182
-0.3736	-89.122	-0.35415	-20.18	-0.3537	-6.214
-0.3746	-89.562	-0.35515	-20.3	-0.3547	-6.246
-0.3756	-89.958	-0.35615	-20.4	-0.3557	-6.286
-0.3766	-90.42	-0.35715	-20.52	-0.3567	-6.334
-0.3776	-90.794	-0.35815	-20.62	-0.3577	-6.366
-0.3786	-91.234	-0.35915	-20.74	-0.3587	-6.386
-0.3796	-91.63	-0.36015	-20.84	-0.3597	-6.426
-0.3806	-92.048	-0.36115	-20.96	-0.3607	-6.466
-0.3816	-92.466	-0.36215	-21.06	-0.3617	-6.502
-0.3826	-92.884	-0.36315	-21.18	-0.3627	-6.536
-0.3836	-93.302	-0.36415	-21.28	-0.3637	-6.574
-0.3846	-93.72	-0.36515	-21.4	-0.3647	-6.604
-0.3856	-94.138	-0.36615	-21.5	-0.3657	-6.646
-0.3866	-94.578	-0.36715	-21.62	-0.3667	-6.68
-0.3876	-94.974	-0.36815	-21.72	-0.3677	-6.714
-0.3886	-95.392	-0.36915	-21.86	-0.3687	-6.758
-0.3896	-95.766	-0.37015	-21.98	-0.3697	-6.778
-0.3906	-96.184	-0.37115	-22.06	-0.3707	-6.824
-0.3916	-96.58	-0.37215	-22.18	-0.3717	-6.864
-0.3926	-97.02	-0.37315	-22.3	-0.3727	-6.894
-0.3936	-97.416	-0.37415	-22.4	-0.3737	-6.926
-0.3946	-97.856	-0.37515	-22.52	-0.3747	-6.964
-0.3956	-98.274	-0.37615	-22.64	-0.3757	-6.998
-0.3966	-98.67	-0.37715	-22.74	-0.3767	-7.034
-0.3976	-99.11	-0.37815	-22.86	-0.3777	-7.072
-0.3986	-99.528	-0.37915	-22.98	-0.3787	-7.108
-0.3996	-99.946	-0.38015	-23.1	-0.3797	-7.136
-0.4006	-100.342	-0.38115	-23.2	-0.3807	-7.182
-0.4016	-100.782	-0.38215	-23.32	-0.3817	-7.204
-0.4026	-101.178	-0.38315	-23.44	-0.3827	-7.24
-0.4036	-101.596	-0.38415	-23.56	-0.3837	-7.29
-0.4046	-101.97	-0.38515	-23.66	-0.3847	-7.324
-0.4056	-102.41	-0.38615	-23.78	-0.3857	-7.352
-0.4066	-102.828	-0.38715	-23.88	-0.3867	-7.392
-0.4076	-103.268	-0.38815	-23.98	-0.3877	-7.438
-0.4086	-103.686	-0.38915	-24.12	-0.3887	-7.462
-0.4096	-104.126	-0.39015	-24.22	-0.3897	-7.502
-0.4106	-104.544	-0.39115	-24.34	-0.3907	-7.54
-0.4116	-105.006	-0.39215	-24.44	-0.3917	-7.592
-0.4126	-105.424	-0.39315	-24.56	-0.3927	-7.62
-0.4136	-105.842	-0.39415	-24.68	-0.3937	-7.648
-0.4146	-106.26	-0.39515	-24.8	-0.3947	-7.68
-0.4156	-106.7	-0.39615	-24.92	-0.3957	-7.73
-0.4166	-107.096	-0.39715	-25.04	-0.3967	-7.762
-0.4176	-107.536	-0.39815	-25.16	-0.3977	-7.8
-0.4186	-107.954	-0.39915	-25.26	-0.3987	-7.834
-0.4196	-108.394	-0.40015	-25.4	-0.3997	-7.876
-0.4206	-108.746	-0.40115	-25.5	-0.4007	-7.91
-0.4216	-109.186	-0.40215	-25.62	-0.4017	-7.944
-0.4226	-109.604	-0.40315	-25.74	-0.4027	-7.984
-0.4236	-110.044	-0.40415	-25.86	-0.4037	-8.026
-0.4246	-110.462	-0.40515	-25.96	-0.4047	-8.068
-0.4256	-110.88	-0.40615	-26.08	-0.4057	-8.098
-0.4266	-111.298	-0.40715	-26.2	-0.4067	-8.134
-0.4276	-111.716	-0.40815	-26.32	-0.4077	-8.172
-0.4286	-112.156	-0.40915	-26.44	-0.4087	-8.22
-0.4296	-112.596	-0.41015	-26.56	-0.4097	-8.264
-0.4306	-113.036	-0.41115	-26.68	-0.4107	-8.298
-0.4316	-113.454	-0.41215	-26.8	-0.4117	-8.328
-0.4326	-113.894	-0.41315	-26.92	-0.4127	-8.376
-0.4336	-114.312	-0.41415	-27.04	-0.4137	-8.428
-0.4346	-114.73	-0.41515	-27.16	-0.4147	-8.45
-0.4356	-115.126	-0.41615	-27.28	-0.4157	-8.484
-0.4366	-115.5	-0.41715	-27.4	-0.4167	-8.534
-0.4376	-115.94	-0.41815	-27.52	-0.4177	-8.57
-0.4386	-116.402	-0.41915	-27.64	-0.4187	-8.594
-0.4396	-116.82	-0.42015	-27.76	-0.4197	-8.634
-0.4406	-117.26	-0.42115	-27.88	-0.4207	-8.676
-0.4416	-117.678	-0.42215	-28	-0.4217	-8.72
-0.4426	-118.118	-0.42315	-28.12	-0.4227	-8.758
-0.4436	-118.558	-0.42415	-28.26	-0.4237	-8.8
-0.4446	-118.998	-0.42515	-28.38	-0.4247	-8.836
-0.4456	-119.394	-0.42615	-28.5	-0.4257	-8.888
-0.4466	-119.812	-0.42715	-28.62	-0.4267	-8.922
-0.4476	-120.252	-0.42815	-28.72	-0.4277	-8.96
-0.4486	-120.648	-0.42915	-28.84	-0.4287	-8.994
-0.4496	-121.088	-0.43015	-28.96	-0.4297	-9.03
-0.4506	-121.55	-0.43115	-29.1	-0.4307	-9.078
-0.4516	-121.99	-0.43215	-29.2	-0.4317	-9.104
-0.4526	-122.43	-0.43315	-29.32	-0.4327	-9.146
-0.4536	-122.87	-0.43415	-29.46	-0.4337	-9.186
-0.4546	-123.288	-0.43515	-29.58	-0.4347	-9.216
-0.4556	-123.662	-0.43615	-29.7	-0.4357	-9.252
-0.4566	-124.102	-0.43715	-29.82	-0.4367	-9.304
-0.4576	-124.564	-0.43815	-29.96	-0.4377	-9.334
-0.4586	-125.004	-0.43915	-30.08	-0.4387	-9.374
-0.4596	-125.422	-0.44015	-30.2	-0.4397	-9.414
-0.4606	-125.84	-0.44115	-30.32	-0.4407	-9.454
-0.4616	-126.28	-0.44215	-30.44	-0.4417	-9.496
-0.4626	-126.742	-0.44315	-30.58	-0.4427	-9.532
-0.4636	-127.182	-0.44415	-30.7	-0.4437	-9.572
-0.4646	-127.578	-0.44515	-30.8	-0.4447	-9.608
-0.4656	-127.974	-0.44615	-30.92	-0.4457	-9.652
-0.4666	-128.392	-0.44715	-31.06	-0.4467	-9.682
-0.4676	-128.832	-0.44815	-31.18	-0.4477	-9.724
-0.4686	-129.272	-0.44915	-31.3	-0.4487	-9.768
-0.4696	-129.712	-0.45015	-31.44	-0.4497	-9.802
-0.4706	-130.13	-0.45115	-31.54	-0.4507	-9.844
-0.4716	-130.548	-0.45215	-31.68	-0.4517	-9.874
-0.4726	-130.988	-0.45315	-31.8	-0.4527	-9.934
-0.4736	-131.45	-0.45415	-31.94	-0.4537	-9.964
-0.4746	-131.868	-0.45515	-32.06	-0.4547	-9.986
-0.4756	-132.33	-0.45615	-32.2	-0.4557	-10.03
-0.4766	-132.77	-0.45715	-32.32	-0.4567	-10.082
-0.4776	-133.166	-0.45815	-32.46	-0.4577	-10.136
-0.4786	-133.606	-0.45915	-32.58	-0.4587	-10.158
-0.4796	-134.024	-0.46015	-32.72	-0.4597	-10.196
-0.4806	-134.464	-0.46115	-32.84	-0.4607	-10.232
-0.4816	-134.882	-0.46215	-32.96	-0.4617	-10.276
-0.4826	-135.3	-0.46315	-33.08	-0.4627	-10.318
-0.4836	-135.762	-0.46415	-33.22	-0.4637	-10.366
-0.4846	-136.202	-0.46515	-33.36	-0.4647	-10.396
-0.4856	-136.62	-0.46615	-33.48	-0.4657	-10.438
-0.4866	-137.082	-0.46715	-33.6	-0.4667	-10.478
-0.4876	-137.5	-0.46815	-33.72	-0.4677	-10.518
-0.4886	-137.94	-0.46915	-33.86	-0.4687	-10.56
-0.4896	-138.358	-0.47015	-33.98	-0.4697	-10.598
-0.4906	-138.798	-0.47115	-34.1	-0.4707	-10.656
-0.4916	-139.26	-0.47215	-34.24	-0.4717	-10.674
-0.4926	-139.656	-0.47315	-34.38	-0.4727	-10.718
-0.4936	-140.096	-0.47415	-34.48	-0.4737	-10.76
-0.4946	-140.536	-0.47515	-34.62	-0.4747	-10.804
-0.4956	-140.998	-0.47615	-34.74	-0.4757	-10.842
-0.4966	-141.416	-0.47715	-34.86	-0.4767	-10.88
-0.4976	-141.812	-0.47815	-35	-0.4777	-10.914
-0.4986	-142.274	-0.47915	-35.14	-0.4787	-10.962
-0.4996	-142.714	-0.48015	-35.26	-0.4797	-10.994
-0.5006	-142.868	-0.48115	-35.38	-0.4807	-11.042
-0.4996	-142.472	-0.48215	-35.52	-0.4817	-11.074
-0.4986	-142.076	-0.48315	-35.64	-0.4827	-11.118
-0.4976	-141.636	-0.48415	-35.76	-0.4837	-11.16
-0.4966	-141.196	-0.48515	-35.9	-0.4847	-11.2
-0.4956	-140.778	-0.48615	-36.04	-0.4857	-11.256
-0.4946	-140.338	-0.48715	-36.16	-0.4867	-11.274
-0.4936	-139.92	-0.48815	-36.28	-0.4877	-11.318
-0.4926	-139.48	-0.48915	-36.42	-0.4887	-11.354
-0.4916	-139.04	-0.49015	-36.54	-0.4897	-11.402
-0.4906	-138.6	-0.49115	-36.68	-0.4907	-11.452
-0.4896	-138.204	-0.49215	-36.8	-0.4917	-11.476
-0.4886	-137.742	-0.49315	-36.94	-0.4927	-11.524
-0.4876	-137.324	-0.49415	-37.06	-0.4937	-11.558
-0.4866	-136.862	-0.49515	-37.2	-0.4947	-11.608
-0.4856	-136.444	-0.49615	-37.32	-0.4957	-11.65
-0.4846	-136.048	-0.49715	-37.46	-0.4967	-11.688
-0.4836	-135.63	-0.49815	-37.56	-0.4977	-11.724
-0.4826	-135.19	-0.49915	-37.72	-0.4987	-11.784
-0.4816	-134.772	-0.50015	-37.84	-0.4997	-11.806
-0.4806	-134.332	-0.50115	-37.88	-0.5007	-11.82
-0.4796	-133.914	-0.50015	-37.76	-0.4997	-11.776
-0.4786	-133.496	-0.49915	-37.62	-0.4987	-11.732
-0.4776	-133.034	-0.49815	-37.5	-0.4977	-11.688
-0.4766	-132.638	-0.49715	-37.38	-0.4967	-11.654
-0.4756	-132.198	-0.49615	-37.24	-0.4957	-11.62
-0.4746	-131.758	-0.49515	-37.1	-0.4947	-11.57
-0.4736	-131.318	-0.49415	-36.98	-0.4937	-11.532
-0.4726	-130.922	-0.49315	-36.84	-0.4927	-11.486
-0.4716	-130.548	-0.49215	-36.72	-0.4917	-11.44
-0.4706	-130.086	-0.49115	-36.6	-0.4907	-11.402
-0.4696	-129.69	-0.49015	-36.46	-0.4897	-11.368
-0.4686	-129.228	-0.48915	-36.34	-0.4887	-11.332
-0.4676	-128.81	-0.48815	-36.2	-0.4877	-11.286
-0.4666	-128.37	-0.48715	-36.08	-0.4867	-11.242
-0.4656	-127.952	-0.48615	-35.96	-0.4857	-11.202
-0.4646	-127.534	-0.48515	-35.82	-0.4847	-11.174
-0.4636	-127.094	-0.48415	-35.7	-0.4837	-11.124
-0.4626	-126.654	-0.48315	-35.58	-0.4827	-11.078
-0.4616	-126.236	-0.48215	-35.46	-0.4817	-11.038
-0.4606	-125.818	-0.48115	-35.32	-0.4807	-11.004
-0.4596	-125.378	-0.48015	-35.2	-0.4797	-10.96
-0.4586	-124.96	-0.47915	-35.08	-0.4787	-10.922
-0.4576	-124.564	-0.47815	-34.94	-0.4777	-10.876
-0.4566	-124.146	-0.47715	-34.82	-0.4767	-10.838
-0.4556	-123.706	-0.47615	-34.68	-0.4757	-10.816
-0.4546	-123.31	-0.47515	-34.56	-0.4747	-10.762
-0.4536	-122.892	-0.47415	-34.44	-0.4737	-10.72
-0.4526	-122.474	-0.47315	-34.32	-0.4727	-10.692
-0.4516	-122.034	-0.47215	-34.18	-0.4717	-10.63
-0.4506	-121.594	-0.47115	-34.06	-0.4707	-10.594
-0.4496	-121.154	-0.47015	-33.94	-0.4697	-10.568
-0.4486	-120.714	-0.46915	-33.8	-0.4687	-10.514
-0.4476	-120.274	-0.46815	-33.68	-0.4677	-10.476
-0.4466	-119.856	-0.46715	-33.56	-0.4667	-10.436
-0.4456	-119.46	-0.46615	-33.42	-0.4657	-10.392
-0.4446	-119.02	-0.46515	-33.32	-0.4647	-10.354
-0.4436	-118.602	-0.46415	-33.18	-0.4637	-10.356
-0.4426	-118.206	-0.46315	-33.06	-0.4627	-10.276
-0.4416	-117.766	-0.46215	-32.92	-0.4617	-10.234
-0.4406	-117.348	-0.46115	-32.8	-0.4607	-10.204
-0.4396	-116.908	-0.46015	-32.68	-0.4597	-10.16
-0.4386	-116.512	-0.45915	-32.56	-0.4587	-10.12
-0.4376	-116.094	-0.45815	-32.44	-0.4577	-10.082
-0.4366	-115.654	-0.45715	-32.3	-0.4567	-10.038
-0.4356	-115.258	-0.45615	-32.16	-0.4557	-9.998
-0.4346	-114.84	-0.45515	-32.04	-0.4547	-9.962
-0.4336	-114.422	-0.45415	-31.92	-0.4537	-9.92
-0.4326	-114.026	-0.45315	-31.78	-0.4527	-9.888
-0.4316	-113.586	-0.45215	-31.64	-0.4517	-9.846
-0.4306	-113.168	-0.45115	-31.52	-0.4507	-9.808
-0.4296	-112.728	-0.45015	-31.4	-0.4497	-9.766
-0.4286	-112.31	-0.44915	-31.28	-0.4487	-9.742
-0.4276	-111.87	-0.44815	-31.16	-0.4477	-9.686
-0.4266	-111.43	-0.44715	-31.04	-0.4467	-9.646
-0.4256	-111.034	-0.44615	-30.9	-0.4457	-9.614
-0.4246	-110.594	-0.44515	-30.78	-0.4447	-9.578
-0.4236	-110.176	-0.44415	-30.66	-0.4437	-9.534
-0.4226	-109.758	-0.44315	-30.54	-0.4427	-9.502
-0.4216	-109.384	-0.44215	-30.42	-0.4417	-9.458
-0.4206	-108.966	-0.44115	-30.28	-0.4407	-9.428
-0.4196	-108.57	-0.44015	-30.18	-0.4397	-9.378
-0.4186	-108.152	-0.43915	-30.06	-0.4387	-9.35
-0.4176	-107.734	-0.43815	-29.92	-0.4377	-9.298
-0.4166	-107.294	-0.43715	-29.8	-0.4367	-9.26
-0.4156	-106.898	-0.43615	-29.68	-0.4357	-9.224
-0.4146	-106.436	-0.43515	-29.56	-0.4347	-9.186
-0.4136	-106.018	-0.43415	-29.44	-0.4337	-9.15
-0.4126	-105.622	-0.43315	-29.32	-0.4327	-9.114
-0.4116	-105.182	-0.43215	-29.2	-0.4317	-9.072
-0.4106	-104.786	-0.43115	-29.08	-0.4307	-9.032
-0.4096	-104.368	-0.43015	-28.94	-0.4297	-9.01
-0.4086	-103.928	-0.42915	-28.82	-0.4287	-8.96
-0.4076	-103.532	-0.42815	-28.7	-0.4277	-8.914
-0.4066	-103.114	-0.42715	-28.58	-0.4267	-8.884
-0.4056	-102.696	-0.42615	-28.46	-0.4257	-8.844
-0.4046	-102.3	-0.42515	-28.34	-0.4247	-8.792
-0.4036	-101.816	-0.42415	-28.22	-0.4237	-8.768
-0.4026	-101.398	-0.42315	-28.12	-0.4227	-8.722
-0.4016	-101.002	-0.42215	-27.98	-0.4217	-8.686
-0.4006	-100.606	-0.42115	-27.86	-0.4207	-8.644
-0.3996	-100.21	-0.42015	-27.76	-0.4197	-8.596
-0.3986	-99.792	-0.41915	-27.62	-0.4187	-8.558
-0.3976	-99.374	-0.41815	-27.5	-0.4177	-8.528
-0.3966	-98.978	-0.41715	-27.38	-0.4167	-8.508
-0.3956	-98.56	-0.41615	-27.26	-0.4157	-8.458
-0.3946	-98.186	-0.41515	-27.14	-0.4147	-8.416
-0.3936	-97.79	-0.41415	-27.02	-0.4137	-8.374
-0.3926	-97.372	-0.41315	-26.9	-0.4127	-8.342
-0.3916	-96.91	-0.41215	-26.8	-0.4117	-8.3
-0.3906	-96.492	-0.41115	-26.66	-0.4107	-8.254
-0.3896	-96.074	-0.41015	-26.56	-0.4097	-8.23
-0.3886	-95.7	-0.40915	-26.44	-0.4087	-8.188
-0.3876	-95.304	-0.40815	-26.32	-0.4077	-8.146
-0.3866	-94.908	-0.40715	-26.2	-0.4067	-8.104
-0.3856	-94.49	-0.40615	-26.08	-0.4057	-8.064
-0.3846	-94.072	-0.40515	-25.96	-0.4047	-8.036
-0.3836	-93.676	-0.40415	-25.84	-0.4037	-7.992
-0.3826	-93.236	-0.40315	-25.72	-0.4027	-7.962
-0.3816	-92.862	-0.40215	-25.6	-0.4017	-7.916
-0.3806	-92.444	-0.40115	-25.5	-0.4007	-7.878
-0.3796	-92.048	-0.40015	-25.38	-0.3997	-7.85
-0.3786	-91.63	-0.39915	-25.26	-0.3987	-7.8
-0.3776	-91.234	-0.39815	-25.14	-0.3977	-7.766
-0.3766	-90.816	-0.39715	-25.02	-0.3967	-7.732
-0.3756	-90.42	-0.39615	-24.92	-0.3957	-7.696
-0.3746	-89.98	-0.39515	-24.8	-0.3947	-7.658
-0.3736	-89.606	-0.39415	-24.68	-0.3937	-7.628
-0.3726	-89.188	-0.39315	-24.54	-0.3927	-7.592
-0.3716	-88.792	-0.39215	-24.44	-0.3917	-7.552
-0.3706	-88.396	-0.39115	-24.32	-0.3907	-7.528
-0.3696	-88.022	-0.39015	-24.2	-0.3897	-7.48
-0.3686	-87.56	-0.38915	-24.08	-0.3887	-7.432
-0.3676	-87.142	-0.38815	-23.96	-0.3877	-7.398
-0.3666	-86.724	-0.38715	-23.86	-0.3867	-7.364
-0.3656	-86.35	-0.38615	-23.76	-0.3857	-7.33
-0.3646	-85.954	-0.38515	-23.66	-0.3847	-7.29
-0.3636	-85.536	-0.38415	-23.54	-0.3837	-7.254
-0.3626	-85.14	-0.38315	-23.42	-0.3827	-7.222
-0.3616	-84.766	-0.38215	-23.32	-0.3817	-7.18
-0.3606	-84.326	-0.38115	-23.18	-0.3807	-7.144
-0.3596	-83.93	-0.38015	-23.08	-0.3797	-7.116
-0.3586	-83.534	-0.37915	-22.96	-0.3787	-7.076
-0.3576	-83.138	-0.37815	-22.84	-0.3777	-7.038
-0.3566	-82.72	-0.37715	-22.74	-0.3767	-7.02
-0.3556	-82.324	-0.37615	-22.64	-0.3757	-6.974
-0.3546	-81.928	-0.37515	-22.52	-0.3747	-6.944
-0.3536	-81.51	-0.37415	-22.4	-0.3737	-6.906
-0.3526	-81.136	-0.37315	-22.28	-0.3727	-6.864
-0.3516	-80.718	-0.37215	-22.18	-0.3717	-6.836
-0.3506	-80.322	-0.37115	-22.08	-0.3707	-6.812
-0.3496	-79.926	-0.37015	-21.96	-0.3697	-6.756
-0.3486	-79.552	-0.36915	-21.84	-0.3687	-6.726
-0.3476	-79.134	-0.36815	-21.72	-0.3677	-6.694
-0.3466	-78.738	-0.36715	-21.62	-0.3667	-6.668
-0.3456	-78.342	-0.36615	-21.5	-0.3657	-6.616
-0.3446	-77.924	-0.36515	-21.4	-0.3647	-6.582
-0.3436	-77.528	-0.36415	-21.28	-0.3637	-6.554
-0.3426	-77.11	-0.36315	-21.18	-0.3627	-6.512
-0.3416	-76.736	-0.36215	-21.06	-0.3617	-6.474
-0.3406	-76.34	-0.36115	-20.96	-0.3607	-6.438
-0.3396	-75.944	-0.36015	-20.84	-0.3597	-6.41
-0.3386	-75.57	-0.35915	-20.74	-0.3587	-6.386
-0.3376	-75.174	-0.35815	-20.62	-0.3577	-6.34
-0.3366	-74.778	-0.35715	-20.52	-0.3567	-6.298
-0.3356	-74.382	-0.35615	-20.42	-0.3557	-6.26
-0.3346	-74.008	-0.35515	-20.28	-0.3547	-6.226
-0.3336	-73.612	-0.35415	-20.18	-0.3537	-6.202
-0.3326	-73.238	-0.35315	-20.08	-0.3527	-6.158
-0.3316	-72.82	-0.35215	-19.954	-0.3517	-6.126
-0.3306	-72.446	-0.35115	-19.86	-0.3507	-6.092
-0.3296	-72.006	-0.35015	-19.748	-0.3497	-6.064
-0.3286	-71.632	-0.34915	-19.642	-0.3487	-6.024
-0.3276	-71.258	-0.34815	-19.534	-0.3477	-5.99
-0.3266	-70.862	-0.34715	-19.43	-0.3467	-5.956
-0.3256	-70.488	-0.34615	-19.32	-0.3457	-5.928
-0.3246	-70.092	-0.34515	-19.212	-0.3447	-5.892
-0.3236	-69.674	-0.34415	-19.106	-0.3437	-5.856
-0.3226	-69.278	-0.34315	-19.01	-0.3427	-5.828
-0.3216	-68.882	-0.34215	-18.892	-0.3417	-5.788
-0.3206	-68.508	-0.34115	-18.792	-0.3407	-5.756
-0.3196	-68.112	-0.34015	-18.686	-0.3397	-5.718
-0.3186	-67.716	-0.33915	-18.582	-0.3387	-5.692
-0.3176	-67.342	-0.33815	-18.474	-0.3377	-5.664
-0.3166	-66.968	-0.33715	-18.364	-0.3367	-5.624
-0.3156	-66.594	-0.33615	-18.262	-0.3357	-5.584
-0.3146	-66.198	-0.33515	-18.158	-0.3347	-5.556
-0.3136	-65.802	-0.33415	-18.052	-0.3337	-5.53
-0.3126	-65.406	-0.33315	-17.93	-0.3327	-5.482
-0.3116	-65.032	-0.33215	-17.828	-0.3317	-5.448
-0.3106	-64.68	-0.33115	-17.738	-0.3307	-5.422
-0.3096	-64.306	-0.33015	-17.642	-0.3297	-5.386
-0.3086	-63.888	-0.32915	-17.528	-0.3287	-5.358
-0.3076	-63.514	-0.32815	-17.406	-0.3277	-5.328
-0.3066	-63.118	-0.32715	-17.314	-0.3267	-5.292
-0.3056	-62.744	-0.32615	-17.212	-0.3257	-5.26
-0.3046	-62.37	-0.32515	-17.122	-0.3247	-5.228
-0.3036	-61.974	-0.32415	-17.006	-0.3237	-5.202
-0.3026	-61.6	-0.32315	-16.904	-0.3227	-5.168
-0.3016	-61.226	-0.32215	-16.822	-0.3217	-5.128
-0.3006	-60.83	-0.32115	-16.706	-0.3207	-5.098
-0.2996	-60.478	-0.32015	-16.578	-0.3197	-5.076
-0.2986	-60.104	-0.31915	-16.478	-0.3187	-5.032
-0.2976	-59.708	-0.31815	-16.378	-0.3177	-4.998
-0.2966	-59.334	-0.31715	-16.278	-0.3167	-4.972
-0.2956	-58.982	-0.31615	-16.176	-0.3157	-4.942
-0.2946	-58.608	-0.31515	-16.076	-0.3147	-4.912
-0.2936	-58.234	-0.31415	-15.974	-0.3137	-4.874
-0.2926	-57.86	-0.31315	-15.87	-0.3127	-4.842
-0.2916	-57.486	-0.31215	-15.774	-0.3117	-4.814
-0.2906	-57.112	-0.31115	-15.668	-0.3107	-4.78
-0.2896	-56.738	-0.31015	-15.576	-0.3097	-4.744
-0.2886	-56.364	-0.30915	-15.486	-0.3087	-4.714
-0.2876	-55.99	-0.30815	-15.368	-0.3077	-4.684
-0.2866	-55.638	-0.30715	-15.272	-0.3067	-4.654
-0.2856	-55.264	-0.30615	-15.174	-0.3057	-4.622
-0.2846	-54.89	-0.30515	-15.08	-0.3047	-4.594
-0.2836	-54.516	-0.30415	-14.986	-0.3037	-4.572
-0.2826	-54.142	-0.30315	-14.89	-0.3027	-4.524
-0.2816	-53.79	-0.30215	-14.784	-0.3017	-4.496
-0.2806	-53.438	-0.30115	-14.69	-0.3007	-4.466
-0.2796	-53.064	-0.30015	-14.598	-0.2997	-4.446
-0.2786	-52.69	-0.29915	-14.498	-0.2987	-4.414
-0.2776	-52.316	-0.29815	-14.414	-0.2977	-4.376
-0.2766	-51.942	-0.29715	-14.312	-0.2967	-4.348
-0.2756	-51.568	-0.29615	-14.216	-0.2957	-4.314
-0.2746	-51.216	-0.29515	-14.136	-0.2947	-4.294
-0.2736	-50.864	-0.29415	-14.012	-0.2937	-4.26
-0.2726	-50.49	-0.29315	-13.924	-0.2927	-4.23
-0.2716	-50.116	-0.29215	-13.836	-0.2917	-4.202
-0.2706	-49.742	-0.29115	-13.74	-0.2907	-4.168
-0.2696	-49.39	-0.29015	-13.646	-0.2897	-4.15
-0.2686	-49.016	-0.28915	-13.55	-0.2887	-4.112
-0.2676	-48.664	-0.28815	-13.46	-0.2877	-4.086
-0.2666	-48.312	-0.28715	-13.37	-0.2867	-4.056
-0.2656	-47.96	-0.28615	-13.272	-0.2857	-4.024
-0.2646	-47.608	-0.28515	-13.182	-0.2847	-3.992
-0.2636	-47.256	-0.28415	-13.082	-0.2837	-3.98
-0.2626	-46.882	-0.28315	-13.006	-0.2827	-3.932
-0.2616	-46.552	-0.28215	-12.918	-0.2817	-3.912
-0.2606	-46.178	-0.28115	-12.802	-0.2807	-3.882
-0.2596	-45.826	-0.28015	-12.718	-0.2797	-3.858
-0.2586	-45.474	-0.27915	-12.634	-0.2787	-3.834
-0.2576	-45.144	-0.27815	-12.54	-0.2777	-3.792
-0.2566	-44.792	-0.27715	-12.452	-0.2767	-3.772
-0.2556	-44.44	-0.27615	-12.36	-0.2757	-3.746
-0.2546	-44.088	-0.27515	-12.278	-0.2747	-3.722
-0.2536	-43.736	-0.27415	-12.182	-0.2737	-3.684
-0.2526	-43.384	-0.27315	-12.1	-0.2727	-3.66
-0.2516	-43.032	-0.27215	-12.01	-0.2717	-3.63
-0.2506	-42.68	-0.27115	-11.918	-0.2707	-3.604
-0.2496	-42.35	-0.27015	-11.834	-0.2697	-3.568
-0.2486	-41.998	-0.26915	-11.74	-0.2687	-3.546
-0.2476	-41.668	-0.26815	-11.66	-0.2677	-3.52
-0.2466	-41.316	-0.26715	-11.572	-0.2667	-3.486
-0.2456	-40.986	-0.26615	-11.48	-0.2657	-3.466
-0.2446	-40.634	-0.26515	-11.396	-0.2647	-3.434
-0.2436	-40.304	-0.26415	-11.31	-0.2637	-3.416
-0.2426	-39.952	-0.26315	-11.23	-0.2627	-3.372
-0.2416	-39.6	-0.26215	-11.136	-0.2617	-3.352
-0.2406	-39.27	-0.26115	-11.052	-0.2607	-3.334
-0.2396	-38.918	-0.26015	-10.968	-0.2597	-3.296
-0.2386	-38.588	-0.25915	-10.89	-0.2587	-3.282
-0.2376	-38.258	-0.25815	-10.796	-0.2577	-3.246
-0.2366	-37.928	-0.25715	-10.708	-0.2567	-3.224
-0.2356	-37.576	-0.25615	-10.626	-0.2557	-3.2
-0.2346	-37.268	-0.25515	-10.55	-0.2547	-3.172
-0.2336	-36.916	-0.25415	-10.452	-0.2537	-3.148
-0.2326	-36.608	-0.25315	-10.37	-0.2527	-3.114
-0.2316	-36.256	-0.25215	-10.304	-0.2517	-3.088
-0.2306	-35.948	-0.25115	-10.204	-0.2507	-3.064
-0.2296	-35.574	-0.25015	-10.126	-0.2497	-3.05
-0.2286	-35.244	-0.24915	-10.042	-0.2487	-3.01
-0.2276	-34.914	-0.24815	-9.964	-0.2477	-2.99
-0.2266	-34.584	-0.24715	-9.88	-0.2467	-2.96
-0.2256	-34.254	-0.24615	-9.802	-0.2457	-2.952
-0.2246	-33.924	-0.24515	-9.716	-0.2447	-2.91
-0.2236	-33.616	-0.24415	-9.64	-0.2437	-2.884
-0.2226	-33.308	-0.24315	-9.564	-0.2427	-2.86
-0.2216	-32.978	-0.24215	-9.49	-0.2417	-2.836
-0.2206	-32.648	-0.24115	-9.398	-0.2407	-2.816
-0.2196	-32.34	-0.24015	-9.326	-0.2397	-2.788
-0.2186	-32.032	-0.23915	-9.258	-0.2387	-2.768
-0.2176	-31.702	-0.23815	-9.162	-0.2377	-2.734
-0.2166	-31.394	-0.23715	-9.086	-0.2367	-2.708
-0.2156	-31.086	-0.23615	-9.004	-0.2357	-2.688
-0.2146	-30.756	-0.23515	-8.932	-0.2347	-2.666
-0.2136	-30.448	-0.23415	-8.852	-0.2337	-2.64
-0.2126	-30.14	-0.23315	-8.772	-0.2327	-2.622
-0.2116	-29.832	-0.23215	-8.692	-0.2317	-2.598
-0.2106	-29.524	-0.23115	-8.618	-0.2307	-2.58
-0.2096	-29.216	-0.23015	-8.532	-0.2297	-2.542
-0.2086	-28.908	-0.22915	-8.464	-0.2287	-2.526
-0.2076	-28.6	-0.22815	-8.386	-0.2277	-2.498
-0.2066	-28.292	-0.22715	-8.308	-0.2267	-2.47
-0.2056	-27.984	-0.22615	-8.222	-0.2257	-2.45
-0.2046	-27.698	-0.22515	-8.144	-0.2247	-2.426
-0.2036	-27.39	-0.22415	-8.076	-0.2237	-2.418
-0.2026	-27.082	-0.22315	-8.01	-0.2227	-2.376
-0.2016	-26.774	-0.22215	-7.922	-0.2217	-2.364
-0.2006	-26.488	-0.22115	-7.848	-0.2207	-2.336
-0.1996	-26.18	-0.22015	-7.776	-0.2197	-2.312
-0.1986	-25.894	-0.21915	-7.708	-0.2187	-2.286
-0.1976	-25.608	-0.21815	-7.634	-0.2177	-2.268
-0.1966	-25.322	-0.21715	-7.556	-0.2167	-2.24
-0.1956	-25.036	-0.21615	-7.486	-0.2157	-2.238
-0.1946	-24.728	-0.21515	-7.42	-0.2147	-2.2
-0.1936	-24.442	-0.21415	-7.34	-0.2137	-2.174
-0.1926	-24.178	-0.21315	-7.282	-0.2127	-2.162
-0.1916	-23.87	-0.21215	-7.2	-0.2117	-2.134
-0.1906	-23.606	-0.21115	-7.13	-0.2107	-2.118
-0.1896	-23.32	-0.21015	-7.064	-0.2097	-2.098
-0.1886	-23.034	-0.20915	-7.004	-0.2087	-2.088
-0.1876	-22.748	-0.20815	-6.938	-0.2077	-2.048
-0.1866	-22.484	-0.20715	-6.864	-0.2067	-2.024
-0.1856	-22.176	-0.20615	-6.798	-0.2057	-2.008
-0.1846	-21.9164	-0.20515	-6.732	-0.2047	-1.984
-0.1836	-21.6458	-0.20415	-6.656	-0.2037	-1.9664
-0.1826	-21.3796	-0.20315	-6.588	-0.2027	-1.9434
-0.1816	-21.109	-0.20215	-6.518	-0.2017	-1.9306
-0.1806	-20.8384	-0.20115	-6.452	-0.2007	-1.9158
-0.1796	-20.5612	-0.20015	-6.392	-0.1997	-1.8826
-0.1786	-20.2994	-0.19915	-6.318	-0.1987	-1.8658
-0.1776	-20.0354	-0.19815	-6.26	-0.1977	-1.853
-0.1766	-19.7582	-0.19715	-6.188	-0.1967	-1.8298
-0.1756	-19.4964	-0.19615	-6.126	-0.1957	-1.8196
-0.1746	-19.2434	-0.19515	-6.062	-0.1947	-1.7782
-0.1736	-18.986	-0.19415	-6.002	-0.1937	-1.757
-0.1726	-18.7308	-0.19315	-5.926	-0.1927	-1.7422
-0.1716	-18.4558	-0.19215	-5.868	-0.1917	-1.7302
-0.1706	-18.1874	-0.19115	-5.81	-0.1907	-1.7158
-0.1696	-17.9344	-0.19015	-5.752	-0.1897	-1.6832
-0.1686	-17.6726	-0.18915	-5.678	-0.1887	-1.6724
-0.1676	-17.4152	-0.18815	-5.62	-0.1877	-1.6574
-0.1666	-17.171	-0.18715	-5.562	-0.1867	-1.628
-0.1656	-16.929	-0.18615	-5.484	-0.1857	-1.6154
-0.1646	-16.6804	-0.18515	-5.432	-0.1847	-1.5902
-0.1636	-16.434	-0.18415	-5.378	-0.1837	-1.5722
-0.1626	-16.2008	-0.18315	-5.312	-0.1827	-1.5548
-0.1616	-15.9456	-0.18215	-5.25	-0.1817	-1.5474
-0.1606	-15.7168	-0.18115	-5.188	-0.1807	-1.52
-0.1596	-15.488	-0.18015	-5.132	-0.1797	-1.5034
-0.1586	-15.2482	-0.17915	-5.07	-0.1787	-1.4874
-0.1576	-15.015	-0.17815	-5.006	-0.1777	-1.4708
-0.1566	-14.7884	-0.17715	-4.952	-0.1767	-1.4564
-0.1556	-14.5574	-0.17615	-4.894	-0.1757	-1.434
-0.1546	-14.3352	-0.17515	-4.834	-0.1747	-1.414
-0.1536	-14.0998	-0.17415	-4.784	-0.1737	-1.3988
-0.1526	-13.8688	-0.17315	-4.726	-0.1727	-1.3874
-0.1516	-13.6532	-0.17215	-4.666	-0.1717	-1.3658
-0.1506	-13.4288	-0.17115	-4.608	-0.1707	-1.3478
-0.1496	-13.2286	-0.17015	-4.55	-0.1697	-1.3278
-0.1486	-13.0108	-0.16915	-4.5	-0.1687	-1.3126
-0.1476	-12.7908	-0.16815	-4.45	-0.1677	-1.2976
-0.1466	-12.5884	-0.16715	-4.392	-0.1667	-1.282
-0.1456	-12.364	-0.16615	-4.332	-0.1657	-1.2616
-0.1446	-12.166	-0.16515	-4.28	-0.1647	-1.2478
-0.1436	-11.957	-0.16415	-4.224	-0.1637	-1.2302
-0.1426	-11.7502	-0.16315	-4.188	-0.1627	-1.2168
-0.1416	-11.5522	-0.16215	-4.128	-0.1617	-1.195
-0.1406	-11.3476	-0.16115	-4.076	-0.1607	-1.1802
-0.1396	-11.1518	-0.16015	-4.016	-0.1597	-1.1768
-0.1386	-10.9626	-0.15915	-3.974	-0.1587	-1.155
-0.1376	-10.7536	-0.15815	-3.916	-0.1577	-1.1336
-0.1366	-10.5622	-0.15715	-3.872	-0.1567	-1.1236
-0.1356	-10.373	-0.15615	-3.826	-0.1557	-1.104
-0.1346	-10.186	-0.15515	-3.772	-0.1547	-1.1012
-0.1336	-10.01	-0.15415	-3.724	-0.1537	-1.0726
-0.1326	-9.8252	-0.15315	-3.668	-0.1527	-1.0482
-0.1316	-9.6426	-0.15215	-3.622	-0.1517	-1.0414
-0.1306	-9.4644	-0.15115	-3.568	-0.1507	-1.0246
-0.1296	-9.2752	-0.15015	-3.514	-0.1497	-1.014
-0.1286	-9.0992	-0.14915	-3.474	-0.1487	-1.0064
-0.1276	-8.9232	-0.14815	-3.416	-0.1477	-0.9822
-0.1266	-8.745	-0.14715	-3.372	-0.1467	-0.9636
-0.1256	-8.5844	-0.14615	-3.324	-0.1457	-0.9622
-0.1246	-8.4216	-0.14515	-3.29	-0.1447	-0.9328
-0.1236	-8.25	-0.14415	-3.25	-0.1437	-0.9202
-0.1226	-8.085	-0.14315	-3.198	-0.1427	-0.9106
-0.1216	-7.9244	-0.14215	-3.146	-0.1417	-0.8916
-0.1206	-7.7726	-0.14115	-3.114	-0.1407	-0.8728
-0.1196	-7.6252	-0.14015	-3.06	-0.1397	-0.8638
-0.1186	-7.4624	-0.13915	-3.01	-0.1387	-0.8458
-0.1176	-7.3172	-0.13815	-2.976	-0.1377	-0.8482
-0.1166	-7.1698	-0.13715	-2.932	-0.1367	-0.8228
-0.1156	-7.018	-0.13615	-2.882	-0.1357	-0.8118
-0.1146	-6.8618	-0.13515	-2.846	-0.1347	-0.7962
-0.1136	-6.7232	-0.13415	-2.804	-0.1337	-0.7764
-0.1126	-6.5824	-0.13315	-2.77	-0.1327	-0.768
-0.1116	-6.4482	-0.13215	-2.72	-0.1317	-0.755
-0.1106	-6.3074	-0.13115	-2.676	-0.1307	-0.7406
-0.1096	-6.171	-0.13015	-2.636	-0.1297	-0.7318
-0.1086	-6.0412	-0.12915	-2.602	-0.1287	-0.7202
-0.1076	-5.9114	-0.12815	-2.554	-0.1277	-0.706
-0.1066	-5.7926	-0.12715	-2.508	-0.1267	-0.709
-0.1056	-5.6672	-0.12615	-2.476	-0.1257	-0.6848
-0.1046	-5.5374	-0.12515	-2.44	-0.1247	-0.6694
-0.1036	-5.4164	-0.12415	-2.402	-0.1237	-0.6556
-0.1026	-5.302	-0.12315	-2.358	-0.1227	-0.645
-0.1016	-5.181	-0.12215	-2.324	-0.1217	-0.6292
-0.1006	-5.071	-0.12115	-2.29	-0.1207	-0.6258
-0.0996	-4.9522	-0.12015	-2.248	-0.1197	-0.6202
-0.0986	-4.8378	-0.11915	-2.218	-0.1187	-0.6182
-0.0976	-4.719	-0.11815	-2.18	-0.1177	-0.5876
-0.0966	-4.6156	-0.11715	-2.144	-0.1167	-0.581
-0.0956	-4.521	-0.11615	-2.108	-0.1157	-0.5658
-0.0946	-4.4242	-0.11515	-2.086	-0.1147	-0.555
-0.0936	-4.3208	-0.11415	-2.044	-0.1137	-0.5452
-0.0926	-4.2196	-0.11315	-2.008	-0.1127	-0.5334
-0.0916	-4.1272	-0.11215	-1.9692	-0.1117	-0.5282
-0.0906	-4.0282	-0.11115	-1.9386	-0.1107	-0.5124
-0.0896	-3.9292	-0.11015	-1.919	-0.1097	-0.506
-0.0886	-3.8412	-0.10915	-1.8858	-0.1087	-0.505
-0.0876	-3.7422	-0.10815	-1.8394	-0.1077	-0.4772
-0.0866	-3.6608	-0.10715	-1.8182	-0.1067	-0.4694
-0.0856	-3.5662	-0.10615	-1.7746	-0.1057	-0.4566
-0.0846	-3.4914	-0.10515	-1.7394	-0.1047	-0.4544
-0.0836	-3.4034	-0.10415	-1.717	-0.1037	-0.4378
-0.0826	-3.333	-0.10315	-1.6964	-0.1027	-0.4294
-0.0816	-3.2516	-0.10215	-1.6592	-0.1017	-0.4214
-0.0806	-3.1636	-0.10115	-1.6208	-0.1007	-0.4112
-0.0796	-3.0866	-0.10015	-1.5942	-0.0997	-0.3954
-0.0786	-3.0096	-0.09915	-1.5834	-0.0987	-0.3904
-0.0776	-2.9458	-0.09815	-1.5314	-0.0977	-0.3762
-0.0766	-2.871	-0.09715	-1.5132	-0.0967	-0.3708
-0.0756	-2.794	-0.09615	-1.4864	-0.0957	-0.3586
-0.0746	-2.7302	-0.09515	-1.4586	-0.0947	-0.354
-0.0736	-2.6554	-0.09415	-1.4194	-0.0937	-0.354
-0.0726	-2.5894	-0.09315	-1.4054	-0.0927	-0.332
-0.0716	-2.5256	-0.09215	-1.3692	-0.0917	-0.3184
-0.0706	-2.4794	-0.09115	-1.3378	-0.0907	-0.3144
-0.0696	-2.4046	-0.09015	-1.3156	-0.0897	-0.3012
-0.0686	-2.3452	-0.08915	-1.2902	-0.0887	-0.2888
-0.0676	-2.2792	-0.08815	-1.2702	-0.0877	-0.2906
-0.0666	-2.2198	-0.08715	-1.2512	-0.0867	-0.2692
-0.0656	-2.16832	-0.08615	-1.2124	-0.0857	-0.2616
-0.0646	-2.10518	-0.08515	-1.191	-0.0847	-0.2606
-0.0636	-2.0537	-0.08415	-1.165	-0.0837	-0.2422
-0.0626	-2.00244	-0.08315	-1.1406	-0.0827	-0.24
-0.0616	-1.94568	-0.08215	-1.1172	-0.0817	-0.2278
-0.0606	-1.90102	-0.08115	-1.0912	-0.0807	-0.219
-0.0596	-1.85042	-0.08015	-1.0642	-0.0797	-0.2116
-0.0586	-1.80136	-0.07915	-1.0574	-0.0787	-0.1993
-0.0576	-1.73932	-0.07815	-1.0224	-0.0777	-0.1935
-0.0566	-1.69928	-0.07715	-0.9876	-0.0767	-0.18836
-0.0556	-1.65748	-0.07615	-0.9812	-0.0757	-0.18848
-0.0546	-1.60644	-0.07515	-0.9398	-0.0747	-0.16548
-0.0536	-1.56134	-0.07415	-0.9178	-0.0737	-0.1661
-0.0526	-1.51756	-0.07315	-0.8956	-0.0727	-0.1553
-0.0516	-1.4674	-0.07215	-0.867	-0.0717	-0.14498
-0.0506	-1.43044	-0.07115	-0.8476	-0.0707	-0.14284
-0.0496	-1.38358	-0.07015	-0.8286	-0.0697	-0.13908
-0.0486	-1.34398	-0.06915	-0.8028	-0.0687	-0.1221
-0.0476	-1.30174	-0.06815	-0.7862	-0.0677	-0.11306
-0.0466	-1.26984	-0.06715	-0.7578	-0.0667	-0.10576
-0.0456	-1.2144	-0.06615	-0.7446	-0.0657	-0.1045
-0.0446	-1.17282	-0.06515	-0.7198	-0.0647	-0.09318
-0.0436	-1.13652	-0.06415	-0.6942	-0.0637	-0.08262
-0.0426	-1.09956	-0.06315	-0.6808	-0.0627	-0.08036
-0.0416	-1.06766	-0.06215	-0.6524	-0.0617	-0.0708
-0.0406	-1.01992	-0.06115	-0.6426	-0.0607	-0.06428
-0.0396	-0.9867	-0.06015	-0.6144	-0.0597	-0.07244
-0.0386	-0.94644	-0.05915	-0.5966	-0.0587	-0.0517
-0.0376	-0.91388	-0.05815	-0.5822	-0.0577	-0.0444
-0.0366	-0.88264	-0.05715	-0.5566	-0.0567	-0.04668
-0.0356	-0.8393	-0.05615	-0.535	-0.0557	-0.03184
-0.0346	-0.8008	-0.05515	-0.514	-0.0547	-0.02052
-0.0336	-0.77088	-0.05415	-0.5148	-0.0537	-0.01713
-0.0326	-0.7337	-0.05315	-0.4912	-0.0527	-0.02454
-0.0316	-0.70158	-0.05215	-0.459	-0.0517	-0.00896
-0.0306	-0.66902	-0.05115	-0.439	-0.0507	0.00324
-0.0296	-0.638	-0.05015	-0.4344	-0.0497	-0.00242
-0.0286	-0.61248	-0.04915	-0.405	-0.0487	0.01669
-0.0276	-0.5841	-0.04815	-0.3894	-0.0477	0.01744
-0.0266	-0.54714	-0.04715	-0.378	-0.0467	0.02548
-0.0256	-0.51436	-0.04615	-0.3554	-0.0457	0.02196
-0.0246	-0.47916	-0.04515	-0.3278	-0.0447	0.03832
-0.0236	-0.44858	-0.04415	-0.314	-0.0437	0.04384
-0.0226	-0.41492	-0.04315	-0.291	-0.0427	0.0456
-0.0216	-0.3894	-0.04215	-0.2772	-0.0417	0.05264
-0.0206	-0.35178	-0.04115	-0.2662	-0.0407	0.0642
-0.0196	-0.3168	-0.04015	-0.2416	-0.0397	0.07062
-0.0186	-0.29018	-0.03915	-0.2292	-0.0387	0.07352
-0.0176	-0.25982	-0.03815	-0.2034	-0.0377	0.0744
-0.0166	-0.22814	-0.03715	-0.18936	-0.0367	0.0808
-0.0156	-0.19765	-0.03615	-0.17666	-0.0357	0.09136
-0.0146	-0.17373	-0.03515	-0.1607	-0.0347	0.09412
-0.0136	-0.15147	-0.03415	-0.15818	-0.0337	0.09588
-0.0126	-0.11301	-0.03315	-0.13014	-0.0327	0.10042
-0.0116	-0.08771	-0.03215	-0.11066	-0.0317	0.09664
-0.0106	-0.05936	-0.03115	-0.09482	-0.0307	0.12192
-0.0096	-0.03916	-0.03015	-0.09054	-0.0297	0.12934
-0.0086	-0.00294	-0.02915	-0.06604	-0.0287	0.13096
-0.0076	0.01836	-0.02815	-0.05346	-0.0277	0.13738
-0.0066	0.04602	-0.02715	-0.04868	-0.0267	0.14392
-0.0056	0.08142	-0.02615	-0.0268	-0.0257	0.14378
-0.0046	0.09843	-0.02515	-0.01059	-0.0247	0.1507
-0.0036	0.12263	-0.02415	-0.01021	-0.0237	0.14994
-0.0026	0.15609	-0.02315	0.01455	-0.0227	0.15874
-0.0016	0.19081	-0.02215	0.02398	-0.0217	0.17208
-0.0006	0.21527	-0.02115	0.04058	-0.0207	0.17282
0.0004	0.2277	-0.02015	0.05264	-0.0197	0.1781
0.0014	0.26884	-0.01915	0.07062	-0.0187	0.18176
0.0024	0.28468	-0.01815	0.07904	-0.0177	0.19168
0.0034	0.3267	-0.01715	0.0969	-0.0167	0.19696
0.0044	0.34782	-0.01615	0.11386	-0.0157	0.19696
0.0054	0.3685	-0.01515	0.12054	-0.0147	0.2002
0.0064	0.40854	-0.01415	0.13712	-0.0137	0.2072
0.0074	0.43296	-0.01315	0.13374	-0.0127	0.19922
0.0084	0.45672	-0.01215	0.1663	-0.0117	0.2234
0.0094	0.48774	-0.01115	0.16378	-0.0107	0.2266
0.0104	0.50644	-0.01015	0.18716	-0.0097	0.2304
0.0114	0.53064	-0.00915	0.19722	-0.0087	0.2304
0.0124	0.5632	-0.00815	0.2128	-0.0077	0.2372
0.0134	0.58806	-0.00715	0.2232	-0.0067	0.2392
0.0144	0.6127	-0.00615	0.2326	-0.0057	0.255
0.0154	0.63976	-0.00515	0.2442	-0.0047	0.2502
0.0164	0.66352	-0.00415	0.2626	-0.0037	0.2574
0.0174	0.6974	-0.00315	0.2696	-0.0027	0.2608
0.0184	0.71786	-0.00215	0.2854	-0.0017	0.277
0.0194	0.75218	-0.00115	0.2998	-0.0007	0.2778
0.0204	0.78166	-0.00015	0.3128	0.0003	0.2722
0.0214	0.80762	0.00085	0.3144	0.0013	0.2936
0.0224	0.83072	0.00185	0.338	0.0023	0.292
0.0234	0.86746	0.00285	0.35	0.0033	0.2972
0.0244	0.88814	0.00385	0.3582	0.0043	0.3008
0.0254	0.92048	0.00485	0.3734	0.0053	0.3048
0.0264	0.94138	0.00585	0.3856	0.0063	0.3158
0.0274	0.97966	0.00685	0.3986	0.0073	0.3166
0.0284	1.01068	0.00785	0.411	0.0083	0.3178
0.0294	1.01464	0.00885	0.4124	0.0093	0.331
0.0304	1.07096	0.00985	0.438	0.0103	0.3348
0.0314	1.0967	0.01085	0.4412	0.0113	0.3432
0.0324	1.1297	0.01185	0.4582	0.0123	0.3458
0.0334	1.15984	0.01285	0.463	0.0133	0.3454
0.0344	1.17612	0.01385	0.4878	0.0143	0.3534
0.0354	1.21858	0.01485	0.5	0.0153	0.3606
0.0364	1.2507	0.01585	0.5098	0.0163	0.3682
0.0374	1.26786	0.01685	0.5196	0.0173	0.372
0.0384	1.30724	0.01785	0.527	0.0183	0.3722
0.0394	1.33738	0.01885	0.544	0.0193	0.3836
0.0404	1.37632	0.01985	0.5546	0.0203	0.3876
0.0414	1.40316	0.02085	0.564	0.0213	0.393
0.0424	1.441	0.02185	0.5754	0.0223	0.4034
0.0434	1.46784	0.02285	0.5886	0.0233	0.4014
0.0444	1.51844	0.02385	0.6132	0.0243	0.4132
0.0454	1.53978	0.02485	0.626	0.0253	0.4174
0.0464	1.59346	0.02585	0.6284	0.0263	0.4252
0.0474	1.62294	0.02685	0.6458	0.0273	0.436
0.0484	1.65946	0.02785	0.6558	0.0283	0.4318
0.0494	1.6885	0.02885	0.6716	0.0293	0.4392
0.0504	1.73426	0.02985	0.6892	0.0303	0.4464
0.0514	1.76638	0.03085	0.7038	0.0313	0.456
0.0524	1.80664	0.03185	0.7082	0.0323	0.4638
0.0534	1.84272	0.03285	0.7298	0.0333	0.471
0.0544	1.88342	0.03385	0.7404	0.0343	0.4722
0.0554	1.91906	0.03485	0.7488	0.0353	0.4716
0.0564	1.95998	0.03585	0.7626	0.0363	0.4872
0.0574	2.0009	0.03685	0.7884	0.0373	0.4916
0.0584	2.05392	0.03785	0.7928	0.0383	0.494
0.0594	2.08032	0.03885	0.8178	0.0393	0.4984
0.0604	2.13004	0.03985	0.8314	0.0403	0.5042
0.0614	2.18416	0.04085	0.84	0.0413	0.5054
0.0624	2.2308	0.04185	0.858	0.0423	0.5146
0.0634	2.2682	0.04285	0.8724	0.0433	0.5314
0.0644	2.321	0.04385	0.89	0.0443	0.5416
0.0654	2.3562	0.04485	0.9034	0.0453	0.5364
0.0664	2.4112	0.04585	0.9224	0.0463	0.545
0.0674	2.4662	0.04685	0.9374	0.0473	0.5606
0.0684	2.5168	0.04785	0.9498	0.0483	0.5512
0.0694	2.5652	0.04885	0.957	0.0493	0.5746
0.0704	2.6114	0.04985	0.9922	0.0503	0.5774
0.0714	2.6598	0.05085	1.0118	0.0513	0.582
0.0724	2.7258	0.05185	1.0264	0.0523	0.5882
0.0734	2.783	0.05285	1.037	0.0533	0.5982
0.0744	2.838	0.05385	1.05	0.0543	0.6038
0.0754	2.8996	0.05485	1.0686	0.0553	0.6066
0.0764	2.9568	0.05585	1.0946	0.0563	0.6138
0.0774	3.0096	0.05685	1.1122	0.0573	0.6232
0.0784	3.0734	0.05785	1.1256	0.0583	0.6342
0.0794	3.135	0.05885	1.142	0.0593	0.6414
0.0804	3.1878	0.05985	1.1614	0.0603	0.6502
0.0814	3.2604	0.06085	1.1836	0.0613	0.654
0.0824	3.3264	0.06185	1.1934	0.0623	0.6632
0.0834	3.4034	0.06285	1.2236	0.0633	0.669
0.0844	3.4738	0.06385	1.2456	0.0643	0.6692
0.0854	3.5442	0.06485	1.2636	0.0653	0.6902
0.0864	3.6278	0.06585	1.2946	0.0663	0.691
0.0874	3.7026	0.06685	1.3096	0.0673	0.7068
0.0884	3.7774	0.06785	1.3148	0.0683	0.7144
0.0894	3.8654	0.06885	1.3606	0.0693	0.7134
0.0904	3.9446	0.06985	1.378	0.0703	0.729
0.0914	4.037	0.07085	1.4066	0.0713	0.7382
0.0924	4.1206	0.07185	1.4166	0.0723	0.7464
0.0934	4.2174	0.07285	1.4542	0.0733	0.7528
0.0944	4.3098	0.07385	1.4768	0.0743	0.7636
0.0954	4.4154	0.07485	1.4984	0.0753	0.7682
0.0964	4.5232	0.07585	1.5212	0.0763	0.7808
0.0974	4.6266	0.07685	1.5472	0.0773	0.7844
0.0984	4.7344	0.07785	1.5818	0.0783	0.792
0.0994	4.8444	0.07885	1.6064	0.0793	0.8118
0.1004	4.9764	0.07985	1.636	0.0803	0.8146
0.1014	5.0842	0.08085	1.6542	0.0813	0.8252
0.1024	5.203	0.08185	1.6768	0.0823	0.8218
0.1034	5.3284	0.08285	1.7098	0.0833	0.846
0.1044	5.456	0.08385	1.7384	0.0843	0.8558
0.1054	5.5836	0.08485	1.7618	0.0853	0.8636
0.1064	5.72	0.08585	1.7974	0.0863	0.8686
0.1074	5.8564	0.08685	1.8288	0.0873	0.8792
0.1084	5.995	0.08785	1.8508	0.0883	0.8938
0.1094	6.1248	0.08885	1.8864	0.0893	0.8934
0.1104	6.2678	0.08985	1.9116	0.0903	0.9108
0.1114	6.413	0.09085	1.9412	0.0913	0.9212
0.1124	6.5626	0.09185	1.9686	0.0923	0.9252
0.1134	6.7012	0.09285	2.012	0.0933	0.9444
0.1144	6.842	0.09385	2.038	0.0943	0.95
0.1154	7.0004	0.09485	2.066	0.0953	0.9664
0.1164	7.1456	0.09585	2.11	0.0963	0.978
0.1174	7.3018	0.09685	2.138	0.0973	0.98
0.1184	7.4646	0.09785	2.164	0.0983	0.9948
0.1194	7.6164	0.09885	2.198	0.0993	1.004
0.1204	7.7836	0.09985	2.244	0.1003	1.0124
0.1214	7.931	0.10085	2.278	0.1013	1.023
0.1224	8.096	0.10185	2.316	0.1023	1.0388
0.1234	8.2588	0.10285	2.352	0.1033	1.0446
0.1244	8.4106	0.10385	2.388	0.1043	1.0396
0.1254	8.5668	0.10485	2.414	0.1053	1.077
0.1264	8.7384	0.10585	2.468	0.1063	1.0894
0.1274	8.9056	0.10685	2.498	0.1073	1.0928
0.1284	9.0684	0.10785	2.54	0.1083	1.0996
0.1294	9.2312	0.10885	2.582	0.1093	1.111
0.1304	9.4094	0.10985	2.61	0.1103	1.123
0.1314	9.581	0.11085	2.66	0.1113	1.1398
0.1324	9.7592	0.11185	2.692	0.1123	1.1408
0.1334	9.9418	0.11285	2.734	0.1133	1.159
0.1344	10.1112	0.11385	2.782	0.1143	1.172
0.1354	10.2894	0.11485	2.822	0.1153	1.185
0.1364	10.4654	0.11585	2.854	0.1163	1.1872
0.1374	10.6458	0.11685	2.89	0.1173	1.1894
0.1384	10.8306	0.11785	2.946	0.1183	1.2208
0.1394	11.0132	0.11885	2.978	0.1193	1.2102
0.1404	11.2112	0.11985	3.03	0.1203	1.2522
0.1414	11.3938	0.12085	3.066	0.1213	1.2558
0.1424	11.5786	0.12185	3.1	0.1223	1.2674
0.1434	11.7722	0.12285	3.16	0.1233	1.2806
0.1444	11.9614	0.12385	3.206	0.1243	1.2942
0.1454	12.1572	0.12485	3.242	0.1253	1.3046
0.1464	12.3508	0.12585	3.29	0.1263	1.3194
0.1474	12.5378	0.12685	3.334	0.1273	1.329
0.1484	12.7292	0.12785	3.38	0.1283	1.3434
0.1494	12.9272	0.12885	3.42	0.1293	1.3578
0.1504	13.1208	0.12985	3.464	0.1303	1.3586
0.1514	13.321	0.13085	3.518	0.1313	1.3662
0.1524	13.519	0.13185	3.558	0.1323	1.3958
0.1534	13.7192	0.13285	3.604	0.1333	1.408
0.1544	13.9062	0.13385	3.652	0.1343	1.4216
0.1554	14.1196	0.13485	3.706	0.1353	1.4288
0.1564	14.3264	0.13585	3.752	0.1363	1.4464
0.1574	14.531	0.13685	3.782	0.1373	1.442
0.1584	14.729	0.13785	3.838	0.1383	1.4704
0.1594	14.9292	0.13885	3.872	0.1393	1.4878
0.1604	15.1294	0.13985	3.936	0.1403	1.4968
0.1614	15.3296	0.14085	3.988	0.1413	1.508
0.1624	15.5188	0.14185	4.038	0.1423	1.5104
0.1634	15.7476	0.14285	4.074	0.1433	1.5318
0.1644	15.9456	0.14385	4.124	0.1443	1.5512
0.1654	16.148	0.14485	4.172	0.1453	1.5604
0.1664	16.3548	0.14585	4.216	0.1463	1.5642
0.1674	16.5528	0.14685	4.266	0.1473	1.5876
0.1684	16.764	0.14785	4.314	0.1483	1.5994
0.1694	16.9774	0.14885	4.366	0.1493	1.6126
0.1704	17.1666	0.14985	4.414	0.1503	1.6224
0.1714	17.3712	0.15085	4.46	0.1513	1.633
0.1724	17.5714	0.15185	4.504	0.1523	1.6448
0.1734	17.7694	0.15285	4.554	0.1533	1.6458
0.1744	17.9674	0.15385	4.614	0.1543	1.6644
0.1754	18.1566	0.15485	4.652	0.1553	1.6754
0.1764	18.3436	0.15585	4.696	0.1563	1.6882
0.1774	18.546	0.15685	4.748	0.1573	1.7078
0.1784	18.7396	0.15785	4.802	0.1583	1.7188
0.1794	18.92	0.15885	4.85	0.1593	1.7208
0.1804	19.1114	0.15985	4.888	0.1603	1.7418
0.1814	19.3028	0.16085	4.95	0.1613	1.7534
0.1824	19.4854	0.16185	4.996	0.1623	1.756
0.1834	19.6614	0.16285	5.036	0.1633	1.7734
0.1844	19.8528	0.16385	5.09	0.1643	1.7892
0.1854	20.031	0.16485	5.138	0.1653	1.7882
0.1864	20.2114	0.16585	5.188	0.1663	1.8164
0.1874	20.3852	0.16685	5.236	0.1673	1.822
0.1884	20.5612	0.16785	5.288	0.1683	1.829
0.1894	20.7284	0.16885	5.332	0.1693	1.8464
0.1904	20.9	0.16985	5.384	0.1703	1.8436
0.1914	21.0738	0.17085	5.426	0.1713	1.857
0.1924	21.2344	0.17185	5.482	0.1723	1.882
0.1934	21.3994	0.17285	5.518	0.1733	1.894
0.1944	21.5534	0.17385	5.566	0.1743	1.905
0.1954	21.7052	0.17485	5.632	0.1753	1.9114
0.1964	21.8592	0.17585	5.676	0.1763	1.9072
0.1974	22	0.17685	5.724	0.1773	1.9172
0.1984	22.154	0.17785	5.77	0.1783	1.9494
0.1994	22.308	0.17885	5.828	0.1793	1.9484
0.2004	22.44	0.17985	5.878	0.1803	1.9598
0.2014	22.572	0.18085	5.92	0.1813	1.9676
0.2024	22.726	0.18185	5.97	0.1823	1.9782
0.2034	22.858	0.18285	6.02	0.1833	1.9878
0.2044	22.99	0.18385	6.07	0.1843	2
0.2054	23.1	0.18485	6.116	0.1853	2.008
0.2064	23.232	0.18585	6.152	0.1863	2.022
0.2074	23.342	0.18685	6.218	0.1873	2.024
0.2084	23.474	0.18785	6.272	0.1883	2.024
0.2094	23.584	0.18885	6.316	0.1893	2.04
0.2104	23.694	0.18985	6.358	0.1903	2.048
0.2114	23.804	0.19085	6.404	0.1913	2.05
0.2124	23.914	0.19185	6.46	0.1923	2.062
0.2134	24.002	0.19285	6.502	0.1933	2.066
0.2144	24.09	0.19385	6.554	0.1943	2.072
0.2154	24.2	0.19485	6.59	0.1953	2.08
0.2164	24.266	0.19585	6.646	0.1963	2.078
0.2174	24.354	0.19685	6.684	0.1973	2.084
0.2184	24.442	0.19785	6.742	0.1983	2.086
0.2194	24.508	0.19885	6.788	0.1993	2.09
0.2204	24.596	0.19985	6.838	0.2003	2.098
0.2214	24.662	0.20085	6.874	0.2013	2.08
0.2224	24.75	0.20185	6.92	0.2023	2.098
0.2234	24.794	0.20285	6.972	0.2033	2.098
0.2244	24.86	0.20385	7.012	0.2043	2.098
0.2254	24.926	0.20485	7.062	0.2053	2.086
0.2264	24.97	0.20585	7.098	0.2063	2.098
0.2274	25.036	0.20685	7.142	0.2073	2.098
0.2284	25.08	0.20785	7.186	0.2083	2.078
0.2294	25.124	0.20885	7.232	0.2093	2.08
0.2304	25.168	0.20985	7.272	0.2103	2.076
0.2314	25.19	0.21085	7.302	0.2113	2.07
0.2324	25.256	0.21185	7.354	0.2123	2.058
0.2334	25.278	0.21285	7.398	0.2133	2.056
0.2344	25.322	0.21385	7.44	0.2143	2.032
0.2354	25.344	0.21485	7.478	0.2153	2.032
0.2364	25.366	0.21585	7.508	0.2163	2.028
0.2374	25.388	0.21685	7.538	0.2173	1.9984
0.2384	25.41	0.21785	7.592	0.2183	2.004
0.2394	25.41	0.21885	7.628	0.2193	1.9766
0.2404	25.454	0.21985	7.656	0.2203	1.9734
0.2414	25.454	0.22085	7.68	0.2213	1.9654
0.2424	25.476	0.22185	7.706	0.2223	1.9452
0.2434	25.476	0.22285	7.744	0.2233	1.9246
0.2444	25.498	0.22385	7.766	0.2243	1.9014
0.2454	25.498	0.22485	7.796	0.2253	1.8782
0.2464	25.498	0.22585	7.836	0.2263	1.8616
0.2474	25.498	0.22685	7.856	0.2273	1.836
0.2484	25.498	0.22785	7.888	0.2283	1.8112
0.2494	25.498	0.22885	7.92	0.2293	1.7964
0.2504	25.498	0.22985	7.954	0.2303	1.7736
0.2514	25.476	0.23085	7.984	0.2313	1.7468
0.2524	25.476	0.23185	8	0.2323	1.722
0.2534	25.454	0.23285	8.028	0.2333	1.7002
0.2544	25.432	0.23385	8.064	0.2343	1.6684
0.2554	25.432	0.23485	8.088	0.2353	1.6524
0.2564	25.41	0.23585	8.106	0.2363	1.6292
0.2574	25.388	0.23685	8.138	0.2373	1.596
0.2584	25.366	0.23785	8.166	0.2383	1.576
0.2594	25.344	0.23885	8.196	0.2393	1.5486
0.2604	25.322	0.23985	8.198	0.2403	1.5354
0.2614	25.3	0.24085	8.23	0.2413	1.4938
0.2624	25.278	0.24185	8.254	0.2423	1.472
0.2634	25.234	0.24285	8.276	0.2433	1.4602
0.2644	25.212	0.24385	8.288	0.2443	1.4308
0.2654	25.168	0.24485	8.322	0.2453	1.3948
0.2664	25.124	0.24585	8.334	0.2463	1.378
0.2674	25.102	0.24685	8.354	0.2473	1.3516
0.2684	25.058	0.24785	8.374	0.2483	1.3314
0.2694	25.014	0.24885	8.398	0.2493	1.3188
0.2704	24.97	0.24985	8.412	0.2503	1.2942
0.2714	24.926	0.25085	8.432	0.2513	1.271
0.2724	24.882	0.25185	8.458	0.2523	1.2452
0.2734	24.816	0.25285	8.472	0.2533	1.2228
0.2744	24.772	0.25385	8.492	0.2543	1.2086
0.2754	24.728	0.25485	8.508	0.2553	1.1898
0.2764	24.684	0.25585	8.512	0.2563	1.1812
0.2774	24.618	0.25685	8.542	0.2573	1.1462
0.2784	24.574	0.25785	8.562	0.2583	1.1272
0.2794	24.53	0.25885	8.576	0.2593	1.1256
0.2804	24.464	0.25985	8.582	0.2603	1.1142
0.2814	24.42	0.26085	8.596	0.2613	1.093
0.2824	24.354	0.26185	8.618	0.2623	1.0776
0.2834	24.31	0.26285	8.624	0.2633	1.0518
0.2844	24.244	0.26385	8.63	0.2643	1.0466
0.2854	24.178	0.26485	8.652	0.2653	1.042
0.2864	24.134	0.26585	8.66	0.2663	1.031
0.2874	24.068	0.26685	8.67	0.2673	1.015
0.2884	24.002	0.26785	8.676	0.2683	0.9888
0.2894	23.936	0.26885	8.686	0.2693	0.9888
0.2904	23.87	0.26985	8.692	0.2703	0.983
0.2914	23.804	0.27085	8.7	0.2713	0.9698
0.2924	23.716	0.27185	8.702	0.2723	0.961
0.2934	23.65	0.27285	8.704	0.2733	0.9556
0.2944	23.562	0.27385	8.7	0.2743	0.9316
0.2954	23.496	0.27485	8.704	0.2753	0.9344
0.2964	23.408	0.27585	8.696	0.2763	0.9306
0.2974	23.32	0.27685	8.692	0.2773	0.9194
0.2984	23.232	0.27785	8.69	0.2783	0.9158
0.2994	23.122	0.27885	8.682	0.2793	0.9042
0.3004	23.012	0.27985	8.666	0.2803	0.8926
0.3014	22.902	0.28085	8.652	0.2813	0.892
0.3024	22.792	0.28185	8.642	0.2823	0.8758
0.3034	22.66	0.28285	8.618	0.2833	0.8692
0.3044	22.528	0.28385	8.59	0.2843	0.8792
0.3054	22.396	0.28485	8.572	0.2853	0.8652
0.3064	22.22	0.28585	8.548	0.2863	0.8614
0.3074	22.066	0.28685	8.504	0.2873	0.8594
0.3084	21.89	0.28785	8.47	0.2883	0.8462
0.3094	21.6898	0.28885	8.426	0.2893	0.8538
0.3104	21.5072	0.28985	8.364	0.2903	0.83
0.3114	21.3048	0.29085	8.322	0.2913	0.8422
0.3124	21.0716	0.29185	8.274	0.2923	0.8364
0.3134	20.834	0.29285	8.224	0.2933	0.8284
0.3144	20.5722	0.29385	8.152	0.2943	0.8286
0.3154	20.3082	0.29485	8.078	0.2953	0.827
0.3164	20.0178	0.29585	7.982	0.2963	0.8112
0.3174	19.7186	0.29685	7.894	0.2973	0.8132
0.3184	19.3886	0.29785	7.804	0.2983	0.819
0.3194	19.0498	0.29885	7.722	0.2993	0.8142
0.3204	18.6956	0.29985	7.622	0.3003	0.8114
0.3214	18.3216	0.30085	7.508	0.3013	0.8026
0.3224	17.919	0.30185	7.37	0.3023	0.8072
0.3234	17.5164	0.30285	7.222	0.3033	0.8014
0.3244	17.0852	0.30385	7.078	0.3043	0.8066
0.3254	16.643	0.30485	6.926	0.3053	0.8082
0.3264	16.1744	0.30585	6.75	0.3063	0.7956
0.3274	15.7036	0.30685	6.576	0.3073	0.8044
0.3284	15.2306	0.30785	6.382	0.3083	0.7994
0.3294	14.7576	0.30885	6.172	0.3093	0.7906
0.3304	14.2582	0.30985	5.946	0.3103	0.7952
0.3314	13.783	0.31085	5.742	0.3113	0.7882
0.3324	13.3012	0.31185	5.494	0.3123	0.7888
0.3334	12.8238	0.31285	5.25	0.3133	0.7952
0.3344	12.3596	0.31385	5.006	0.3143	0.7802
0.3354	11.902	0.31485	4.748	0.3153	0.7846
0.3364	11.4532	0.31585	4.516	0.3163	0.7876
0.3374	11.033	0.31685	4.27	0.3173	0.7916
0.3384	10.6062	0.31785	4.042	0.3183	0.791
0.3394	10.2234	0.31885	3.812	0.3193	0.7838
0.3404	9.8428	0.31985	3.612	0.3203	0.7768
0.3414	9.4754	0.32085	3.41	0.3213	0.782
0.3424	9.1256	0.32185	3.244	0.3223	0.782
0.3434	8.7714	0.32285	3.086	0.3233	0.7884
0.3444	8.4502	0.32385	2.944	0.3243	0.7884
0.3454	8.1378	0.32485	2.82	0.3253	0.7866
0.3464	7.81	0.32585	2.71	0.3263	0.7838
0.3474	7.4822	0.32685	2.618	0.3273	0.781
0.3484	7.1742	0.32785	2.512	0.3283	0.7826
0.3494	6.8728	0.32885	2.452	0.3293	0.7894
0.3504	6.5714	0.32985	2.374	0.3303	0.783
0.3514	6.2832	0.33085	2.308	0.3313	0.7894
0.3524	6.0214	0.33185	2.246	0.3323	0.7776
0.3534	5.7772	0.33285	2.202	0.3333	0.7848
0.3544	5.5594	0.33385	2.15	0.3343	0.7816
0.3554	5.3636	0.33485	2.114	0.3353	0.776
0.3564	5.1942	0.33585	2.08	0.3363	0.7856
0.3574	5.0424	0.33685	2.038	0.3373	0.7898
0.3584	4.9148	0.33785	1.9934	0.3383	0.7836
0.3594	4.8026	0.33885	1.9804	0.3393	0.7856
0.3604	4.6926	0.33985	1.9568	0.3403	0.7828
0.3614	4.6002	0.34085	1.9218	0.3413	0.7766
0.3624	4.5254	0.34185	1.9088	0.3423	0.7906
0.3634	4.4484	0.34285	1.8774	0.3433	0.7886
0.3644	4.3802	0.34385	1.856	0.3443	0.7878
0.3654	4.3164	0.34485	1.8444	0.3453	0.7894
0.3664	4.2526	0.34585	1.8306	0.3463	0.7732
0.3674	4.2108	0.34685	1.8146	0.3473	0.7972
0.3684	4.1602	0.34785	1.7972	0.3483	0.7874
0.3694	4.1096	0.34885	1.7824	0.3493	0.787
0.3704	4.0722	0.34985	1.7662	0.3503	0.7964
0.3714	4.0282	0.35085	1.7458	0.3513	0.783
0.3724	3.9952	0.35185	1.7416	0.3523	0.7972
0.3734	3.949	0.35285	1.7412	0.3533	0.7802
0.3744	3.9182	0.35385	1.7168	0.3543	0.791
0.3754	3.8918	0.35485	1.7162	0.3553	0.7922
0.3764	3.861	0.35585	1.7036	0.3563	0.7968
0.3774	3.828	0.35685	1.6918	0.3573	0.794
0.3784	3.7994	0.35785	1.6848	0.3583	0.7966
0.3794	3.773	0.35885	1.6824	0.3593	0.7998
0.3804	3.7466	0.35985	1.6722	0.3603	0.8006
0.3814	3.729	0.36085	1.6618	0.3613	0.8052
[truncated: 271 more rows]

## Sheet: Fig. 4b
Fig. 4b	EPR
Magnetic field (G)	1.0 M OH (a. u.)	Magnetic field (G)	1.0 M OH +10 mM NO3 (a. u.)	Magnetic field (G)	1.0 M OH+100 mM NO3 (a. u.)	Magnetic field (G)	1.0 M OH +1.0 M NO3 (a. u.)
3400	0.00785	3400	-0.00113	3400	0.01099	3400	0.02281
3400.2	0.02266	3400.2	-0.000889966	3400.2	0.00709	3400.2	0.01165
3400.39	0.02033	3400.39	0.00117	3400.39	0.00206	3400.39	0.0087
3400.59	0.00973	3400.59	0.0065	3400.59	0.00196	3400.59	0.0116
3400.78	0.01024	3400.78	0.00636	3400.78	0.00571	3400.78	0.00716
3400.98	0.01234	3400.98	0.000433914	3400.98	0.00859	3400.98	-0.00378
3401.17	0.01606	3401.17	0.00289	3401.17	0.00425	3401.17	-0.00383
3401.37	0.02004	3401.37	0.01296	3401.37	0.00239	3401.37	0.01425
3401.56	0.01488	3401.56	0.01433	3401.56	0.00436	3401.56	0.03019
3401.76	0.00671	3401.76	0.01427	3401.76	-0.00247	3401.76	0.02787
3401.95	0.0101	3401.95	0.01701	3401.95	-0.00397	3401.95	0.02224
3402.15	0.01343	3402.15	0.01059	3402.15	0.00137	3402.15	0.02404
3402.34	0.01633	3402.34	0.00631	3402.34	0.00684	3402.34	0.01929
3402.54	0.01727	3402.54	0.0062	3402.54	0.01394	3402.54	0.00762
3402.73	0.01075	3402.73	0.009	3402.73	0.01323	3402.73	0.00788
3402.93	0.01104	3402.93	0.01478	3402.93	0.00568	3402.93	0.01699
3403.12	0.00545	3403.12	0.00968	3403.12	0.00194	3403.12	0.01515
3403.32	-0.00104	3403.32	0.0059	3403.32	0.00446	3403.32	0.00781
3403.52	0.01232	3403.52	0.00679	3403.52	0.0024	3403.52	0.00876
3403.71	0.02661	3403.71	0.00644	3403.71	-0.00133	3403.71	0.02051
3403.91	0.02139	3403.91	0.01143	3403.91	-0.00471	3403.91	0.0319
3404.1	0.00897	3404.1	0.0147	3404.1	-0.01027	3404.1	0.02626
3404.3	0.00271	3404.3	0.01463	3404.3	-0.00782	3404.3	0.00993
3404.49	0.000380782	3404.49	0.01233	3404.49	-0.00675	3404.49	-0.00708
3404.69	0.00464	3404.69	0.01659	3404.69	-0.01037	3404.69	-0.0128
3404.88	0.0138	3404.88	0.02181	3404.88	-0.01336	3404.88	-0.00329
3405.08	0.01364	3405.08	0.00978	3405.08	-0.01259	3405.08	0.00247
3405.27	0.00283	3405.27	0.008	3405.27	-0.00795	3405.27	0.00443
3405.47	0.00312	3405.47	0.01716	3405.47	-0.01424	3405.47	0.00965
3405.66	0.01413	3405.66	0.01055	3405.66	-0.02271	3405.66	0.00792
3405.86	0.01904	3405.86	0.000916533	3405.86	-0.01187	3405.86	0.00107
3406.05	0.01896	3406.05	-0.01175	3406.05	0.000203674	3406.05	0.00127
3406.25	0.00892	3406.25	-0.02084	3406.25	-0.00751	3406.25	0.00692
3406.45	-0.0031	3406.45	-0.01148	3406.45	-0.00994	3406.45	0.00946
3406.64	0.00858	3406.64	0.000425059	3406.64	-0.00261	3406.64	0.00854
3406.84	0.02724	3406.84	0.00657	3406.84	-0.00445	3406.84	0.00751
3407.03	0.02288	3407.03	0.0103	3407.03	-0.00643	3407.03	0.00232
3407.23	0.00361	3407.23	0.01408	3407.23	-0.00231	3407.23	-0.00277
3407.42	-0.0051	3407.42	0.01774	3407.42	-0.00198	3407.42	-0.000571172
3407.62	0.00205	3407.62	0.02063	3407.62	-0.00583	3407.62	0.00805
3407.81	0.01187	3407.81	0.02256	3407.81	-0.00545	3407.81	0.01124
3408.01	0.01801	3408.01	0.01823	3408.01	-0.00622	3408.01	0.00582
3408.2	0.02077	3408.2	0.01512	3408.2	-0.01396	3408.2	0.00577
3408.4	0.01741	3408.4	0.02176	3408.4	-0.01458	3408.4	0.00743
3408.59	0.01044	3408.59	0.02667	3408.59	-0.00383	3408.59	0.00693
3408.79	0.01185	3408.79	0.0256	3408.79	-0.00575	3408.79	0.01048
3408.98	0.01705	3408.98	0.0181	3408.98	-0.00992	3408.98	0.01764
3409.18	0.01403	3409.18	0.01256	3409.18	-0.00412	3409.18	0.01986
3409.38	0.01048	3409.38	0.01807	3409.38	-0.0054	3409.38	0.0109
3409.57	0.01456	3409.57	0.02163	3409.57	-0.01151	3409.57	0.0065
3409.77	0.01049	3409.77	0.0188	3409.77	-0.00829	3409.77	0.00833
3409.96	-0.00204	3409.96	0.01342	3409.96	-7.08431e-05	3409.96	0.00471
3410.16	-0.00485	3410.16	0.00937	3410.16	0.000416203	3410.16	0.00616
3410.35	0.00224	3410.35	0.00942	3410.35	0.00397	3410.35	0.01205
3410.55	0.00767	3410.55	0.01045	3410.55	0.000478191	3410.55	0.01459
3410.74	0.00143	3410.74	0.00284	3410.74	-0.01281	3410.74	0.00472
3410.94	-0.01132	3410.94	-0.00502	3410.94	-0.01914	3410.94	-0.00318
3411.13	-0.01803	3411.13	-0.00419	3411.13	-0.02036	3411.13	0.000987376
3411.33	-0.01068	3411.33	0.000464908	3411.33	-0.01568	3411.33	-0.0033
3411.52	0.00129	3411.52	0.01644	3411.52	-0.00708	3411.52	-0.0062
3411.72	0.00778	3411.72	0.02112	3411.72	-0.0051	3411.72	-0.00328
3411.91	0.01234	3411.91	0.00586	3411.91	-0.01035	3411.91	0.00414
3412.11	0.01167	3412.11	-0.00127	3412.11	-0.00768	3412.11	0.00801
3412.3	0.0044	3412.3	0.000743853	3412.3	0.000473763	3412.3	-0.00209
3412.5	-0.000247951	3412.5	0.00729	3412.5	0.00513	3412.5	-0.00102
3412.7	0.0022	3412.7	0.01599	3412.7	0.00894	3412.7	0.00802
3412.89	0.00899	3412.89	0.02334	3412.89	0.00733	3412.89	0.00549
3413.09	0.01253	3413.09	0.02355	3413.09	0.00712	3413.09	0.00561
3413.28	0.01112	3413.28	0.01677	3413.28	0.01345	3413.28	0.01217
3413.48	0.01115	3413.48	0.01371	3413.48	0.01121	3413.48	0.01918
3413.67	0.01317	3413.67	0.01371	3413.67	-0.000208102	3413.67	0.02122
3413.87	0.01239	3413.87	0.01338	3413.87	-0.0068	3413.87	0.01192
3414.06	0.00774	3414.06	0.01084	3414.06	-0.0081	3414.06	0.00692
3414.26	0.00151	3414.26	0.00423	3414.26	-0.01102	3414.26	0.01895
3414.45	0.00164	3414.45	0.00262	3414.45	-0.01229	3414.45	0.02051
3414.65	0.00912	3414.65	0.00822	3414.65	-0.01197	3414.65	0.00296
3414.84	0.01108	3414.84	0.0142	3414.84	-0.01307	3414.84	0.00361
3415.04	0.01173	3415.04	0.01226	3415.04	-0.01076	3415.04	0.01323
3415.23	0.00968	3415.23	0.000522468	3415.23	-0.00719	3415.23	0.01296
3415.43	0.00773	3415.43	-0.00642	3415.43	-0.0037	3415.43	0.0118
3415.62	0.00801	3415.62	-0.00801	3415.62	-0.000137259	3415.62	0.0116
3415.82	-0.000265662	3415.82	-0.01006	3415.82	-3.98492e-05	3415.82	0.01516
3416.02	-0.00153	3416.02	-0.00631	3416.02	0.00254	3416.02	0.01593
3416.21	0.00179	3416.21	0.00541	3416.21	0.00381	3416.21	0.01475
3416.41	-0.000841262	3416.41	0.01082	3416.41	0.00178	3416.41	0.01712
3416.6	0.00262	3416.6	0.0079	3416.6	0.00472	3416.6	0.01899
3416.8	0.00614	3416.8	0.00578	3416.8	-0.00214	3416.8	0.01488
3416.99	0.00499	3416.99	0.00847	3416.99	-0.01075	3416.99	0.00808
3417.19	0.00391	3417.19	0.01277	3417.19	-0.00145	3417.19	0.00622
3417.38	-0.00449	3417.38	0.01287	3417.38	0.00586	3417.38	0.00399
3417.58	-0.01084	3417.58	0.01747	3417.58	0.00124	3417.58	-0.00404
3417.77	-0.00497	3417.77	0.02275	3417.77	-0.00836	3417.77	-0.00074828
3417.97	-0.000473763	3417.97	0.01775	3417.97	-0.00893	3417.97	0.00809
3418.16	-0.0117	3418.16	0.01008	3418.16	-0.00328	3418.16	0.01186
3418.36	-0.01829	3418.36	0.00838	3418.36	-0.00671	3418.36	0.01574
3418.55	-0.000929816	3418.55	0.0068	3418.55	-0.00635	3418.55	0.00316
3418.75	0.00789	3418.75	0.000956382	3418.75	-0.000119548	3418.75	-0.0079
3418.95	-0.00302	3418.95	-0.00244	3418.95	-0.000212529	3418.95	-0.00177
3419.14	-0.00812	3419.14	0.00508	3419.14	0.000526896	3419.14	-0.000478191
3419.34	-0.000650871	3419.34	0.01871	3419.34	-0.00121	3419.34	-0.0044
3419.53	0.00634	3419.53	0.01736	3419.53	-0.01492	3419.53	0.0031
3419.73	0.01327	3419.73	0.00966	3419.73	-0.01999	3419.73	0.0126
3419.92	0.0209	3419.92	0.0077	3419.92	-0.00641	3419.92	0.00747
3420.12	0.00474	3420.12	-0.0045	3420.12	0.00246	3420.12	-0.000619877
3420.31	-0.01985	3420.31	-0.01075	3420.31	-0.000881111	3420.31	0.000181535
3420.51	-0.01483	3420.51	-0.00285	3420.51	-0.0066	3420.51	0.0061
3420.7	0.000163825	3420.7	0.00403	3420.7	-0.00936	3420.7	0.00934
3420.9	0.00236	3420.9	0.00985	3420.9	-0.00348	3420.9	0.00507
3421.09	0.00551	3421.09	0.00905	3421.09	-0.00519	3421.09	0.00175
3421.29	0.01049	3421.29	0.00628	3421.29	-0.01507	3421.29	0.00764
3421.48	0.01366	3421.48	0.00864	3421.48	-0.01679	3421.48	0.01497
3421.68	0.02174	3421.68	0.00657	3421.68	-0.01672	3421.68	0.01561
3421.88	0.01185	3421.88	0.00365	3421.88	-0.01594	3421.88	0.00687
3422.07	-0.00972	3422.07	0.000841262	3422.07	-0.00989	3422.07	-0.00103
3422.27	-0.00419	3422.27	-0.00286	3422.27	-0.00462	3422.27	0.000123975
3422.46	0.01197	3422.46	-0.000903249	3422.46	-0.01315	3422.46	0.00279
3422.66	0.01287	3422.66	-0.00172	3422.66	-0.01861	3422.66	0.00575
3422.85	-0.00366	3422.85	-0.00833	3422.85	-0.01498	3422.85	0.01133
3423.05	-0.01191	3423.05	-0.00907	3423.05	-0.02176	3423.05	0.01609
3423.24	0.00124	3423.24	-0.000779274	3423.24	-0.023	3423.24	0.02066
3423.44	0.00671	3423.44	0.0011	3423.44	-0.01102	3423.44	0.01725
3423.63	0.000469336	3423.63	-0.0053	3423.63	-0.00792	3423.63	0.00986
3423.83	-0.000314366	3423.83	-0.00758	3423.83	-0.01648	3423.83	0.00914
3424.02	0.000624305	3424.02	4.87046e-05	3424.02	-0.02288	3424.02	0.00569
3424.22	-0.00257	3424.22	0.00725	3424.22	-0.0205	3424.22	0.00195
3424.41	0.00634	3424.41	0.00587	3424.41	-0.00791	3424.41	-0.000938671
3424.61	0.01706	3424.61	0.00306	3424.61	-0.00128	3424.61	-0.000584456
3424.8	0.00843	3424.8	-0.00646	3424.8	-0.01046	3424.8	0.00671
3425	0.00295	3425	-0.01418	3425	-0.01318	3425	0.00948
3425.2	0.00497	3425.2	-0.01092	3425.2	0.00321	3425.2	0.00585
3425.39	-0.00255	3425.39	-0.00975	3425.39	0.01444	3425.39	0.00342
3425.59	-0.00878	3425.59	-0.00237	3425.59	0.00188	3425.59	0.00526
3425.78	-0.00669	3425.78	0.008	3425.78	-0.01303	3425.78	0.00676
3425.98	-0.00785	3425.98	0.000850117	3425.98	-0.00913	3425.98	0.00409
3426.17	-0.01389	3426.17	-0.00203	3426.17	-0.00469	3426.17	-0.000686293
3426.37	-0.00992	3426.37	0.00679	3426.37	-0.01137	3426.37	-0.00377
3426.56	-0.000398492	3426.56	0.00147	3426.56	-0.01389	3426.56	-0.00217
3426.76	0.00351	3426.76	-0.0094	3426.76	-0.01497	3426.76	0.000836834
3426.95	0.00327	3426.95	-0.00878	3426.95	-0.01931	3426.95	0.001
3427.15	0.000332077	3427.15	-0.00509	3427.15	-0.01865	3427.15	-0.00163
3427.34	-0.000398492	3427.34	-0.0016	3427.34	-0.01193	3427.34	0.000389637
3427.54	9.74093e-05	3427.54	0.00429	3427.54	-0.0071	3427.54	0.00464
3427.73	-0.00165	3427.73	-0.000487046	3427.73	-0.0077	3427.73	0.00603
3427.93	0.0015	3427.93	-0.0081	3427.93	-0.00884	3427.93	0.00547
3428.12	0.01203	3428.12	0.00481	3428.12	-0.00916	3428.12	-0.000265662
3428.32	0.00909	3428.32	0.02158	3428.32	-0.00557	3428.32	0.000801413
3428.52	-0.000203674	3428.52	0.02365	3428.52	-0.00522	3428.52	0.01567
3428.71	0.0076	3428.71	0.01543	3428.71	-0.0204	3428.71	0.01984
3428.91	0.01656	3428.91	0.00263	3428.91	-0.02715	3428.91	0.00406
3429.1	0.00807	3429.1	0.000827979	3429.1	-0.01497	3429.1	-0.01095
3429.3	-0.000407348	3429.3	0.00691	3429.3	-0.00653	3429.3	-0.01698
3429.49	0.00491	3429.49	0.00466	3429.49	-0.00754	3429.49	-0.01105
3429.69	0.00801	3429.69	-0.00493	3429.69	-0.00977	3429.69	0.00333
3429.88	0.00392	3429.88	-0.01071	3429.88	-0.01165	3429.88	0.0139
3430.08	0.00881	3430.08	-0.00374	3430.08	-0.01964	3430.08	0.01329
3430.27	0.01557	3430.27	0.00147	3430.27	-0.01953	3430.27	0.01254
3430.47	0.00715	3430.47	0.000916533	3430.47	-0.01677	3430.47	0.01578
3430.66	0.00315	3430.66	0.00786	3430.66	-0.01942	3430.66	0.01015
3430.86	0.00795	3430.86	0.00764	3430.86	-0.01323	3430.86	0.00178
3431.05	0.00682	3431.05	-0.000982948	3431.05	-0.00706	3431.05	0.00456
3431.25	-0.00202	3431.25	-0.00232	3431.25	-0.00379	3431.25	0.01201
3431.45	-0.01095	3431.45	-0.00333	3431.45	-0.00187	3431.45	0.00986
3431.64	-0.01013	3431.64	-0.00221	3431.64	0.000358643	3431.64	0.00232
3431.84	-0.000611022	3431.84	0.00504	3431.84	0.00463	3431.84	-0.00186
3432.03	0.01063	3432.03	0.01234	3432.03	0.00234	3432.03	0.0002878
3432.23	0.01329	3432.23	0.01024	3432.23	-0.00149	3432.23	0.00178
3432.42	0.01264	3432.42	-0.000354215	3432.42	0.00653	3432.42	0.00303
3432.62	0.01584	3432.62	0.00252	3432.62	0.00822	3432.62	0.00835
3432.81	0.01296	3432.81	0.01265	3432.81	-0.00363	3432.81	0.01044
3433.01	0.00348	3433.01	0.01559	3433.01	-0.00364	3433.01	0.00995
3433.2	-0.00333	3433.2	0.00777	3433.2	0.00432	3433.2	0.00677
3433.4	-0.00708	3433.4	-0.00674	3433.4	-0.0012	3433.4	0.00945
3433.59	-0.01032	3433.59	-0.00602	3433.59	-0.01236	3433.59	0.01314
3433.79	-0.00928	3433.79	0.000336505	3433.79	-0.01386	3433.79	0.00527
3433.98	-0.00535	3433.98	-0.00344	3433.98	-0.01057	3433.98	0.00535
3434.18	0.00751	3434.18	-0.00569	3434.18	-0.00512	3434.18	0.000624305
3434.38	0.01842	3434.38	-0.00185	3434.38	-0.0021	3434.38	-0.01104
3434.57	0.00799	3434.57	-0.00284	3434.57	-0.00739	3434.57	-0.00605
3434.77	0.00604	3434.77	-0.00918	3434.77	-0.01202	3434.77	-0.00718
3434.96	0.01696	3434.96	-0.01127	3434.96	-0.01047	3434.96	-0.01255
3435.16	0.02394	3435.16	-0.00727	3435.16	-0.00839	3435.16	-0.00293
3435.35	0.02417	3435.35	0.00314	3435.35	-0.00472	3435.35	0.00241
3435.55	0.01218	3435.55	0.01122	3435.55	-0.000584456	3435.55	-0.01104
3435.74	0.00193	3435.74	0.01663	3435.74	-0.00299	3435.74	-0.0152
3435.94	-0.00307	3435.94	0.01805	3435.94	-0.0014	3435.94	0.00167
3436.13	-0.00174	3436.13	0.00224	3436.13	0.00558	3436.13	0.000447197
3436.33	0.00279	3436.33	-0.01266	3436.33	-0.00186	3436.33	-0.01383
3436.52	0.00391	3436.52	-0.01557	3436.52	-0.01202	3436.52	-0.00439
3436.72	-0.00297	3436.72	-0.01063	3436.72	-0.01369	3436.72	0.01079
3436.91	-0.01068	3436.91	0.00691	3436.91	-0.0134	3436.91	0.00737
3437.11	0.000314366	3437.11	0.01328	3437.11	-0.01072	3437.11	-0.00333
3437.3	0.00371	3437.3	0.00342	3437.3	-0.01311	3437.3	-0.00429
3437.5	-0.01358	3437.5	-0.00126	3437.5	-0.01875	3437.5	0.00328
3437.7	-0.01377	3437.7	-0.00121	3437.7	-0.02025	3437.7	0.00708
3437.89	0.00248	3437.89	0.00944	3437.89	-0.01997	3437.89	0.00484
3438.09	0.00437	3438.09	0.01909	3438.09	-0.01592	3438.09	-0.00166
3438.28	0.00527	3438.28	0.00957	3438.28	-0.00443	3438.28	-0.000686293
3438.48	0.01067	3438.48	0.00097852	3438.48	-0.000819123	3438.48	0.00561
3438.67	-0.00221	3438.67	-0.00174	3438.67	-0.00334	3438.67	0.00175
3438.87	-0.01706	3438.87	-0.00752	3438.87	0.00413	3438.87	0.0015
3439.06	-0.01254	3439.06	-0.00653	3439.06	0.00766	3439.06	0.01429
3439.26	-0.00306	3439.26	0.00367	3439.26	-0.00188	3439.26	0.01889
3439.45	-0.00526	3439.45	0.01812	3439.45	-0.01542	3439.45	0.00942
3439.65	-0.00886	3439.65	0.02314	3439.65	-0.02027	3439.65	-0.00328
3439.84	-0.00302	3439.84	0.0205	3439.84	-0.01121	3439.84	-0.00557
3440.04	0.00519	3440.04	0.01601	3440.04	-0.00108	3440.04	0.000615449
3440.23	0.00509	3440.23	0.00346	3440.23	-0.00102	3440.23	-0.000907677
3440.43	-0.00325	3440.43	-0.00724	3440.43	-0.00794	3440.43	0.00661
3440.62	-0.00628	3440.62	-0.00881	3440.62	-0.01238	3440.62	0.01271
3440.82	-0.00557	3440.82	0.000354215	3440.82	-0.01403	3440.82	0.00244
3441.02	0.00137	3441.02	0.00745	3441.02	-0.01698	3441.02	-0.00763
3441.21	0.0111	3441.21	0.00123	3441.21	-0.01367	3441.21	-0.01186
3441.41	0.01225	3441.41	-0.00128	3441.41	-0.00432	3441.41	0.00276
3441.6	0.01481	3441.6	0.00621	3441.6	-0.00133	3441.6	0.02262
3441.8	0.01194	3441.8	0.00252	3441.8	-9.74093e-05	3441.8	0.02729
3441.99	0.00154	3441.99	-0.00804	3441.99	-0.00605	3441.99	0.0151
3442.19	0.00293	3442.19	-0.000894394	3442.19	-0.01638	3442.19	-0.00753
3442.38	0.00753	3442.38	0.01018	3442.38	-0.01058	3442.38	-0.01207
3442.58	0.00519	3442.58	0.00542	3442.58	-0.00433	3442.58	-0.000602166
3442.77	0.00381	3442.77	0.00153	3442.77	-0.00986	3442.77	0.00552
3442.97	-0.00472	3442.97	0.00363	3442.97	-0.01657	3442.97	0.00602
3443.16	-0.01432	3443.16	-0.000256806	3443.16	-0.01657	3443.16	-0.00119
3443.36	-0.01684	3443.36	0.00384	3443.36	-0.01176	3443.36	-0.01377
3443.55	-0.0182	3443.55	0.02251	3443.55	-0.01426	3443.55	-0.01495
3443.75	-0.0156	3443.75	0.0252	3443.75	-0.01609	3443.75	-0.00229
3443.95	-0.01301	3443.95	0.00651	3443.95	-0.00995	3443.95	0.00327
3444.14	-0.01153	3444.14	-0.0012	3444.14	-0.00945	3444.14	-0.000168252
3444.34	-0.00688	3444.34	0.00548	3444.34	-0.01389	3444.34	-0.000597739
3444.53	-0.00228	3444.53	0.01385	3444.53	-0.016	3444.53	0.00114
3444.73	0.0066	3444.73	0.01798	3444.73	-0.01195	3444.73	0.000513612
3444.92	0.01792	3444.92	0.01184	3444.92	-0.01104	3444.92	-0.00343
3445.12	0.00875	3445.12	0.00581	3445.12	-0.01377	3445.12	-0.00594
3445.31	-0.006	3445.31	-0.00148	3445.31	-0.0101	3445.31	0.00169
3445.51	4.42769e-05	3445.51	-0.01463	3445.51	-0.01519	3445.51	0.01251
3445.7	0.00837	3445.7	-0.01678	3445.7	-0.01846	3445.7	0.01208
3445.9	0.00864	3445.9	-0.00727	3445.9	-0.00854	3445.9	0.00167
3446.09	0.00793	3446.09	-0.00325	3446.09	-0.01056	3446.09	-0.00866
3446.29	0.00331	3446.29	-0.00709	3446.29	-0.01544	3446.29	-0.00554
3446.48	0.000987376	3446.48	-0.00524	3446.48	-0.00747	3446.48	0.00671
3446.68	0.00275	3446.68	0.00743	3446.68	-0.00387	3446.68	0.00639
3446.88	0.0069	3446.88	0.01896	3446.88	-0.00381	3446.88	-0.00367
3447.07	0.01296	3447.07	0.00693	3447.07	0.000349788	3447.07	-0.00309
3447.27	0.00413	3447.27	-0.0126	3447.27	0.00104	3447.27	0.00669
3447.46	-0.00177	3447.46	-0.01081	3447.46	-0.00396	3447.46	0.01296
3447.66	0.00797	3447.66	-0.00288	3447.66	-0.01176	3447.66	0.00685
3447.85	0.00738	3447.85	-0.00237	3447.85	-0.0201	3447.85	-0.0076
3448.05	-0.000562317	3448.05	-0.000628732	3448.05	-0.02666	3448.05	-0.01292
3448.24	0.000425059	3448.24	0.00599	3448.24	-0.0226	3448.24	-0.00611
3448.44	0.0044	3448.44	0.00332	3448.44	-0.00658	3448.44	0.00477
3448.63	0.000336505	3448.63	-0.00531	3448.63	0.0015	3448.63	0.00682
3448.83	-0.00499	3448.83	-0.00116	3448.83	-0.01011	3448.83	0.000571172
3449.02	-0.01119	3449.02	0.000894394	3449.02	-0.01969	3449.02	0.00485
3449.22	-0.01782	3449.22	-0.0086	3449.22	-0.01242	3449.22	0.01016
3449.41	-0.00569	3449.41	-0.00547	3449.41	-0.01025	3449.41	0.00275
3449.61	0.01126	3449.61	0.00415	3449.61	-0.02275	3449.61	-0.00472
3449.8	0.00768	3449.8	0.00801	3449.8	-0.0304	3449.8	-0.00141
3450	-0.00344	3450	0.01122	3450	-0.02463	3450	0.00305
3450.2	-0.000159397	3450.2	0.00442	3450.2	-0.01645	3450.2	-0.000385209
3450.39	0.01175	3450.39	-0.00551	3450.39	-0.01245	3450.39	-0.00325
3450.59	0.00989	3450.59	-0.00909	3450.59	-0.01516	3450.59	0.000270089
3450.78	-0.00471	3450.78	-0.00587	3450.78	-0.01961	3450.78	0.00182
3450.98	-0.01167	3450.98	0.00556	3450.98	-0.01749	3450.98	-0.00274
3451.17	-0.00909	3451.17	0.01361	3451.17	-0.01399	3451.17	-0.000327649
3451.37	-0.00856	3451.37	0.01195	3451.37	-0.01275	3451.37	0.000168252
3451.56	-0.00354	3451.56	0.00626	3451.56	-0.017	3451.56	-0.00792
3451.76	0.0048	3451.76	0.000898822	3451.76	-0.01375	3451.76	-3.09939e-05
3451.95	0.00712	3451.95	0.00265	3451.95	-0.00509	3451.95	0.01306
3452.15	0.00431	3452.15	0.00241	3452.15	-0.01124	3452.15	0.0112
3452.34	-0.0008634	3452.34	-0.0022	3452.34	-0.01494	3452.34	0.00897
3452.54	-0.00101	3452.54	0.0039	3452.54	-0.01226	3452.54	0.0067
3452.73	0.00151	3452.73	0.00426	3452.73	-0.01168	3452.73	-0.000429486
3452.93	0.00317	3452.93	-0.00391	3452.93	-0.00181	3452.93	-0.00471
3453.12	-0.000221385	3453.12	-0.00201	3453.12	0.0011	3453.12	-0.01103
3453.32	-0.0059	3453.32	0.000354215	3453.32	-0.00674	3453.32	-0.0127
3453.52	-0.00257	3453.52	-0.00276	3453.52	-0.00448	3453.52	-0.01127
3453.71	0.000969665	3453.71	-0.00205	3453.71	-0.00327	3453.71	-0.01108
3453.91	0.00395	3453.91	0.000256806	3453.91	-0.01035	3453.91	0.0087
3454.1	0.00263	3454.1	0.00106	3454.1	-0.01312	3454.1	0.02059
3454.3	-0.01059	3454.3	0.00124	3454.3	-0.00992	3454.3	0.00101
3454.49	-0.01412	3454.49	0.000881111	3454.49	-0.01267	3454.49	-0.01377
3454.69	-0.00844	3454.69	0.01012	3454.69	-0.01451	3454.69	-0.00701
3454.88	-0.00338	3454.88	0.01744	3454.88	-0.0041	3454.88	-0.00416
3455.08	0.00339	3455.08	0.00451	3455.08	0.00157	3455.08	-0.01533
3455.27	-0.000380782	3455.27	-0.00662	3455.27	-0.0014	3455.27	-0.01549
3455.47	-0.00125	3455.47	-0.00387	3455.47	-0.00559	3455.47	-0.00429
3455.66	0.00769	3455.66	0.002	3455.66	-0.0146	3455.66	-0.0018
3455.86	0.01139	3455.86	0.01108	3455.86	-0.01896	3455.86	-0.00328
3456.05	0.01238	3456.05	0.01097	3456.05	-0.01334	3456.05	-0.00159
3456.25	0.00862	3456.25	0.00131	3456.25	-0.01509	3456.25	-0.00442
3456.45	0.00775	3456.45	0.00133	3456.45	-0.01815	3456.45	-0.00426
3456.64	0.0106	3456.64	0.00178	3456.64	-0.00345	3456.64	0.000296655
3456.84	0.00536	3456.84	0.000898822	3456.84	0.00495	3456.84	0.000571172
3457.03	-0.00189	3457.03	0.00914	3457.03	-0.000637588	3457.03	0.00141
3457.23	-0.000827979	3457.23	0.0111	3457.23	-0.00284	3457.23	-0.00258
3457.42	0.00896	3457.42	-0.00499	3457.42	-0.0109	3457.42	-0.003
3457.62	0.01729	3457.62	-0.01555	3457.62	-0.01775	3457.62	0.0076
3457.81	0.01752	3457.81	-0.00542	3457.81	-0.00808	3457.81	0.01741
3458.01	0.01217	3458.01	0.00654	3458.01	-0.00945	3458.01	0.01227
3458.2	0.01022	3458.2	0.00505	3458.2	-0.02662	3458.2	-0.00117
3458.4	0.01297	3458.4	-0.00484	3458.4	-0.0324	3458.4	-0.000411776
3458.59	0.01248	3458.59	-0.00655	3458.59	-0.03041	3458.59	0.0019
3458.79	0.01621	3458.79	9.74093e-05	3458.79	-0.0245	3458.79	-0.00231
3458.98	0.0393	3458.98	0.0075	3458.98	-0.01623	3458.98	-0.00705
3459.18	0.08712	3459.18	0.02504	3459.18	-0.01112	3459.18	-0.01021
3459.38	0.14806	3459.38	0.06372	3459.38	-0.00917	3459.38	-0.01353
3459.57	0.19709	3459.57	0.11945	3459.57	-0.00403	3459.57	-0.01848
3459.77	0.22397	3459.77	0.17289	3459.77	0.00451	3459.77	-0.01394
3459.96	0.20438	3459.96	0.19568	3459.96	0.00494	3459.96	-0.00619
3460.16	0.11345	3460.16	0.16644	3460.16	0.00161	3460.16	-0.00355
3460.35	-0.01325	3460.35	0.09018	3460.35	-0.0033	3460.35	0.00351
3460.55	-0.12574	3460.55	-0.01247	3460.55	-0.01306	3460.55	0.01671
3460.74	-0.18559	3460.74	-0.1078	3460.74	-0.01598	3460.74	0.02499
3460.94	-0.18487	3460.94	-0.15763	3460.94	-0.00994	3460.94	0.01603
3461.13	-0.15869	3461.13	-0.16329	3461.13	-0.00414	3461.13	-0.00421
3461.33	-0.11539	3461.33	-0.13879	3461.33	0.00681	3461.33	-0.01393
3461.52	-0.05711	3461.52	-0.09174	3461.52	0.01863	3461.52	-0.01321
3461.72	-0.01688	3461.72	-0.04371	3461.72	0.02302	3461.72	-0.01424
3461.91	-0.00798	3461.91	-0.01848	3461.91	0.01938	3461.91	-0.01236
3462.11	-0.00746	3462.11	-0.0189	3462.11	0.0045	3462.11	-0.00574
3462.3	-0.00615	3462.3	-0.02334	3462.3	-0.00904	3462.3	-0.000376354
3462.5	-0.01031	3462.5	-0.01706	3462.5	-0.02087	3462.5	0.00118
3462.7	-0.00456	3462.7	-0.00619	3462.7	-0.03417	3462.7	0.00128
3462.89	0.00124	3462.89	-0.00154	3462.89	-0.04832	3462.89	-0.00166
3463.09	-0.00259	3463.09	-0.00371	3463.09	-0.05115	3463.09	-0.00443
3463.28	-0.00107	3463.28	0.00128	3463.28	-0.03556	3463.28	-0.00519
3463.48	-0.00138	3463.48	0.01307	3463.48	-0.02337	3463.48	-0.00301
3463.67	-0.00699	3463.67	0.01332	3463.67	-0.01741	3463.67	0.007
3463.87	-0.01857	3463.87	0.00785	3463.87	-0.01492	3463.87	0.00426
3464.06	-0.02198	3464.06	0.00783	3464.06	-0.00509	3464.06	-0.00772
3464.26	-0.00782	3464.26	0.00777	3464.26	0.0117	3464.26	-0.00798
3464.45	-0.00228	3464.45	0.00217	3464.45	0.01784	3464.45	-0.00429
3464.65	-0.00542	3464.65	-0.00706	3464.65	0.00728	3464.65	-0.00185
3464.84	0.00224	3464.84	-0.0058	3464.84	-0.01436	3464.84	0.00336
3465.04	0.00823	3465.04	0.00678	3465.04	-0.02267	3465.04	0.00263
3465.23	0.000894394	3465.23	0.0146	3465.23	-0.01014	3465.23	-0.00417
3465.43	-0.00125	3465.43	0.01648	3465.43	0.000194819	3465.43	-0.00441
3465.62	0.00173	3465.62	0.00917	3465.62	0.00127	3465.62	-0.0017
3465.82	-0.00324	3465.82	0.000597739	3465.82	0.00294	3465.82	-0.00315
3466.02	-0.008	3466.02	-0.000602166	3466.02	0.00496	3466.02	-0.00774
3466.21	-0.00822	3466.21	-0.00732	3466.21	0.0024	3466.21	-0.00437
3466.41	-0.00407	3466.41	-0.00854	3466.41	-0.00819	3466.41	0.00275
3466.6	0.0049	3466.6	-0.000951954	3466.6	-0.0096	3466.6	0.000491474
3466.8	0.01483	3466.8	-0.00627	3466.8	-0.00519	3466.8	-0.00719
3466.99	0.02348	3466.99	-0.00867	3466.99	-0.00463	3466.99	-0.01043
3467.19	0.01866	3467.19	-0.00179	3467.19	-0.00365	3467.19	-0.01082
3467.38	0.00781	3467.38	-0.000996231	3467.38	-0.00557	3467.38	-0.01044
3467.58	0.0093	3467.58	0.00671	3467.58	-0.00283	3467.58	-0.00624
3467.77	0.01453	3467.77	0.01093	3467.77	-0.000801413	3467.77	0.00122
3467.97	0.01737	3467.97	0.00235	3467.97	-0.00348	3467.97	0.01238
3468.16	0.01271	3468.16	-0.00296	3468.16	-0.00829	3468.16	0.01025
3468.36	0.00726	3468.36	-0.000783702	3468.36	-0.01191	3468.36	-0.00622
3468.55	0.00994	3468.55	0.0046	3468.55	-0.00708	3468.55	-0.00819
3468.75	0.00816	3468.75	0.0132	3468.75	0.00861	3468.75	0.00263
3468.95	0.0042	3468.95	0.01719	3468.95	0.01152	3468.95	0.00642
3469.14	0.0022	3469.14	0.01166	3469.14	-0.003	3469.14	0.00567
3469.34	0.00146	3469.34	0.01681	3469.34	-0.00973	3469.34	0.00685
3469.53	0.01002	3469.53	0.02239	3469.53	-0.01792	3469.53	-0.000190391
3469.73	0.01862	3469.73	0.01752	3469.73	-0.01993	3469.73	-0.000637588
3469.92	0.02587	3469.92	0.02085	3469.92	-0.0106	3469.92	0.01987
3470.12	0.03723	3470.12	0.03368	3470.12	-0.01068	3470.12	0.02756
3470.31	0.04013	3470.31	0.04375	3470.31	-0.01295	3470.31	0.01705
3470.51	0.04563	3470.51	0.04463	3470.51	-0.00733	3470.51	0.00936
3470.7	0.06047	3470.7	0.0436	3470.7	-0.00573	3470.7	0.00616
3470.9	0.06065	3470.9	0.04474	3470.9	-0.01113	3470.9	0.00486
3471.09	0.05799	3471.09	0.04885	3471.09	-0.00774	3471.09	0.00374
3471.29	0.06607	3471.29	0.05899	3471.29	-0.00259	3471.29	0.00943
3471.48	0.07037	3471.48	0.06213	3471.48	0.000464908	3471.48	0.01997
3471.68	0.0637	3471.68	0.05896	3471.68	0.00313	3471.68	0.00923
3471.88	0.04638	3471.88	0.05539	3471.88	0.00243	3471.88	-0.00543
3472.07	0.02166	3472.07	0.04082	3472.07	0.00695	3472.07	0.00291
3472.27	-0.01375	3472.27	0.01408	3472.27	0.00125	3472.27	0.01525
3472.46	-0.04111	3472.46	-0.01857	3472.46	-0.00925	3472.46	0.01697
3472.66	-0.04672	3472.66	-0.04145	3472.66	-0.00811	3472.66	0.01026
3472.85	-0.0463	3472.85	-0.0492	3472.85	-0.00603	3472.85	0.00479
3473.05	-0.04895	3473.05	-0.04565	3473.05	-0.00697	3473.05	-0.01035
3473.24	-0.05765	3473.24	-0.04895	3473.24	-0.00735	3473.24	-0.02479
3473.44	-0.06052	3473.44	-0.06627	3473.44	-0.00103	3473.44	-0.01748
3473.63	-0.03842	3473.63	-0.06798	3473.63	0.00943	3473.63	0.000309939
3473.83	-0.0102	3473.83	-0.04895	3473.83	0.01454	3473.83	0.00916
3474.02	0.00333	3474.02	-0.02425	3474.02	0.00913	3474.02	-0.00362
3474.22	0.01274	3474.22	-0.00753	3474.22	2.65662e-05	3474.22	-0.01316
3474.41	0.02808	3474.41	-0.00296	3474.41	-0.00251	3474.41	-0.00915
3474.61	0.04	3474.61	-0.00116	3474.61	-0.00215	3474.61	-0.0111
3474.8	0.02803	3474.8	0.000885539	3474.8	-0.00765	3474.8	-0.00967
3475	0.00508	3475	-0.000221385	3475	-0.01428	3475	0.00117
3475.2	-0.01005	3475.2	-0.00742	3475.2	-0.01787	3475.2	0.01306
3475.39	-0.00546	3475.39	-0.00924	3475.39	-0.02089	3475.39	0.02259
3475.59	0.03792	3475.59	0.00887	3475.59	-0.01657	3475.59	0.01738
3475.78	0.10862	3475.78	0.0485	3475.78	-0.01025	3475.78	0.0082
3475.98	0.18561	3475.98	0.09154	3475.98	-0.00598	3475.98	0.00771
3476.17	0.23253	3476.17	0.1342	3476.17	0.00548	3476.17	0.000593311
3476.37	0.20813	3476.37	0.17031	3476.37	0.01618	3476.37	-0.00939
3476.56	0.11739	3476.56	0.15511	3476.56	0.01752	3476.56	-0.00557
3476.76	-0.000726142	3476.76	0.09075	3476.76	0.01106	3476.76	0.01005
3476.95	-0.10638	3476.95	0.00988	3476.95	0.00063316	3476.95	0.0223
3477.15	-0.17321	3477.15	-0.08254	3477.15	-0.00807	3477.15	0.02977
3477.34	-0.18961	3477.34	-0.14842	3477.34	-0.01667	3477.34	0.03326
3477.54	-0.16805	3477.54	-0.15571	3477.54	-0.01892	3477.54	0.02575
3477.73	-0.11875	3477.73	-0.124	3477.73	-0.00365	3477.73	0.01379
3477.93	-0.06257	3477.93	-0.07486	3477.93	0.01523	3477.93	0.00173
3478.12	-0.02728	3478.12	-0.03416	3478.12	0.02905	3478.12	-0.00876
3478.32	-0.00651	3478.32	-0.01442	3478.32	0.02711	3478.32	-0.01032
3478.52	0.00567	3478.52	-0.00841	3478.52	0.0073	3478.52	-0.00459
3478.71	0.00717	3478.71	-0.00534	3478.71	-0.00421	3478.71	0.00183
3478.91	0.000996231	3478.91	-0.00191	3478.91	-0.01618	3478.91	0.00364
3479.1	0.00106	3479.1	-0.00445	3479.1	-0.03275	3479.1	0.00155
3479.3	0.01117	3479.3	-0.00433	3479.3	-0.03876	3479.3	0.00174
3479.49	0.01013	3479.49	0.00224	3479.49	-0.03582	3479.49	0.00114
3479.69	0.00229	3479.69	-0.00155	3479.69	-0.02697	3479.69	0.00482
3479.88	0.00354	3479.88	-0.01325	3479.88	-0.02136	3479.88	0.01309
3480.08	0.00757	3480.08	-0.00763	3480.08	-0.01793	3480.08	0.01653
3480.27	0.00917	3480.27	0.00419	3480.27	-0.00873	3480.27	0.01579
3480.47	0.00698	3480.47	-0.000447197	3480.47	-0.00117	3480.47	0.0073
3480.66	-0.00275	3480.66	-0.00917	3480.66	0.00454	3480.66	-0.00637
3480.86	-0.01287	3480.86	-0.00693	3480.86	0.01165	3480.86	-0.01269
3481.05	-0.00233	3481.05	-0.00167	3481.05	0.00474	3481.05	-0.00303
3481.25	0.0219	3481.25	0.000668582	3481.25	-0.01111	3481.25	0.00717
3481.45	0.05617	3481.45	0.01178	3481.45	-0.01315	3481.45	0.00428
3481.64	0.1334	3481.64	0.04513	3481.64	0.00074828	3481.64	0.0015
3481.84	0.24871	3481.84	0.10718	3481.84	0.01108	3481.84	-8.41262e-05
3482.03	0.36933	3482.03	0.19568	3482.03	0.00568	3482.03	-0.00385
3482.23	0.44044	3482.23	0.28708	3482.23	-0.00656	3482.23	0.0019
3482.42	0.40385	3482.42	0.33947	3482.42	-0.01127	3482.42	0.00642
3482.62	0.2519	3482.62	0.30277	3482.62	-0.00655	3482.62	0.00367
3482.81	0.01915	3482.81	0.16866	3482.81	-0.00174	3482.81	0.0151
3483.01	-0.20921	3483.01	-0.00418	3483.01	0.00188	3483.01	0.02802
3483.2	-0.35643	3483.2	-0.1651	3483.2	0.00353	3483.2	0.02532
3483.4	-0.39246	3483.4	-0.26513	3483.4	0.00608	3483.4	0.01729
3483.59	-0.33041	3483.59	-0.27564	3483.59	0.01198	3483.59	0.00928
3483.79	-0.22852	3483.79	-0.22242	3483.79	0.02565	3483.79	0.00333
3483.98	-0.13392	3483.98	-0.14549	3483.98	0.04566	3483.98	-0.00676
3484.18	-0.06986	3484.18	-0.07892	3484.18	0.06333	3484.18	-0.01812
3484.38	-0.03846	3484.38	-0.03137	3484.38	0.06299	3484.38	-0.01414
3484.57	-0.02466	3484.57	-0.00694	3484.57	0.03488	3484.57	-0.00536
3484.77	-0.01699	3484.77	-0.00381	3484.77	0.00524	3484.77	-0.00262
3484.96	-0.00636	3484.96	-0.00336	3484.96	-0.01813	3484.96	0.0015
3485.16	-0.00223	3485.16	-0.00239	3485.16	-0.04734	3485.16	-0.00143
3485.35	-0.00283	3485.35	-0.000734997	3485.35	-0.06533	3485.35	-0.00675
3485.55	0.00973	3485.55	0.01277	3485.55	-0.06175	3485.55	0.00488
3485.74	0.0308	3485.74	0.027	3485.74	-0.05044	3485.74	0.01496
3485.94	0.03914	3485.94	0.03392	3485.94	-0.03691	3485.94	0.00468
3486.13	0.03353	3486.13	0.04212	3486.13	-0.03008	3486.13	0.00778
3486.33	0.02843	3486.33	0.04364	3486.33	-0.03586	3486.33	0.02327
3486.52	0.02645	3486.52	0.0449	3486.52	-0.03183	3486.52	0.02138
3486.72	0.04129	3486.72	0.04734	3486.72	-0.0185	3486.72	0.01721
3486.91	0.06468	3486.91	0.05214	3486.91	-0.00995	3486.91	0.0116
3487.11	0.08108	3487.11	0.07388	3487.11	0.00182	3487.11	-0.000190391
3487.3	0.08515	3487.3	0.08429	3487.3	0.0043	3487.3	-0.000686293
3487.5	0.06886	3487.5	0.08417	3487.5	-0.000398492	3487.5	0.00768
3487.7	0.04692	3487.7	0.08379	3487.7	0.00291	3487.7	0.00873
3487.89	0.02111	3487.89	0.05521	3487.89	0.00576	3487.89	0.00793
3488.09	-0.01657	3488.09	0.01022	3488.09	0.00712	3488.09	0.01481
3488.28	-0.05551	3488.28	-0.0348	3488.28	0.0031	3488.28	0.02286
3488.48	-0.0801	3488.48	-0.07462	3488.48	-0.00118	3488.48	0.02766
3488.67	-0.09187	3488.67	-0.09924	3488.67	0.0046	3488.67	0.01664
3488.87	-0.09515	3488.87	-0.09853	3488.87	0.01728	3488.87	-0.00474
3489.06	-0.07998	3489.06	-0.07998	3489.06	0.02362	3489.06	-0.00531
3489.26	-0.05522	3489.26	-0.06659	3489.26	0.01131	3489.26	-0.000234668
3489.45	-0.03741	3489.45	-0.05075	3489.45	0.000584456	3489.45	-0.00587
3489.65	-0.01809	3489.65	-0.03256	3489.65	0.00474	3489.65	-0.01171
3489.84	0.00566	3489.84	-0.02329	3489.84	0.00517	3489.84	-0.02135
3490.04	0.02535	3490.04	-0.01747	3490.04	-0.00777	3490.04	-0.02205
3490.23	0.04278	3490.23	-0.01041	3490.23	-0.01596	3490.23	-0.00802
3490.43	0.05442	3490.43	-0.00907	3490.43	-0.01392	3490.43	0.00207
3490.62	0.0576	3490.62	-0.00485	3490.62	-0.01628	3490.62	0.00773
3490.82	0.05253	3490.82	0.00771	3490.82	-0.02374	3490.82	0.01662
3491.02	0.02952	3491.02	0.01484	3491.02	-0.02591	3491.02	0.02456
3491.21	-0.00158	3491.21	0.01274	3491.21	-0.01706	3491.21	0.02478
3491.41	-0.02636	3491.41	-0.000819123	3491.41	-0.01083	3491.41	0.02494
3491.6	-0.0454	3491.6	-0.00984	3491.6	-0.01117	3491.6	0.03289
3491.8	-0.04414	3491.8	-0.00874	3491.8	-0.00986	3491.8	0.0352
3491.99	-0.00888	3491.99	-0.00859	3491.99	-0.00294	3491.99	0.02941
3492.19	0.05418	3492.19	0.00573	3492.19	0.00417	3492.19	0.01314
3492.38	0.1233	3492.38	0.05587	3492.38	0.000380782	3492.38	-0.00698
3492.58	0.19209	3492.58	0.12122	3492.58	0.00136	3492.58	-0.01584
3492.77	0.2383	3492.77	0.16801	3492.77	0.01488	3492.77	-0.02092
3492.97	0.21808	3492.97	0.18287	3492.97	0.01644	3492.97	-0.01653
3493.16	0.14309	3493.16	0.15895	3493.16	0.00545	3493.16	-0.00567
3493.36	0.04364	3493.36	0.10652	3493.36	-0.00717	3493.36	-0.000681865
3493.55	-0.05215	3493.55	0.0459	3493.55	-0.01936	3493.55	0.00316
3493.75	-0.10185	3493.75	-0.00151	3493.75	-0.02291	3493.75	0.0097
3493.95	-0.09431	3493.95	-0.01914	3493.95	-0.01816	3493.95	0.00907
3494.14	-0.07256	3494.14	-0.01877	3494.14	-0.0041	3494.14	0.0112
3494.34	-0.06503	3494.34	-0.0211	3494.34	0.00909	3494.34	0.02681
3494.53	-0.05626	3494.53	-0.02444	3494.53	0.01736	3494.53	0.0197
3494.73	-0.05037	3494.73	-0.03259	3494.73	0.02465	3494.73	-0.00281
3494.92	-0.06869	3494.92	-0.04978	3494.92	0.02488	3494.92	-0.0089
3495.12	-0.09069	3495.12	-0.06612	3495.12	0.02071	3495.12	-0.00658
3495.31	-0.08191	3495.31	-0.06685	3495.31	0.00743	3495.31	-0.00165
3495.51	-0.05853	3495.51	-0.0584	3495.51	-0.00949	3495.51	-0.00757
3495.7	-0.04666	3495.7	-0.0518	3495.7	-0.02286	3495.7	-0.02488
3495.9	-0.04133	3495.9	-0.04289	3495.9	-0.03221	3495.9	-0.02249
3496.09	-0.03532	3496.09	-0.04294	3496.09	-0.03354	3496.09	-0.00561
3496.29	-0.03434	3496.29	-0.04755	3496.29	-0.0235	3496.29	-0.00325
3496.48	-0.03113	3496.48	-0.05075	3496.48	-0.00644	3496.48	-0.01013
3496.68	-0.02661	3496.68	-0.04818	3496.68	-0.00868	3496.68	-0.01142
3496.88	-0.03463	3496.88	-0.03871	3496.88	-0.02104	3496.88	-0.00611
3497.07	-0.03485	3497.07	-0.03144	3497.07	-0.02475	3497.07	-0.00288
3497.27	-0.01647	3497.27	-0.01849	3497.27	-0.02784	3497.27	0.000611022
3497.46	-0.00211	3497.46	-0.0147	3497.46	-0.01739	3497.46	0.00348
3497.66	0.01065	3497.66	-0.01724	3497.66	-0.00641	3497.66	0.00112
3497.85	0.04816	3497.85	-0.00443	3497.85	-0.01183	3497.85	0.00695
3498.05	0.12256	3498.05	0.02685	3498.05	-0.01219	3498.05	0.01135
3498.24	0.22748	3498.24	0.08289	3498.24	-0.00777	3498.24	0.00224
3498.44	0.33823	3498.44	0.15855	3498.44	-0.01018	3498.44	-0.00385
3498.63	0.41951	3498.63	0.239	3498.63	-0.00891	3498.63	-0.00365
3498.83	0.41515	3498.83	0.30041	3498.83	-0.00196	3498.83	0.00312
3499.02	0.28082	3499.02	0.30043	3499.02	-0.000704003	3499.02	0.00818
3499.22	0.05467	3499.22	0.19939	3499.22	-0.00619	3499.22	-0.000478191
3499.41	-0.17901	3499.41	0.02766	3499.41	-0.01608	3499.41	0.00365
3499.61	-0.34803	3499.61	-0.14012	3499.61	-0.02009	3499.61	0.02297
3499.8	-0.41103	3499.8	-0.25588	3499.8	-0.00917	3499.8	0.03137
3500	-0.36843	3500	-0.28555	3500	0.01421	3500	0.02472
3500.2	-0.26614	3500.2	-0.23593	3500.2	0.03142	3500.2	0.01166
3500.39	-0.16539	3500.39	-0.16096	3500.39	0.03431	3500.39	-0.00115
3500.59	-0.09256	3500.59	-0.09704	3500.59	0.03987	3500.59	-0.01896
3500.78	-0.04577	3500.78	-0.04825	3500.78	0.05313	3500.78	-0.02749
3500.98	-0.01518	3500.98	-0.01297	3500.98	0.05453	3500.98	-0.02113
3501.17	0.00279	3501.17	-0.000363071	3501.17	0.02735	3501.17	-0.02037
3501.37	0.00719	3501.37	-0.000668582	3501.37	-0.0105	3501.37	-0.02585
3501.56	0.01218	3501.56	0.0121	3501.56	-0.04503	3501.56	-0.02458
3501.76	0.02012	3501.76	0.03091	3501.76	-0.06572	3501.76	-0.00713
3501.95	0.01859	3501.95	0.04087	3501.95	-0.06183	3501.95	0.00803
3502.15	0.01755	3502.15	0.04269	3502.15	-0.05124	3502.15	0.00214
3502.34	0.02445	3502.34	0.03644	3502.34	-0.04364	3502.34	-0.00974
3502.54	0.03374	3502.54	0.02878	3502.54	-0.02903	3502.54	-0.01075
3502.73	0.04897	3502.73	0.03689	3502.73	-0.01886	3502.73	-0.00101
3502.93	0.06262	3502.93	0.05367	3502.93	-0.01822	3502.93	-0.00253
3503.12	0.06367	3503.12	0.06609	3503.12	-0.01394	3503.12	-0.01515
3503.32	0.05796	3503.32	0.06687	3503.32	-0.01931	3503.32	-0.00945
3503.52	0.0458	3503.52	0.05304	3503.52	-0.02665	3503.52	0.00785
3503.71	0.02203	3503.71	0.04154	3503.71	-0.02291	3503.71	0.01553
3503.91	-0.00442	3503.91	0.01492	3503.91	-0.02213	3503.91	0.00409
3504.1	-0.00708	3504.1	-0.02917	3504.1	-0.02386	3504.1	-0.01359
3504.3	0.02469	3504.3	-0.03735	3504.3	-0.0244	3504.3	-0.00959
3504.49	0.07117	3504.49	-0.01294	3504.49	-0.01641	3504.49	-0.00805
3504.69	0.10739	3504.69	0.01807	3504.69	-0.00847	3504.69	-0.02022
3504.88	0.1102	3504.88	0.05524	3504.88	-0.01431	3504.88	-0.01011
3505.08	0.05902	3505.08	0.0588	3505.08	-0.02072	3505.08	0.0033
3505.27	-0.03411	3505.27	0.01497	3505.27	-0.0249	3505.27	-0.01042
3505.47	-0.12405	3505.47	-0.05485	3505.47	-0.02623	3505.47	-0.01784
3505.66	-0.18946	3505.66	-0.13196	3505.66	-0.02238	3505.66	-0.00145
3505.86	-0.21562	3505.86	-0.17835	3505.86	-0.01616	3505.86	0.00624
3506.05	-0.18746	3506.05	-0.17914	3506.05	-0.01383	3506.05	-0.00489
3506.25	-0.12537	3506.25	-0.14796	3506.25	-0.02126	3506.25	-0.00948
3506.45	-0.05838	3506.45	-0.10023	3506.45	-0.02187	3506.45	-0.01038
3506.64	-0.00811	3506.64	-0.05496	3506.64	-0.0114	3506.64	-0.01973
3506.84	0.01872	3506.84	-0.03034	3506.84	-0.00864	3506.84	-0.01233
3507.03	0.02768	3507.03	-0.01981	3507.03	-0.01395	3507.03	0.00486
3507.23	0.00846	3507.23	-0.01638	3507.23	-0.02182	3507.23	0.00614
3507.42	-0.02494	3507.42	-0.02456	3507.42	-0.03142	3507.42	0.00566
3507.62	-0.05122	3507.62	-0.03003	3507.62	-0.03611	3507.62	0.01708
3507.81	-0.06971	3507.81	-0.03522	3507.81	-0.04387	3507.81	0.0253
3508.01	-0.06358	3508.01	-0.04591	3508.01	-0.04528	3508.01	0.01976
3508.2	-0.03616	3508.2	-0.0383	3508.2	-0.03455	3508.2	0.00505
3508.4	-0.01374	3508.4	-0.0185	3508.4	-0.0294	3508.4	-0.01253
3508.59	-0.00429	3508.59	-0.01076	3508.59	-0.02113	3508.59	-0.02728
3508.79	0.01624	3508.79	4.42769e-05	3508.79	-0.00793	3508.79	-0.04318
3508.98	0.04019	3508.98	0.02265	3508.98	0.00422	3508.98	-0.05199
3509.18	0.04193	3509.18	0.04952	3509.18	0.00335	3509.18	-0.04286
3509.38	0.05433	3509.38	0.08338	3509.38	-0.01562	3509.38	-0.02634
3509.57	0.07056	3509.57	0.10319	3509.57	-0.0325	3509.57	-0.01467
3509.77	0.05837	3509.77	0.09466	3509.77	-0.04019	3509.77	-0.00964
3509.96	0.03914	3509.96	0.0771	3509.96	-0.04184	3509.96	-0.00823
3510.16	0.01073	3510.16	0.04732	3510.16	-0.04064	3510.16	-0.00295
3510.35	-0.02684	3510.35	0.00696	3510.35	-0.03955	3510.35	0.00235
3510.55	-0.05591	3510.55	-0.03492	3510.55	-0.04024	3510.55	-0.00716
3510.74	-0.07515	3510.74	-0.07029	3510.74	-0.03985	3510.74	-0.01661
3510.94	-0.08044	3510.94	-0.08023	3510.94	-0.03959	3510.94	-0.00909
3511.13	-0.08352	3511.13	-0.0765	3511.13	-0.03462	3511.13	-0.000557889
3511.33	-0.08335	3511.33	-0.06831	3511.33	-0.02994	3511.33	-0.00335
3511.52	-0.07298	3511.52	-0.06243	3511.52	-0.03408	3511.52	-0.01277
3511.72	-0.05989	3511.72	-0.0581	3511.72	-0.03714	3511.72	-0.01544
3511.91	-0.04875	3511.91	-0.05073	3511.91	-0.03511	3511.91	-0.01627
3512.11	-0.04658	3512.11	-0.0512	3512.11	-0.02315	3512.11	-0.02006
3512.3	-0.04378	3512.3	-0.05129	3512.3	-0.01242	3512.3	-0.0203
3512.5	-0.03352	3512.5	-0.04691	3512.5	-0.01586	3512.5	-0.02096
3512.7	-0.03138	3512.7	-0.04183	3512.7	-0.02515	3512.7	-0.01543
3512.89	-0.0314	3512.89	-0.03703	3512.89	-0.03291	3512.89	-0.00423
3513.09	-0.0311	3513.09	-0.03055	3513.09	-0.03787	3513.09	0.00395
3513.28	-0.0368	3513.28	-0.01751	3513.28	-0.04375	3513.28	-0.00479
3513.48	-0.03304	3513.48	-0.01372	3513.48	-0.04733	3513.48	-0.01789
3513.67	-0.02377	3513.67	-0.01992	3513.67	-0.04577	3513.67	-0.01251
3513.87	-0.02035	3513.87	-0.01879	3513.87	-0.03718	3513.87	-0.0147
3514.06	-0.01811	3514.06	-0.01806	3514.06	-0.0311	3514.06	-0.0223
3514.26	-0.00511	3514.26	-0.01375	3514.26	-0.03413	3514.26	-0.02489
3514.45	0.04398	3514.45	-0.00168	3514.45	-0.03666	3514.45	-0.03574
3514.65	0.1354	3514.65	0.02181	3514.65	-0.03937	3514.65	-0.03972
3514.84	0.24219	3514.84	0.08017	3514.84	-0.03753	3514.84	-0.02746
3515.04	0.34236	3515.04	0.16522	3515.04	-0.04023	3515.04	-0.01125
3515.23	0.39282	3515.23	0.23579	3515.23	-0.04438	3515.23	-0.01164
3515.43	0.34127	3515.43	0.25949	3515.43	-0.0333	3515.43	-0.0174
3515.62	0.18067	3515.62	0.21136	3515.62	-0.01875	3515.62	-0.01083
3515.82	-0.04615	3515.82	0.08558	3515.82	-0.01268	3515.82	-0.00734
3516.02	-0.25679	3516.02	-0.07257	3516.02	-0.01756	3516.02	0.000810268
3516.21	-0.38091	3516.21	-0.20921	3516.21	-0.02502	3516.21	0.01449
3516.41	-0.40438	3516.41	-0.27972	3516.41	-0.02289	3516.41	0.00319
3516.6	-0.34674	3516.6	-0.27253	3516.6	-0.01367	3516.6	-0.01872
3516.8	-0.24353	3516.8	-0.22424	3516.8	0.00183	3516.8	-0.02415
3516.99	-0.1495	3516.99	-0.1587	3516.99	0.02662	3516.99	-0.03228
3517.19	-0.08722	3517.19	-0.09779	3517.19	0.04733	3517.19	-0.03489
3517.38	-0.05466	3517.38	-0.06048	3517.38	0.04572	3517.38	-0.03051
3517.58	-0.04544	3517.58	-0.03875	3517.58	0.01859	3517.58	-0.04189
3517.77	-0.03771	3517.77	-0.02563	3517.77	-0.01485	3517.77	-0.03603
3517.97	-0.02899	3517.97	-0.02551	3517.97	-0.03863	3517.97	-0.01164
3518.16	-0.03251	3518.16	-0.0311	3518.16	-0.05939	3518.16	-0.01804
3518.36	-0.04398	3518.36	-0.02966	3518.36	-0.07113	3518.36	-0.04375
3518.55	-0.04143	3518.55	-0.03428	3518.55	-0.06752	3518.55	-0.04072
3518.75	-0.03093	3518.75	-0.03721	3518.75	-0.05964	3518.75	-0.02016
3518.95	-0.03092	3518.95	-0.02537	3518.95	-0.04713	3518.95	-0.01371
3519.14	-0.03433	3519.14	-0.02061	3519.14	-0.03381	3519.14	-0.02298
3519.34	-0.02974	3519.34	-0.01834	3519.34	-0.02325	3519.34	-0.03525
3519.53	-0.02132	3519.53	-0.01107	3519.53	-0.0224	3519.53	-0.02677
3519.73	-0.02003	3519.73	-0.01665	3519.73	-0.03005	3519.73	-0.01525
3519.92	-0.02126	3519.92	-0.03041	3519.92	-0.03344	3519.92	-0.02087
3520.12	-0.01646	3520.12	-0.03471	3520.12	-0.03984	3520.12	-0.01838
3520.31	0.00165	3520.31	-0.02239	3520.31	-0.04277	3520.31	-0.00603
3520.51	0.03697	3520.51	-0.00665	3520.51	-0.03624	3520.51	-0.00737
3520.7	0.08212	3520.7	0.01109	3520.7	-0.03116	3520.7	-0.01739
3520.9	0.13857	3520.9	0.0517	3520.9	-0.03018	3520.9	-0.00981
3521.09	0.19511	3521.09	0.10247	3521.09	-0.03539	3521.09	0.00191
3521.29	0.20821	3521.29	0.13664	3521.29	-0.03368	3521.29	-0.00795
3521.48	0.15265	3521.48	0.13594	3521.48	-0.02187	3521.48	-0.01579
3521.68	0.04291	3521.68	0.08791	3521.68	-0.02192	3521.68	-0.00861
3521.88	-0.08438	3521.88	0.0117	3521.88	-0.02742	3521.88	-0.00205
3522.07	-0.18423	3522.07	-0.06827	3522.07	-0.02746	3522.07	0.00426
3522.27	-0.22108	3522.27	-0.13172	3522.27	-0.02775	3522.27	0.00633
3522.46	-0.18989	3522.46	-0.14614	3522.46	-0.02024	3522.46	-0.00255
3522.66	-0.12156	3522.66	-0.12305	3522.66	-0.01056	3522.66	-0.01287
3522.85	-0.06272	3522.85	-0.09452	3522.85	-0.01377	3522.85	-0.02378
3523.05	-0.03591	3523.05	-0.0641	3523.05	-0.00549	3523.05	-0.02778
3523.24	-0.02538	3523.24	-0.03871	3523.24	0.00758	3523.24	-0.02296
3523.44	-0.02337	3523.44	-0.02969	3523.44	-0.00255	3523.44	-0.02814
3523.63	-0.02807	3523.63	-0.0299	3523.63	-0.01176	3523.63	-0.02536
3523.83	-0.03222	3523.83	-0.02743	3523.83	-0.02202	3523.83	-0.01397
3524.02	-0.03694	3524.02	-0.02093	3524.02	-0.04608	3524.02	-0.00958
3524.22	-0.03076	3524.22	-0.0076	3524.22	-0.06358	3524.22	0.00174
3524.41	-0.01078	3524.41	0.00595	3524.41	-0.06353	3524.41	0.00131
3524.61	0.01296	3524.61	0.02163	3524.61	-0.05196	3524.61	-0.01528
3524.8	0.03318	3524.8	0.04168	3524.8	-0.03813	3524.8	-0.02449
3525	0.04321	3525	0.05581	3525	-0.02774	3525	-0.03493
3525.2	0.045	3525.2	0.06642	3525.2	-0.02181	3525.2	-0.04537
3525.39	0.04588	3525.39	0.06334	3525.39	-0.02057	3525.39	-0.04507
3525.59	0.04182	3525.59	0.05137	3525.59	-0.02496	3525.59	-0.0369
3525.78	0.02518	3525.78	0.04197	3525.78	-0.02489	3525.78	-0.02188
3525.98	0.01292	3525.98	0.02744	3525.98	-0.0191	3525.98	-0.00756
3526.17	0.00423	3526.17	0.00913	3526.17	-0.01673	3526.17	-0.00321
3526.37	-0.02048	3526.37	-0.01822	3526.37	-0.0228	3526.37	-0.00326
3526.56	-0.04085	3526.56	-0.04116	3526.56	-0.03462	3526.56	-0.01261
3526.76	-0.05096	3526.76	-0.04946	3526.76	-0.03995	3526.76	-0.02514
3526.95	-0.06674	3526.95	-0.05939	3526.95	-0.03549	3526.95	-0.02001
3527.15	-0.07213	3527.15	-0.06317	3527.15	-0.02403	3527.15	-0.01748
3527.34	-0.06602	3527.34	-0.05833	3527.34	-0.02168	3527.34	-0.02143
3527.54	-0.05933	3527.54	-0.06479	3527.54	-0.02655	3527.54	-0.01772
3527.73	-0.04883	3527.73	-0.07368	3527.73	-0.021	3527.73	-0.01843
3527.93	-0.04413	3527.93	-0.0648	3527.93	-0.0258	3527.93	-0.02288
3528.12	-0.04915	3528.12	-0.05073	3528.12	-0.03359	3528.12	-0.02284
3528.32	-0.04887	3528.32	-0.04803	3528.32	-0.02662	3528.32	-0.02357
3528.52	-0.03967	3528.52	-0.04306	3528.52	-0.01931	3528.52	-0.02349
3528.71	-0.03253	3528.71	-0.02986	3528.71	-0.01616	3528.71	-0.02236
3528.91	-0.03037	3528.91	-0.02017	3528.91	-0.01526	3528.91	-0.02286
3529.1	-0.0281	3529.1	-0.02243	3529.1	-0.01476	3529.1	-0.02291
3529.3	-0.02035	3529.3	-0.03403	3529.3	-0.02418	3529.3	-0.01811
3529.49	-0.00654	3529.49	-0.03266	3529.49	-0.03617	3529.49	-0.01514
3529.69	0.000752708	3529.69	-0.01856	3529.69	-0.03796	3529.69	-0.02224
3529.88	-0.00768	3529.88	-0.01807	3529.88	-0.03323	3529.88	-0.01734
3530.08	-0.018	3530.08	-0.02626	3530.08	-0.02715	3530.08	-0.00812
3530.27	-0.02758	3530.27	-0.02068	3530.27	-0.02933	3530.27	-0.01317
3530.47	-0.03537	3530.47	-0.01302	3530.47	-0.03364	3530.47	-0.01404
3530.66	-0.03453	3530.66	-0.01138	3530.66	-0.03625	3530.66	-0.01246
3530.86	-0.03234	3530.86	-0.00997	3530.86	-0.04272	3530.86	-0.01372
3531.05	-0.03317	3531.05	-0.01242	3531.05	-0.04313	3531.05	-0.00777
3531.25	-0.03599	3531.25	-0.01287	3531.25	-0.03634	3531.25	0.00407
3531.45	-0.03152	3531.45	-0.01557	3531.45	-0.03249	3531.45	0.00287
3531.64	-0.02168	3531.64	-0.01561	3531.64	-0.02998	3531.64	-0.01751
3531.84	-0.01877	3531.84	-0.00814	3531.84	-0.02448	3531.84	-0.02827
3532.03	-0.02363	3532.03	-0.01001	3532.03	-0.02441	3532.03	-0.01896
3532.23	-0.01998	3532.23	-0.01168	3532.23	-0.03346	3532.23	-0.00475
3532.42	-0.0081	3532.42	-0.00937	3532.42	-0.03408	3532.42	-0.00158
3532.62	-0.00484	3532.62	-0.00903	3532.62	-0.02733	3532.62	-0.00351
3532.81	-0.00585	3532.81	-0.01562	3532.81	-0.02644	3532.81	0.00279
3533.01	-0.00763	3533.01	-0.02607	3533.01	-0.0258	3533.01	0.00154
3533.2	-0.01229	3533.2	-0.01196	3533.2	-0.02909	3533.2	-0.01619
3533.4	-0.01869	3533.4	0.00233	3533.4	-0.03391	3533.4	-0.02624
3533.59	-0.02281	3533.59	-0.00618	3533.59	-0.0328	3533.59	-0.0212
3533.79	-0.02023	3533.79	-0.00737	3533.79	-0.03176	3533.79	-0.02449
3533.98	-0.01234	3533.98	-0.00786	3533.98	-0.02759	3533.98	-0.02597
3534.18	-0.0025	3534.18	-0.02297	3534.18	-0.01634	3534.18	-0.01282
3534.38	-0.000730569	3534.38	-0.02817	3534.38	-0.00519	3534.38	-0.00239
3534.57	-0.0061	3534.57	-0.01585	3534.57	-0.0021	3534.57	-0.00466
3534.77	-0.01249	3534.77	-0.0118	3534.77	-0.00359	3534.77	-0.00511
3534.96	-0.00877	3534.96	-0.02499	3534.96	-0.00868	3534.96	0.00329
3535.16	-0.000185963	3535.16	-0.02634	3535.16	-0.02089	3535.16	0.000664154
3535.35	-0.01122	3535.35	-0.00435	3535.35	-0.02419	3535.35	-0.01
3535.55	-0.02698	3535.55	0.000699576	3535.55	-0.01813	3535.55	-0.01242
3535.74	-0.03501	3535.74	-0.01187	3535.74	-0.01812	3535.74	-0.00937
3535.94	-0.03555	3535.94	-0.01104	3535.94	-0.02056	3535.94	-0.01481
3536.13	-0.02221	3536.13	-0.00353	3536.13	-0.01952	3536.13	-0.02252
3536.33	-0.01307	3536.33	0.00339	3536.33	-0.01625	3536.33	-0.02421
3536.52	-0.01439	3536.52	0.00109	3536.52	-0.02237	3536.52	-0.01895
3536.72	-0.00987	3536.72	-0.00522	3536.72	-0.03463	3536.72	-0.00714
3536.91	0.0073	3536.91	0.00367	3536.91	-0.04193	3536.91	-0.0077
3537.11	0.04564	3537.11	0.02396	3537.11	-0.03399	3537.11	-0.01538
3537.3	0.09503	3537.3	0.0511	3537.3	-0.01395	3537.3	-0.01704
3537.5	0.14626	3537.5	0.07897	3537.5	-0.00968	3537.5	-0.00868
3537.7	0.19438	3537.7	0.11207	3537.7	-0.02143	3537.7	-0.00207
3537.89	0.19051	3537.89	0.13401	3537.89	-0.0287	3537.89	-0.00522
3538.09	0.115	3538.09	0.10526	3538.09	-0.02637	3538.09	-0.00438
3538.28	-0.000752708	3538.28	0.04073	3538.28	-0.02651	3538.28	-0.000796985
3538.48	-0.11767	3538.48	-0.03037	3538.48	-0.03157	3538.48	0.00109
3538.67	-0.18591	3538.67	-0.10148	3538.67	-0.02976	3538.67	0.00514
3538.87	-0.19871	3538.87	-0.15021	3538.87	-0.01973	3538.87	0.00936
3539.06	-0.17713	3539.06	-0.14939	3539.06	-0.01296	3539.06	-0.00155
3539.26	-0.12822	3539.26	-0.11437	3539.26	-0.01267	3539.26	-0.01065
3539.45	-0.07854	3539.45	-0.07972	3539.45	-0.00749	3539.45	-0.01077
3539.65	-0.04681	3539.65	-0.05537	3539.65	0.00568	3539.65	-0.02779
3539.84	-0.03094	3539.84	-0.02854	3539.84	0.01153	3539.84	-0.03724
3540.04	-0.02716	3540.04	-0.000664154	3540.04	0.000726142	3540.04	-0.03055
3540.23	-0.02757	3540.23	0.00426	3540.23	-0.01327	3540.23	-0.02775
3540.43	-0.01964	3540.43	-0.00824	3540.43	-0.03072	3540.43	-0.01424
3540.62	-0.00952	3540.62	-0.00717	3540.62	-0.04918	3540.62	-0.00218
3540.82	-0.01711	3540.82	0.00281	3540.82	-0.05423	3540.82	-0.01248
3541.02	-0.02389	3541.02	0.000726142	3541.02	-0.04464	3541.02	-0.02131
3541.21	-0.01687	3541.21	0.000677437	3541.21	-0.03077	3541.21	-0.01571
3541.41	-0.01447	3541.41	0.00551	3541.41	-0.03167	3541.41	-0.01505
3541.6	-0.01229	3541.6	-0.00304	3541.6	-0.032	3541.6	-0.02276
3541.8	-0.00296	3541.8	-0.01744	3541.8	-0.02594	3541.8	-0.02373
3541.99	-0.00454	3541.99	-0.02557	3541.99	-0.02641	3541.99	-0.01145
3542.19	-0.01483	3542.19	-0.03229	3542.19	-0.02087	3542.19	-0.0059
3542.38	-0.01227	3542.38	-0.03401	3542.38	-0.02064	3542.38	-0.01656
3542.58	-0.00698	3542.58	-0.03218	3542.58	-0.03068	3542.58	-0.01476
3542.77	-0.01123	3542.77	-0.0293	3542.77	-0.03492	3542.77	-0.00119
3542.97	-0.01663	3542.97	-0.01437	3542.97	-0.03452	3542.97	-0.00217
3543.16	-0.02397	3543.16	-0.00339	3543.16	-0.02528	3543.16	-0.00903
3543.36	-0.02823	3543.36	-0.00544	3543.36	-0.01404	3543.36	-0.01648
3543.55	-0.02088	3543.55	-0.00275	3543.55	-0.01695	3543.55	-0.0243
3543.75	-0.01702	3543.75	-0.00327	3543.75	-0.02003	3543.75	-0.01632
3543.95	-0.01861	3543.95	-0.01414	3543.95	-0.01563	3543.95	-0.00657
3544.14	-0.01805	3544.14	-0.01946	3544.14	-0.0235	3544.14	-0.01386
3544.34	-0.02538	3544.34	-0.01435	3544.34	-0.04017	3544.34	-0.02737
3544.53	-0.02875	3544.53	-0.01044	3544.53	-0.04489	3544.53	-0.02623
3544.73	-0.01893	3544.73	-0.01902	3544.73	-0.03803	3544.73	-0.01136
3544.92	-0.01618	3544.92	-0.02157	3544.92	-0.03281	3544.92	-0.00636
3545.12	-0.02084	3545.12	-0.01053	3545.12	-0.02879	3545.12	-0.01425
3545.31	-0.0257	3545.31	-0.00785	3545.31	-0.02384	3545.31	-0.01724
3545.51	-0.02514	3545.51	-0.00261	3545.51	-0.02044	3545.51	-0.01489
3545.7	-0.01456	3545.7	0.00421	3545.7	-0.0128	3545.7	-0.02102
3545.9	-0.01226	3545.9	-0.00199	3545.9	-0.01589	3545.9	-0.02675
3546.09	-0.021	3546.09	-0.00531	3546.09	-0.02924	3546.09	-0.0195
3546.29	-0.0187	3546.29	-0.00205	3546.29	-0.03248	3546.29	-0.01358
3546.48	-0.00402	3546.48	-0.00276	3546.48	-0.02658	3546.48	-0.00897
3546.68	-0.00146	3546.68	-0.01315	3546.68	-0.01335	3546.68	0.000247951
3546.88	-0.00872	3546.88	-0.01994	3546.88	-0.00989	3546.88	-0.00313
3547.07	-0.01616	3547.07	-0.01159	3547.07	-0.017	3547.07	-0.01474
3547.27	-0.02376	3547.27	-0.00548	3547.27	-0.01805	3547.27	-0.01288
3547.46	-0.01478	3547.46	-0.01308	3547.46	-0.01839	3547.46	-0.01009
3547.66	-0.00579	3547.66	-0.02285	3547.66	-0.02081	3547.66	-0.01225
3547.85	-0.01226	3547.85	-0.02035	3547.85	-0.02462	3547.85	-0.0046
3548.05	-0.01281	3548.05	-0.01658	3548.05	-0.02279	3548.05	-0.0036
3548.24	-0.01144	3548.24	-0.02239	3548.24	-0.01496	3548.24	-0.01645
3548.44	-0.01893	3548.44	-0.02691	3548.44	-0.01052	3548.44	-0.02328
3548.63	-0.01874	3548.63	-0.02859	3548.63	-0.01449	3548.63	-0.02436
3548.83	-0.01287	3548.83	-0.02601	3548.83	-0.01984	3548.83	-0.02746
3549.02	-0.0165	3549.02	-0.02284	3549.02	-0.0215	3549.02	-0.02752
3549.22	-0.02298	3549.22	-0.02721	3549.22	-0.02622	3549.22	-0.02826
3549.41	-0.02361	3549.41	-0.02902	3549.41	-0.02701	3549.41	-0.02638
3549.61	-0.01801	3549.61	-0.02849	3549.61	-0.02619	3549.61	-0.01531
3549.8	-0.01652	3549.8	-0.03347	3549.8	-0.02454	3549.8	-0.01328
3550	-0.01784	3550	-0.02367	3550	-0.0202	3550	-0.02207
3550.2	-0.01215	3550.2	-0.01097	3550.2	-0.02387	3550.2	-0.0217
3550.39	-0.00766	3550.39	-0.0214	3550.39	-0.02828	3550.39	-0.01372
3550.59	-0.01388	3550.59	-0.02776	3550.59	-0.0314	3550.59	-0.00833
3550.78	-0.02547	3550.78	-0.02101	3550.78	-0.03354	3550.78	-0.006
3550.98	-0.02201	3550.98	-0.01119	3550.98	-0.03859	3550.98	-0.00733
3551.17	-0.00695	3551.17	-0.01102	3551.17	-0.04245	3551.17	-0.01071
3551.37	-0.0061	3551.37	-0.0252	3551.37	-0.03339	3551.37	-0.01121
3551.56	-0.01778	3551.56	-0.03263	3551.56	-0.02654	3551.56	-0.00972
3551.76	-0.02685	3551.76	-0.02337	3551.76	-0.02646	3551.76	-0.00766
3551.95	-0.02958	3551.95	-0.00974	3551.95	-0.02113	3551.95	-0.00656
3552.15	-0.02264	3552.15	-0.01099	3552.15	-0.01337	3552.15	-0.01397
3552.34	-0.00693	3552.34	-0.01432	3552.34	-0.01795	3552.34	-0.02333
3552.54	0.00263	3552.54	-0.00673	3552.54	-0.0275	3552.54	-0.02004
3552.73	0.000504757	3552.73	-0.000686293	3552.73	-0.02843	3552.73	-0.00803
3552.93	-0.00729	3552.93	-0.00196	3552.93	-0.03475	3552.93	-0.00385
3553.12	-0.0158	3553.12	-0.01174	3553.12	-0.04084	3553.12	-0.00507
3553.32	-0.02019	3553.32	-0.01994	3553.32	-0.02832	3553.32	-0.00907
3553.52	-0.01642	3553.52	-0.0181	3553.52	-0.01967	3553.52	-0.02428
3553.71	-0.01444	3553.71	-0.01021	3553.71	-0.02693	3553.71	-0.03076
3553.91	-0.02023	3553.91	-0.00983	3553.91	-0.03098	3553.91	-0.0242
3554.1	-0.02174	3554.1	-0.01535	3554.1	-0.02539	3554.1	-0.01794
3554.3	-0.02017	3554.3	-0.0137	3554.3	-0.02234	3554.3	-0.0129
3554.49	-0.0207	3554.49	-0.01874	3554.49	-0.03014	3554.49	-0.00898
3554.69	-0.02224	3554.69	-0.02543	3554.69	-0.03566	3554.69	-0.00389
3554.88	-0.02538	3554.88	-0.02013	3554.88	-0.02603	3554.88	-0.00658
3555.08	-0.02937	3555.08	-0.01625	3555.08	-0.02153	3555.08	-0.01532
3555.27	-0.01937	3555.27	-0.01616	3555.27	-0.03664	3555.27	-0.01971
3555.47	-0.00519	3555.47	-0.01175	3555.47	-0.04236	3555.47	-0.02037
3555.66	-0.01114	3555.66	-0.01396	3555.66	-0.02546	3555.66	-0.01214
3555.86	-0.02089	3555.86	-0.02073	3555.86	-0.01192	3555.86	-0.00406
3556.05	-0.02155	3556.05	-0.02237	3556.05	-0.01716	3556.05	-0.00931
3556.25	-0.01789	3556.25	-0.02455	3556.25	-0.0276	3556.25	-0.01241
3556.45	-0.01801	3556.45	-0.02238	3556.45	-0.03606	3556.45	-0.01058
3556.64	-0.02022	3556.64	-0.01989	3556.64	-0.03728	3556.64	-0.01401
3556.84	-0.02428	3556.84	-0.02045	3556.84	-0.03055	3556.84	-0.01712
3557.03	-0.02168	3557.03	-0.02312	3557.03	-0.03173	3557.03	-0.01556
3557.23	-0.00941	3557.23	-0.02788	3557.23	-0.03465	3557.23	-0.01791
3557.42	-0.01915	3557.42	-0.02474	3557.42	-0.03424	3557.42	-0.0328
3557.62	-0.03702	3557.62	-0.02145	3557.62	-0.03026	3557.62	-0.03853
3557.81	-0.04038	3557.81	-0.02628	3557.81	-0.02346	3557.81	-0.02012
3558.01	-0.04074	3558.01	-0.02733	3558.01	-0.01987	3558.01	-0.00474
3558.2	-0.03017	3558.2	-0.02016	3558.2	-0.01473	3558.2	-0.00612
3558.4	-0.01586	3558.4	-0.01444	3558.4	-0.01936	3558.4	-0.01317
3558.59	-0.01399	3558.59	-0.01395	3558.59	-0.03334	3558.59	-0.00848
3558.79	-0.01452	3558.79	-0.01298	3558.79	-0.03686	3558.79	0.00555
3558.98	-0.01652	3558.98	-0.01015	3558.98	-0.03558	3558.98	0.00122
3559.18	-0.01986	3559.18	-0.01001	3559.18	-0.03096	3559.18	-0.01388
3559.38	-0.01349	3559.38	-0.00907	3559.38	-0.02693	3559.38	-0.02224
3559.57	-0.00333	3559.57	-0.00562	3559.57	-0.03485	3559.57	-0.02375
3559.77	-0.00662	3559.77	-0.0049	3559.77	-0.04341	3559.77	-0.01957
3559.96	-0.01155	3559.96	-0.00593	3559.96	-0.04401	3559.96	-0.01479
3560.16	-0.0077	3560.16	-0.00777	3560.16	-0.03019	3560.16	-0.01301
3560.35	-0.00773	3560.35	-0.01373	3560.35	-0.01228	3560.35	-0.0091
3560.55	-0.01001	3560.55	-0.0171	3560.55	-0.01502	3560.55	-0.00182
3560.74	-0.01419	3560.74	-0.01161	3560.74	-0.02597	3560.74	-0.00175
3560.94	-0.01774	3560.94	-0.01345	3560.94	-0.02267	3560.94	-0.00838
3561.13	-0.01278	3561.13	-0.02391	3561.13	-0.01442	3561.13	-0.01515
3561.33	-0.00749	3561.33	-0.02011	3561.33	-0.01287	3561.33	-0.0111
3561.52	-0.01413	3561.52	-0.00709	3561.52	-0.02116	3561.52	-0.00737
3561.72	-0.01906	3561.72	-0.01041	3561.72	-0.03101	3561.72	-0.01137
3561.91	-0.0138	3561.91	-0.019	3561.91	-0.03068	3561.91	-0.00599
3562.11	-0.0148	3562.11	-0.02006	3562.11	-0.02089	3562.11	-0.000464908
3562.3	-0.02181	3562.3	-0.02913	3562.3	-0.01002	3562.3	-0.00329
3562.5	-0.02292	3562.5	-0.03541	3562.5	-0.01356	3562.5	-0.02
3562.7	-0.01366	3562.7	-0.02732	3562.7	-0.02046	3562.7	-0.03422
3562.89	-0.00503	3562.89	-0.01695	3562.89	-0.013	3562.89	-0.02476
3563.09	-0.00976	3563.09	-0.01334	3563.09	-0.0116	3563.09	-0.01124
3563.28	-0.01635	3563.28	-0.02077	3563.28	-0.02703	3563.28	-0.0046
3563.48	-0.01435	3563.48	-0.02408	3563.48	-0.03671	3563.48	-0.01051
3563.67	-0.01548	3563.67	-0.01658	3563.67	-0.03507	3563.67	-0.01519
3563.87	-0.02443	3563.87	-0.01075	3563.87	-0.02655	3563.87	-0.01228
3564.06	-0.02888	3564.06	-0.011	3564.06	-0.01506	3564.06	-0.01286
3564.26	-0.02196	3564.26	-0.01876	3564.26	-0.02029	3564.26	-0.00855
3564.45	-0.01234	3564.45	-0.03013	3564.45	-0.03127	3564.45	-0.00811
3564.65	-0.01353	3564.65	-0.03801	3564.65	-0.02077	3564.65	-0.00642
3564.84	-0.02134	3564.84	-0.03033	3564.84	-0.01169	3564.84	-0.00404
3565.04	-0.0188	3565.04	-0.01706	3565.04	-0.0227	3565.04	-0.01469
3565.23	-0.01198	3565.23	-0.02059	3565.23	-0.02866	3565.23	-0.01984
3565.43	-0.01309	3565.43	-0.01995	3565.43	-0.01973	3565.43	-0.01669
3565.62	-0.01371	3565.62	-0.00929	3565.62	-0.01637	3565.62	-0.01237
3565.82	-0.01868	3565.82	-0.00927	3565.82	-0.02336	3565.82	-0.00887
3566.02	-0.03269	3566.02	-0.01652	3566.02	-0.02808	3566.02	-0.00118
3566.21	-0.03641	3566.21	-0.01828	3566.21	-0.02739	3566.21	0.00293
3566.41	-0.02931	3566.41	-0.01554	3566.41	-0.02445	3566.41	-0.00622
3566.6	-0.02023	3566.6	-0.01516	3566.6	-0.03148	3566.6	-0.00928
3566.8	-0.01032	3566.8	-0.01352	3566.8	-0.03957	3566.8	-0.01259
3566.99	-0.0148	3566.99	-0.02194	3566.99	-0.03168	3566.99	-0.01318
3567.19	-0.02859	3567.19	-0.03083	3567.19	-0.01984	3567.19	-0.01039
3567.38	-0.03128	3567.38	-0.01911	3567.38	-0.02184	3567.38	-0.01883
3567.58	-0.02729	3567.58	-0.00946	3567.58	-0.02791	3567.58	-0.02267
3567.77	-0.02434	3567.77	-0.01681	3567.77	-0.02127	3567.77	-0.01769
3567.97	-0.0198	3567.97	-0.02328	3567.97	-0.01937	3567.97	-0.01867
3568.16	-0.01421	3568.16	-0.01805	3568.16	-0.02167	3568.16	-0.02438
3568.36	-0.01824	3568.36	-0.00613	3568.36	-0.01897	3568.36	-0.02141
3568.55	-0.0269	3568.55	-0.00599	3568.55	-0.03258	3568.55	-0.02408
3568.75	-0.01855	3568.75	-0.0152	3568.75	-0.04015	3568.75	-0.02765
3568.95	-0.00821	3568.95	-0.0124	3568.95	-0.03238	3568.95	-0.0104
3569.14	-0.01983	3569.14	-0.0115	3569.14	-0.03776	3569.14	-0.00178
3569.34	-0.02969	3569.34	-0.01337	3569.34	-0.04309	3569.34	-0.0138
3569.53	-0.02817	3569.53	-0.00269	3569.53	-0.03693	3569.53	-0.01667
3569.73	-0.0296	3569.73	-0.00723	3569.73	-0.02683	3569.73	-0.01047
3569.92	-0.02335	3569.92	-0.02984	3569.92	-0.02143	3569.92	-0.00891
3570.12	-0.01536	3570.12	-0.02901	3570.12	-0.02463	3570.12	-0.01041
3570.31	-0.01927	3570.31	-0.01312	3570.31	-0.03238	3570.31	-0.0181
3570.51	-0.02059	3570.51	-0.00662	3570.51	-0.03374	3570.51	-0.01642
3570.7	-0.01423	3570.7	-0.00453	3570.7	-0.02693	3570.7	-0.00933
3570.9	-0.00963	3570.9	-0.00235	3570.9	-0.02277	3570.9	-0.01769
3571.09	-0.00926	3571.09	-0.00692	3571.09	-0.02383	3571.09	-0.01696
3571.29	-0.0053	3571.29	-0.02066	3571.29	-0.02963	3571.29	-0.00656
3571.48	-0.00256	3571.48	-0.02729	3571.48	-0.03874	3571.48	-0.00929
3571.68	-0.01415	3571.68	-0.02672	3571.68	-0.04219	3571.68	-0.02138
3571.88	-0.0234	3571.88	-0.01791	3571.88	-0.03728	3571.88	-0.02452
3572.07	-0.02212	3572.07	-0.00489	3572.07	-0.03732	3572.07	-0.00892
3572.27	-0.01625	3572.27	-0.01357	3572.27	-0.037	3572.27	0.000252379
3572.46	-0.0127	3572.46	-0.0301	3572.46	-0.02529	3572.46	-0.00603
3572.66	-0.01418	3572.66	-0.03103	3572.66	-0.02375	3572.66	-0.01638
3572.85	-0.00639	3572.85	-0.02431	3572.85	-0.03737	3572.85	-0.02151
3573.05	0.000788129	3573.05	-0.01588	3573.05	-0.03023	3573.05	-0.01629
3573.24	-4.87046e-05	3573.24	-0.00692	3573.24	-0.01587	3573.24	-0.01335
3573.44	-0.00462	3573.44	-0.01072	3573.44	-0.02665	3573.44	-0.01581
3573.63	-0.01711	3573.63	-0.01411	3573.63	-0.03413	3573.63	-0.02344
3573.83	-0.02615	3573.83	0.000792557	3573.83	-0.02849	3573.83	-0.02063
3574.02	-0.02375	3574.02	0.00819	3574.02	-0.02267	3574.02	-5.31323e-05
3574.22	-0.01756	3574.22	-0.00611	3574.22	-0.03025	3574.22	0.01107
3574.41	-0.01203	3574.41	-0.02271	3574.41	-0.04665	3574.41	0.00473
3574.61	-0.01155	3574.61	-0.01798	3574.61	-0.04275	3574.61	-0.00607
3574.8	-0.01531	3574.8	-0.00412	3574.8	-0.02949	3574.8	-0.01367
3575	-0.01756	3575	-0.000943099	3575	-0.02454	3575	-0.01625
3575.2	-0.01556	3575.2	0.000416203	3575.2	-0.02603	3575.2	-0.01976
3575.39	-0.01408	3575.39	-0.00354	3575.39	-0.02974	3575.39	-0.0243
3575.59	-0.01304	3575.59	-0.0129	3575.59	-0.0308	3575.59	-0.02127
3575.78	-0.01104	3575.78	-0.01173	3575.78	-0.03252	3575.78	-0.01563
3575.98	-0.01574	3575.98	-0.00936	3575.98	-0.03371	3575.98	-0.01155
3576.17	-0.01793	3576.17	-0.01148	3576.17	-0.02777	3576.17	-0.01042
3576.37	-0.01404	3576.37	-0.00795	3576.37	-0.02073	3576.37	-0.01869
3576.56	-0.01886	3576.56	-0.00971	3576.56	-0.02285	3576.56	-0.02691
3576.76	-0.02605	3576.76	-0.01636	3576.76	-0.02354	3576.76	-0.02047
3576.95	-0.02303	3576.95	-0.01235	3576.95	-0.02455	3576.95	-0.01174
3577.15	-0.01879	3577.15	-0.0089	3577.15	-0.03587	3577.15	-0.01398
3577.34	-0.02055	3577.34	-0.01775	3577.34	-0.04239	3577.34	-0.01905
3577.54	-0.02548	3577.54	-0.0195	3577.54	-0.03593	3577.54	-0.0238
3577.73	-0.02576	3577.73	-0.01438	3577.73	-0.0251	3577.73	-0.02792
3577.93	-0.02184	3577.93	-0.02572	3577.93	-0.02236	3577.93	-0.0273
3578.12	-0.01967	3578.12	-0.04026	3578.12	-0.03273	3578.12	-0.02298
3578.32	-0.02155	3578.32	-0.03649	3578.32	-0.04128	3578.32	-0.0203
3578.52	-0.02333	3578.52	-0.02719	3578.52	-0.03374	3578.52	-0.02116
3578.71	-0.02205	3578.71	-0.0197	3578.71	-0.02651	3578.71	-0.02533
3578.91	-0.02081	3578.91	-0.01525	3578.91	-0.02985	3578.91	-0.02393
3579.1	-0.02476	3579.1	-0.01675	3579.1	-0.02971	3579.1	-0.0178
3579.3	-0.02839	3579.3	-0.01125	3579.3	-0.02341	3579.3	-0.00774
3579.49	-0.01588	3579.49	0.00115	3579.49	-0.01883	3579.49	0.00526
3579.69	-0.0072	3579.69	0.00473	3579.69	-0.02021	3579.69	-0.000323222
3579.88	-0.01821	3579.88	-0.00846	3579.88	-0.02975	3579.88	-0.01588
3580.08	-0.02688	3580.08	-0.02565	3580.08	-0.0405	3580.08	-0.0255
3580.27	-0.02549	3580.27	-0.0295	3580.27	-0.0428	3580.27	-0.0266
3580.47	-0.02499	3580.47	-0.02277	3580.47	-0.03893	3580.47	-0.02074
3580.66	-0.02912	3580.66	-0.02604	3580.66	-0.03487	3580.66	-0.01617
3580.86	-0.03369	3580.86	-0.03031	3580.86	-0.03146	3580.86	-0.01288
3581.05	-0.03191	3581.05	-0.01806	3581.05	-0.03625	3581.05	-0.01268
3581.25	-0.02572	3581.25	-0.01177	3581.25	-0.03939	3581.25	-0.01581
3581.45	-0.0231	3581.45	-0.01678	3581.45	-0.02637	3581.45	-0.01504
3581.64	-0.01783	3581.64	-0.01833	3581.64	-0.01775	3581.64	-0.00958
3581.84	-0.01307	3581.84	-0.01653	3581.84	-0.01634	3581.84	-0.01384
3582.03	-0.01917	3582.03	-0.01612	3582.03	-0.01712	3582.03	-0.02012
3582.23	-0.02307	3582.23	-0.01146	3582.23	-0.02754	3582.23	-0.01815
3582.42	-0.00963	3582.42	-0.00704	3582.42	-0.03419	3582.42	-0.02562
3582.62	-0.00167	3582.62	-0.02029	3582.62	-0.03088	3582.62	-0.0307
3582.81	-0.0196	3582.81	-0.03025	3582.81	-0.02893	3582.81	-0.02047
3583.01	-0.03377	3583.01	-0.02419	3583.01	-0.0336	3583.01	-0.01414
3583.2	-0.02554	3583.2	-0.02318	3583.2	-0.0359	3583.2	-0.0125
3583.4	-0.01247	3583.4	-0.01926	3583.4	-0.0318	3583.4	-0.01042
3583.59	-0.00473	3583.59	-0.01097	3583.59	-0.02999	3583.59	-0.01154
3583.79	-0.00705	3583.79	-0.0117	3583.79	-0.02092	3583.79	-0.01259
3583.98	-0.02179	3583.98	-0.0076	3583.98	-0.00825	3583.98	-0.00945
3584.18	-0.02297	3584.18	-0.00565	3584.18	-0.01568	3584.18	-0.00838
3584.38	-0.01511	3584.38	-0.01745	3584.38	-0.0293	3584.38	-0.01439
3584.57	-0.01999	3584.57	-0.01789	3584.57	-0.02917	3584.57	-0.01879
3584.77	-0.01485	3584.77	-0.01277	3584.77	-0.02737	3584.77	-0.01173
3584.96	-0.01029	3584.96	-0.01401	3584.96	-0.03155	3584.96	-0.00832
3585.16	-0.01691	3585.16	-0.00292	3585.16	-0.03148	3585.16	-0.01479
3585.35	-0.00956	3585.35	0.0002878	3585.35	-0.0243	3585.35	-0.00839
3585.55	-0.000411776	3585.55	-0.01574	3585.55	-0.0198	3585.55	-0.007
3585.74	-0.0034	3585.74	-0.02348	3585.74	-0.02099	3585.74	-0.01929
3585.94	-0.01069	3585.94	-0.0162	3585.94	-0.02011	3585.94	-0.01691
3586.13	-0.0121	3586.13	-0.00369	3586.13	-0.02464	3586.13	-0.00511
3586.33	-0.01465	3586.33	-0.00736	3586.33	-0.0327	3586.33	-0.000929816
3586.52	-0.02667	3586.52	-0.01742	3586.52	-0.02474	3586.52	-0.00478
3586.72	-0.02729	3586.72	-0.01882	3586.72	-0.01872	3586.72	-0.00761
3586.91	-0.02198	3586.91	-0.0248	3586.91	-0.02588	3586.91	-0.00689
3587.11	-0.01776	3587.11	-0.02824	3587.11	-0.02786	3587.11	-0.00896
3587.3	-0.01118	3587.3	-0.02551	3587.3	-0.02463	3587.3	-0.01198
3587.5	-0.01401	3587.5	-0.01763	3587.5	-0.01902	3587.5	-0.01124
3587.7	-0.01146	3587.7	-0.01004	3587.7	-0.01054	3587.7	-0.01295
3587.89	-0.0086	3587.89	-0.01308	3587.89	-0.01352	3587.89	-0.0197
3588.09	-0.01488	3588.09	-0.01426	3588.09	-0.02402	3588.09	-0.01811
3588.28	-0.01519	3588.28	-0.01119	3588.28	-0.02209	3588.28	-0.00808
3588.48	-0.0159	3588.48	-0.01506	3588.48	-0.01705	3588.48	-0.00316
3588.67	-0.01488	3588.67	-0.01682	3588.67	-0.01501	3588.67	-0.00503
3588.87	-0.0103	3588.87	-0.01716	3588.87	-0.01044	3588.87	-0.00873
3589.06	-0.00526	3589.06	-0.02355	3589.06	-0.01443	3589.06	-0.00624
3589.26	-0.00213	3589.26	-0.01373	3589.26	-0.02835	3589.26	-0.0099
3589.45	-0.0093	3589.45	0.01275	3589.45	-0.02952	3589.45	-0.02255
3589.65	-0.01339	3589.65	0.01857	3589.65	-0.01998	3589.65	-0.014
3589.84	-0.00998	3589.84	0.00178	3589.84	-0.02015	3589.84	0.00256
3590.04	-0.00698	3590.04	-0.01053	3590.04	-0.02017	3590.04	-0.00549
3590.23	-0.00804	3590.23	-0.00896	3590.23	-0.02043	3590.23	-0.02515
3590.43	-0.01711	3590.43	-0.00111	3590.43	-0.02788	3590.43	-0.02906
3590.62	-0.02613	3590.62	-0.00972	3590.62	-0.02739	3590.62	-0.01665
3590.82	-0.02566	3590.82	-0.01841	3590.82	-0.02475	3590.82	-0.00156
3591.02	-0.02519	3591.02	-0.00461	3591.02	-0.02432	3591.02	0.00897
3591.21	-0.02698	3591.21	0.0042	3591.21	-0.01914	3591.21	-0.000956382
3591.41	-0.01907	3591.41	-0.00374	3591.41	-0.01342	3591.41	-0.01665
3591.6	-0.01091	3591.6	-0.01676	3591.6	-0.01428	3591.6	-0.01833
3591.8	-0.00762	3591.8	-0.01667	3591.8	-0.0176	3591.8	-0.0154
3591.99	-0.00681	3591.99	-0.01865	3591.99	-0.01265	3591.99	-0.00306
3592.19	-0.01014	3592.19	-0.03371	3592.19	-0.01199	3592.19	-0.00136
3592.38	-0.00706	3592.38	-0.02823	3592.38	-0.01862	3592.38	-0.01476
3592.58	0.00107	3592.58	-0.01182	3592.58	-0.02348	3592.58	-0.015
3592.77	-0.00467	3592.77	-0.01448	3592.77	-0.02797	3592.77	-0.00773
3592.97	-0.02133	3592.97	-0.02454	3592.97	-0.03555	3592.97	0.000283372
3593.16	-0.03008	3593.16	-0.01872	3593.16	-0.04179	3593.16	-0.00206
3593.36	-0.02417	3593.36	-0.00162	3593.36	-0.03509	3593.36	-0.0188
3593.55	-0.01106	3593.55	0.00476	3593.55	-0.0251	3593.55	-0.02425
3593.75	-0.00378	3593.75	-0.00491	3593.75	-0.01953	3593.75	-0.01419
3593.95	-0.0108	3593.95	-0.01907	3593.95	-0.01081	3593.95	-0.00212
3594.14	-0.02001	3594.14	-0.02871	3594.14	-0.01137	3594.14	-0.000371926
3594.34	-0.01718	3594.34	-0.02389	3594.34	-0.02264	3594.34	0.000792557
3594.53	-0.01232	3594.53	-0.00393	3594.53	-0.02251	3594.53	0.00201
3594.73	-0.00699	3594.73	0.00849	3594.73	-0.01148	3594.73	0.000141686
3594.92	-0.00903	3594.92	0.00883	3594.92	-0.00617	3594.92	0.00468
3595.12	-0.02052	3595.12	0.00808	3595.12	-0.01484	3595.12	-0.00728
3595.31	-0.01809	3595.31	-0.000659726	3595.31	-0.02984	3595.31	-0.02136
3595.51	-0.00322	3595.51	-0.01137	3595.51	-0.03601	3595.51	-0.01553
3595.7	0.0067	3595.7	-0.00804	3595.7	-0.03391	3595.7	-0.00958
3595.9	4.42769e-05	3595.9	0.00276	3595.9	-0.02996	3595.9	-0.00839
3596.09	-0.01641	3596.09	0.0028	3596.09	-0.03343	3596.09	-0.00719
3596.29	-0.02228	3596.29	-0.01764	3596.29	-0.04104	3596.29	-0.0119
3596.48	-0.01376	3596.48	-0.03309	3596.48	-0.03092	3596.48	-0.01991
3596.68	-0.00435	3596.68	-0.01685	3596.68	-0.01657	3596.68	-0.02004
3596.88	-0.00791	3596.88	-0.000708431	3596.88	-0.01548	3596.88	-0.02308
3597.07	-0.01239	3597.07	-0.00935	3597.07	-0.02246	3597.07	-0.02696
3597.27	-0.0105	3597.27	-0.01462	3597.27	-0.02576	3597.27	-0.02478
3597.46	-0.00992	3597.46	-0.00821	3597.46	-0.02302	3597.46	-0.02146
3597.66	-0.00781	3597.66	-0.01379	3597.66	-0.02847	3597.66	-0.0175
3597.85	-0.01226	3597.85	-0.02073	3597.85	-0.03186	3597.85	-0.01536
3598.05	-0.01976	3598.05	-0.01563	3598.05	-0.024	3598.05	-0.01214
3598.24	-0.01805	3598.24	-0.01677	3598.24	-0.01653	3598.24	-0.01002
3598.44	-0.00992	3598.44	-0.0233	3598.44	-0.01268	3598.44	-0.000438342
3598.63	0.00545	3598.63	-0.02507	3598.63	-0.01033	3598.63	0.01013
3598.83	0.01188	3598.83	-0.02086	3598.83	-0.01984	3598.83	0.00237
3599.02	0.0018	3599.02	-0.01415	3599.02	-0.0314	3599.02	-0.01186
3599.22	-0.00672	3599.22	-0.0149	3599.22	-0.03796	3599.22	-0.01913
3599.41	-0.00447	3599.41	-0.01586	3599.41	-0.03724	3599.41	-0.01103
3599.61	-0.00023024	3599.61	-0.01552	3599.61	-0.02165	3599.61	0.00136
3599.8	-0.0052	3599.8	-0.02127	3599.8	-0.01608	3599.8	0.000537227

## Sheet: Fig. 4c
Fig. 4c
No.	E	no t-BuOH (mmol h-1 cm-2)	0.5 M t-BuOH (mmol h-1 cm-2)
1	0.07	0.02893	0.01854
2	-0.03	0.11788	0.05377
3	-0.13	0.344	0.21162
4	-0.23	0.5286	0.35695
5	-0.33	0.7972	0.49388
6	-0.43	0.9584	0.5811
7	-0.53	1.2934	0.77845
8	-0.63	1.53713	0.88659
9	-0.73	1.8308	1.0366
10	-0.83	2.27	1.23196
11	-0.93	2.491	1.31743
12	-1.03	3.09333	1.37499

## Sheet: Fig. 4d
Fig. 4d
No.	Samples	H2O + OH- (mmol h-1 cm-2)	D2O + OD- (mmol h-1 cm-2)	KIE
1	CoP-CNS	0.7972	0.5172	1.54138
2	Co-CNS	0.62368	0.3804	1.63953
3	CNS	0.4608	0.126	3.65714

## Sheet: Fig. 4e
Fig. 4e
No.	Cnitrate	H2O + OH- (mmol h-1 cm-2)	D2O + OD- (mmol h-1 cm-2)	KIE
1	1.0 M	0.7972	0.5172	1.54138
2	100 mM	0.7425	0.4566	1.62615
3	10 mM	0.336	0.2004	1.67665

## Sheet: Fig. 4f
Fig. 4f
No.	Chydroxyl	H2O + OH (mmol h-1 cm-2)	D2O + OD (mmol h-1 cm-2)	KIE
1	1.0 M	0.336	0.2004	1.67665
2	0.33 M	0.2418	0.13624	1.77481
3	0.1 M	0.18657	0.06516	2.86328

## Sheet: Fig. 4g
Fig. 4g
Wavenumber (cm-1)	0 s (a. u.)	10 s (a. u.)	20 s (a. u.)	30 s (a. u.)	40 s (a. u.)	50 s (a. u.)	60 s (a. u.)	70 s (a. u.)	80 s (a. u.)	90 s (a. u.)	100 s (a. u.)	110 s (a. u.)	120 s (a. u.)
3800.94	0.02548	0.02487	0.0244	0.02392	0.02345	0.02307	0.02253	0.02231	0.02166	0.02114	0.02069	0.02016	0.01939
3799.51	0.02548	0.02488	0.02442	0.02395	0.02348	0.02309	0.02257	0.02235	0.02171	0.02119	0.02075	0.02022	0.01946
3798.08	0.02548	0.02489	0.02444	0.02397	0.0235	0.02312	0.02259	0.02237	0.02174	0.02123	0.02078	0.02027	0.01951
3796.65	0.02548	0.0249	0.02445	0.02399	0.02353	0.02314	0.02262	0.0224	0.02177	0.02126	0.02083	0.02032	0.01957
3795.22	0.02548	0.02491	0.02447	0.02401	0.02356	0.02318	0.02266	0.02244	0.02181	0.02131	0.02088	0.02038	0.01964
3793.79	0.02549	0.02493	0.0245	0.02404	0.02359	0.02322	0.0227	0.02248	0.02186	0.02137	0.02095	0.02046	0.01972
3792.36	0.02549	0.02495	0.02453	0.02407	0.02363	0.02327	0.02275	0.02253	0.02193	0.02145	0.02103	0.02056	0.01983
3790.93	0.0255	0.02499	0.02457	0.02412	0.02369	0.02334	0.02282	0.0226	0.02202	0.02155	0.02115	0.0207	0.01998
3789.5	0.02551	0.02504	0.02462	0.02418	0.02377	0.02343	0.02292	0.0227	0.02215	0.02169	0.0213	0.02088	0.02017
3788.07	0.02552	0.02508	0.02467	0.02424	0.02386	0.02353	0.02303	0.0228	0.02228	0.02183	0.02146	0.02106	0.02037
3786.64	0.02552	0.02511	0.02471	0.02429	0.02392	0.02359	0.0231	0.02287	0.02237	0.02193	0.02158	0.0212	0.02051
3785.21	0.02553	0.02513	0.02473	0.02431	0.02395	0.02362	0.02315	0.02291	0.02243	0.02199	0.02164	0.02127	0.0206
3783.78	0.02553	0.02513	0.02474	0.02432	0.02396	0.02363	0.02316	0.02292	0.02244	0.02202	0.02166	0.02129	0.02063
3782.35	0.02552	0.02512	0.02473	0.0243	0.02393	0.02361	0.02314	0.0229	0.02241	0.02199	0.02163	0.02124	0.02058
3780.92	0.02551	0.0251	0.0247	0.02426	0.02387	0.02355	0.02307	0.02283	0.02233	0.02191	0.02153	0.02113	0.02047
3779.48	0.0255	0.02505	0.02465	0.0242	0.02379	0.02346	0.02298	0.02274	0.02222	0.02179	0.02139	0.02098	0.0203
3778.05	0.0255	0.02501	0.02461	0.02414	0.02371	0.02338	0.02288	0.02264	0.0221	0.02166	0.02125	0.02081	0.02011
3776.62	0.02549	0.02496	0.02456	0.02408	0.02363	0.0233	0.02279	0.02255	0.02199	0.02154	0.02111	0.02066	0.01994
3775.19	0.02548	0.02492	0.02453	0.02404	0.02357	0.02324	0.02273	0.02247	0.02191	0.02144	0.02101	0.02054	0.01981
3773.76	0.02548	0.02489	0.02451	0.02401	0.02353	0.0232	0.02268	0.02242	0.02185	0.02137	0.02094	0.02046	0.01971
3772.33	0.02547	0.02487	0.02448	0.02398	0.02349	0.02316	0.02264	0.02236	0.02179	0.02131	0.02087	0.02039	0.01963
3770.9	0.02545	0.02483	0.02444	0.02394	0.02343	0.0231	0.02257	0.0223	0.02171	0.02122	0.02077	0.02028	0.0195
3769.47	0.02544	0.02479	0.0244	0.02388	0.02335	0.02303	0.02249	0.02221	0.02159	0.02111	0.02063	0.02013	0.01933
3768.04	0.02543	0.02475	0.02434	0.02381	0.02327	0.02294	0.02239	0.02211	0.02146	0.02097	0.02047	0.01994	0.01913
3766.61	0.02542	0.02469	0.02428	0.02373	0.02317	0.02284	0.02227	0.02199	0.02131	0.02082	0.02029	0.01974	0.0189
3765.18	0.02541	0.02464	0.02422	0.02365	0.02308	0.02274	0.02216	0.02187	0.02116	0.02066	0.0201	0.01953	0.01867
3763.75	0.0254	0.02459	0.02415	0.02357	0.02299	0.02264	0.02204	0.02175	0.02102	0.0205	0.01992	0.01932	0.01843
3762.32	0.02539	0.02453	0.02409	0.02349	0.02289	0.02254	0.02192	0.02163	0.02087	0.02033	0.01973	0.01909	0.01819
3760.89	0.02538	0.02448	0.02402	0.0234	0.02278	0.02243	0.0218	0.02149	0.0207	0.02014	0.01952	0.01884	0.01792
3759.46	0.02537	0.02442	0.02395	0.02331	0.02267	0.02231	0.02167	0.02135	0.02053	0.01994	0.01929	0.01858	0.01763
3758.03	0.02535	0.02436	0.02388	0.02322	0.02257	0.02219	0.02154	0.02121	0.02036	0.01975	0.01907	0.01832	0.01736
3756.6	0.02534	0.0243	0.02381	0.02314	0.02247	0.02209	0.02141	0.02108	0.02019	0.01957	0.01886	0.01808	0.01709
3755.17	0.02532	0.02426	0.02375	0.02306	0.02239	0.02199	0.0213	0.02097	0.02005	0.01941	0.01867	0.01787	0.01687
3753.73	0.02531	0.02422	0.02371	0.023	0.02232	0.02191	0.02122	0.02088	0.01993	0.01928	0.01853	0.0177	0.01669
3752.3	0.0253	0.02419	0.02369	0.02296	0.02228	0.02186	0.02117	0.02082	0.01985	0.0192	0.01843	0.01759	0.01657
3750.87	0.02529	0.02418	0.02368	0.02294	0.02226	0.02184	0.02114	0.02079	0.01982	0.01915	0.01838	0.01753	0.01651
3749.44	0.02529	0.02418	0.02368	0.02294	0.02227	0.02183	0.02114	0.02079	0.01981	0.01914	0.01836	0.01752	0.01649
3748.01	0.02529	0.02417	0.02368	0.02294	0.02226	0.02183	0.02113	0.02078	0.01979	0.01912	0.01834	0.01749	0.01646
3746.58	0.02529	0.02416	0.02367	0.02292	0.02224	0.0218	0.02111	0.02075	0.01975	0.01908	0.01829	0.01743	0.0164
3745.15	0.02529	0.02414	0.02365	0.02289	0.02221	0.02176	0.02107	0.02071	0.0197	0.01902	0.01822	0.01736	0.01631
3743.72	0.02528	0.02412	0.02363	0.02287	0.02218	0.02173	0.02103	0.02067	0.01965	0.01896	0.01815	0.01728	0.01622
3742.29	0.02528	0.02411	0.02362	0.02286	0.02216	0.0217	0.021	0.02064	0.01961	0.01892	0.0181	0.01722	0.01615
3740.86	0.02528	0.02411	0.02361	0.02285	0.02215	0.02169	0.02099	0.02063	0.01958	0.01889	0.01807	0.01719	0.01611
3739.43	0.02528	0.02411	0.0236	0.02285	0.02215	0.02168	0.02098	0.02062	0.01957	0.01887	0.01806	0.01716	0.01609
3738	0.02528	0.02412	0.0236	0.02285	0.02216	0.02169	0.02099	0.02062	0.01956	0.01887	0.01805	0.01716	0.01608
3736.57	0.02528	0.02413	0.02361	0.02287	0.02217	0.0217	0.021	0.02064	0.01958	0.0189	0.01807	0.01718	0.01611
3735.14	0.02528	0.02415	0.02363	0.02289	0.02221	0.02173	0.02103	0.02067	0.01963	0.01895	0.01813	0.01723	0.01617
3733.71	0.02529	0.02417	0.02365	0.02293	0.02226	0.02178	0.02108	0.02073	0.01969	0.01902	0.0182	0.01733	0.01628
3732.28	0.02529	0.0242	0.02369	0.02298	0.02232	0.02184	0.02115	0.0208	0.01978	0.01912	0.01831	0.01745	0.01641
3730.85	0.0253	0.02424	0.02373	0.02304	0.02239	0.02192	0.02123	0.02089	0.01988	0.01923	0.01843	0.01759	0.01658
3729.42	0.02531	0.02429	0.02378	0.02311	0.02248	0.02201	0.02132	0.02099	0.02001	0.01937	0.01858	0.01777	0.01677
3727.99	0.02532	0.02434	0.02385	0.02319	0.02258	0.02211	0.02143	0.02111	0.02015	0.01953	0.01876	0.01797	0.017
3726.55	0.02533	0.0244	0.02391	0.02327	0.02268	0.02221	0.02154	0.02123	0.02029	0.01968	0.01893	0.01816	0.01721
3725.12	0.02534	0.02445	0.02396	0.02334	0.02276	0.0223	0.02163	0.02133	0.02041	0.01981	0.01908	0.01833	0.0174
3723.69	0.02535	0.02449	0.02401	0.0234	0.02284	0.02238	0.02172	0.02143	0.02052	0.01993	0.01921	0.01849	0.01757
3722.26	0.02536	0.02453	0.02406	0.02346	0.02292	0.02247	0.02181	0.02152	0.02063	0.02005	0.01936	0.01865	0.01775
3720.83	0.02538	0.02458	0.02411	0.02352	0.023	0.02255	0.0219	0.02162	0.02075	0.02018	0.0195	0.01881	0.01794
3719.4	0.02539	0.02462	0.02417	0.02359	0.02308	0.02264	0.022	0.02172	0.02088	0.02031	0.01966	0.01899	0.01813
3717.97	0.02541	0.02468	0.02423	0.02367	0.02318	0.02274	0.02211	0.02184	0.02102	0.02045	0.01983	0.01919	0.01835
3716.54	0.02543	0.02474	0.0243	0.02375	0.02328	0.02285	0.02223	0.02196	0.02118	0.02062	0.02003	0.01942	0.01859
3715.11	0.02545	0.0248	0.02437	0.02385	0.0234	0.02297	0.02237	0.0221	0.02135	0.0208	0.02025	0.01967	0.01886
3713.68	0.02547	0.02486	0.02445	0.02394	0.02351	0.02309	0.0225	0.02223	0.02152	0.02098	0.02046	0.01992	0.01912
3712.25	0.02547	0.0249	0.0245	0.024	0.02358	0.02316	0.0226	0.02233	0.02164	0.02111	0.02062	0.02009	0.01932
3710.82	0.02547	0.02492	0.02452	0.02403	0.02362	0.0232	0.02265	0.02237	0.02171	0.02118	0.0207	0.02019	0.01942
3709.39	0.02547	0.02493	0.02453	0.02403	0.02363	0.02321	0.02266	0.02239	0.02173	0.02121	0.02073	0.02023	0.01947
3707.96	0.02546	0.02493	0.02453	0.02403	0.02362	0.0232	0.02266	0.02239	0.02173	0.02122	0.02074	0.02024	0.01948
3706.53	0.02546	0.02493	0.02452	0.02401	0.02361	0.02317	0.02264	0.02237	0.02171	0.0212	0.02072	0.02021	0.01946
3705.1	0.02545	0.02491	0.0245	0.02399	0.02357	0.02314	0.0226	0.02233	0.02166	0.02115	0.02067	0.02015	0.01939
3703.67	0.02545	0.02489	0.02447	0.02396	0.02353	0.0231	0.02256	0.02229	0.02161	0.02109	0.02061	0.02009	0.01932
3702.24	0.02544	0.02487	0.02445	0.02394	0.0235	0.02307	0.02252	0.02225	0.02157	0.02104	0.02057	0.02003	0.01926
3700.81	0.02544	0.02485	0.02443	0.02391	0.02347	0.02304	0.02249	0.02221	0.02153	0.02101	0.02054	0.01998	0.01921
3699.37	0.02543	0.02483	0.02441	0.02389	0.02345	0.02302	0.02247	0.02218	0.0215	0.02097	0.02051	0.01994	0.01917
3697.94	0.02543	0.02482	0.0244	0.02387	0.02342	0.023	0.02244	0.02215	0.02147	0.02094	0.02049	0.0199	0.01912
3696.51	0.02542	0.02481	0.02437	0.02385	0.02339	0.02297	0.02241	0.02212	0.02142	0.0209	0.02044	0.01984	0.01907
3695.08	0.02542	0.02479	0.02434	0.02381	0.02335	0.02293	0.02238	0.02207	0.02136	0.02085	0.02038	0.01976	0.01898
3693.65	0.02542	0.02477	0.02432	0.02378	0.02332	0.02289	0.02234	0.02203	0.02131	0.02079	0.02032	0.01968	0.0189
3692.22	0.02542	0.02476	0.0243	0.02376	0.02329	0.02287	0.02232	0.022	0.02127	0.02075	0.02029	0.01963	0.01884
3690.79	0.02542	0.02476	0.02429	0.02376	0.02328	0.02287	0.02231	0.02199	0.02127	0.02075	0.02029	0.01962	0.01883
3689.36	0.02543	0.02477	0.0243	0.02377	0.0233	0.02289	0.02234	0.02201	0.0213	0.02078	0.02034	0.01966	0.01888
3687.93	0.02543	0.02479	0.02433	0.02381	0.02334	0.02294	0.02239	0.02206	0.02137	0.02085	0.02042	0.01975	0.01897
3686.5	0.02544	0.02481	0.02435	0.02384	0.02337	0.02298	0.02244	0.02211	0.02143	0.02091	0.0205	0.01983	0.01907
3685.07	0.02543	0.02481	0.02434	0.02384	0.02336	0.02298	0.02244	0.02211	0.02144	0.02091	0.0205	0.01983	0.01907
3683.64	0.02543	0.02479	0.02432	0.02381	0.02333	0.02295	0.02241	0.02207	0.02139	0.02086	0.02044	0.01976	0.01901
3682.21	0.02542	0.02476	0.02429	0.02377	0.02328	0.0229	0.02236	0.02202	0.02133	0.0208	0.02037	0.01967	0.01893
3680.78	0.02541	0.02473	0.02427	0.02373	0.02324	0.02286	0.02231	0.02197	0.02126	0.02074	0.02029	0.01959	0.01884
3679.35	0.02541	0.0247	0.02425	0.02369	0.0232	0.02282	0.02227	0.02193	0.02121	0.02069	0.02023	0.01952	0.01877
3677.92	0.0254	0.02469	0.02424	0.02366	0.02317	0.02279	0.02224	0.0219	0.02117	0.02065	0.02019	0.01946	0.01871
3676.49	0.02541	0.02467	0.02423	0.02364	0.02315	0.02276	0.02222	0.02188	0.02114	0.02063	0.02015	0.01942	0.01868
3675.06	0.02541	0.02466	0.02422	0.02362	0.02313	0.02274	0.0222	0.02186	0.02112	0.02061	0.02013	0.01939	0.01865
3673.62	0.02541	0.02464	0.0242	0.0236	0.02311	0.02272	0.02218	0.02184	0.0211	0.02058	0.0201	0.01936	0.01862
3672.19	0.02542	0.02463	0.02418	0.02357	0.02308	0.02269	0.02215	0.02181	0.02106	0.02055	0.02005	0.0193	0.01856
3670.76	0.02542	0.02461	0.02416	0.02354	0.02304	0.02265	0.02211	0.02177	0.02101	0.02049	0.01998	0.01923	0.01848
3669.33	0.02542	0.02459	0.02414	0.02351	0.02301	0.02262	0.02208	0.02174	0.02097	0.02046	0.01994	0.01918	0.01843
3667.9	0.02542	0.02459	0.02414	0.02351	0.023	0.02262	0.02208	0.02175	0.02097	0.02046	0.01993	0.01918	0.01843
3666.47	0.02542	0.0246	0.02415	0.02352	0.02301	0.02263	0.0221	0.02177	0.02099	0.02048	0.01996	0.0192	0.01846
3665.04	0.02543	0.02461	0.02415	0.02352	0.02301	0.02264	0.0221	0.02177	0.021	0.02049	0.01996	0.01921	0.01848
3663.61	0.02543	0.02461	0.02415	0.02352	0.02301	0.02263	0.0221	0.02177	0.021	0.02049	0.01995	0.0192	0.01848
3662.18	0.02543	0.02461	0.02414	0.02351	0.023	0.02263	0.02209	0.02176	0.02099	0.02049	0.01994	0.01918	0.01846
3660.75	0.02543	0.02461	0.02414	0.02351	0.023	0.02263	0.02208	0.02177	0.02098	0.02049	0.01993	0.01917	0.01847
3659.32	0.02543	0.02462	0.02415	0.02352	0.02301	0.02265	0.0221	0.02179	0.02101	0.02052	0.01996	0.01921	0.01851
3657.89	0.02543	0.02464	0.02418	0.02355	0.02304	0.02269	0.02214	0.02184	0.02106	0.02058	0.02002	0.01928	0.01859
3656.46	0.02544	0.02466	0.02421	0.02359	0.02308	0.02274	0.0222	0.02189	0.02112	0.02065	0.0201	0.01938	0.01869
3655.03	0.02545	0.02469	0.02424	0.02363	0.02313	0.02279	0.02225	0.02195	0.02118	0.02072	0.02017	0.01946	0.01879
3653.6	0.02545	0.02471	0.02427	0.02366	0.02317	0.02283	0.02229	0.022	0.02123	0.02077	0.02023	0.01953	0.01887
3652.17	0.02546	0.02473	0.02429	0.02369	0.0232	0.02285	0.02232	0.02203	0.02127	0.02081	0.02027	0.01958	0.01893
3650.74	0.02547	0.02473	0.0243	0.02369	0.02321	0.02286	0.02233	0.02204	0.02127	0.0208	0.02027	0.01958	0.01893
3649.31	0.02548	0.02472	0.02429	0.02368	0.02319	0.02284	0.02231	0.02201	0.02124	0.02076	0.02022	0.01953	0.01888
3647.88	0.02549	0.02471	0.02428	0.02366	0.02317	0.02281	0.02228	0.02198	0.0212	0.02072	0.02017	0.01948	0.01881
3646.44	0.02549	0.0247	0.02428	0.02366	0.02316	0.02279	0.02226	0.02196	0.02118	0.02069	0.02013	0.01945	0.01878
3645.01	0.02549	0.0247	0.02427	0.02365	0.02315	0.02279	0.02225	0.02195	0.02116	0.02067	0.02011	0.01943	0.01876
3643.58	0.02549	0.0247	0.02427	0.02365	0.02315	0.02279	0.02225	0.02195	0.02116	0.02066	0.02009	0.01942	0.01875
3642.15	0.0255	0.0247	0.02427	0.02366	0.02315	0.02279	0.02225	0.02196	0.02116	0.02066	0.02009	0.01942	0.01875
3640.72	0.0255	0.0247	0.02427	0.02367	0.02316	0.0228	0.02225	0.02196	0.02116	0.02067	0.02009	0.01943	0.01876
3639.29	0.0255	0.0247	0.02427	0.02368	0.02316	0.02281	0.02226	0.02197	0.02117	0.02068	0.0201	0.01944	0.01877
3637.86	0.02549	0.0247	0.02426	0.02368	0.02317	0.02282	0.02225	0.02197	0.02116	0.02067	0.02009	0.01944	0.01877
3636.43	0.02549	0.02469	0.02425	0.02366	0.02315	0.0228	0.02223	0.02195	0.02113	0.02064	0.02005	0.0194	0.01873
3635	0.02548	0.02467	0.02422	0.02364	0.02313	0.02277	0.02219	0.02192	0.02108	0.0206	0.01999	0.01933	0.01866
3633.57	0.02548	0.02466	0.0242	0.02361	0.02311	0.02274	0.02215	0.02188	0.02103	0.02055	0.01994	0.01926	0.01859
3632.14	0.02548	0.02464	0.02418	0.02359	0.02308	0.02271	0.02211	0.02184	0.02097	0.02049	0.01987	0.01918	0.01851
3630.71	0.02548	0.02462	0.02415	0.02356	0.02304	0.02267	0.02206	0.02179	0.02091	0.02041	0.01979	0.01908	0.0184
3629.28	0.02548	0.02459	0.02412	0.02353	0.02301	0.02263	0.02202	0.02173	0.02084	0.02034	0.0197	0.01898	0.0183
3627.85	0.02548	0.02458	0.0241	0.02352	0.02299	0.02261	0.02199	0.0217	0.02081	0.0203	0.01965	0.01891	0.01824
3626.42	0.02548	0.02459	0.0241	0.02353	0.02299	0.02262	0.022	0.0217	0.02081	0.0203	0.01966	0.01891	0.01825
3624.99	0.02549	0.0246	0.02411	0.02355	0.02302	0.02264	0.02202	0.02172	0.02084	0.02033	0.01969	0.01895	0.01829
3623.56	0.02549	0.02461	0.02412	0.02357	0.02304	0.02267	0.02205	0.02174	0.02087	0.02036	0.01972	0.01898	0.01833
3622.13	0.0255	0.02462	0.02413	0.02359	0.02306	0.02269	0.02207	0.02176	0.02089	0.02038	0.01975	0.01902	0.01837
3620.69	0.0255	0.02463	0.02414	0.02361	0.02307	0.02271	0.02209	0.02178	0.02091	0.02041	0.01977	0.01905	0.0184
3619.26	0.0255	0.02464	0.02415	0.02363	0.02309	0.02273	0.02211	0.02179	0.02094	0.02043	0.0198	0.01908	0.01843
3617.83	0.0255	0.02464	0.02415	0.02364	0.0231	0.02275	0.02213	0.02181	0.02096	0.02045	0.01983	0.01911	0.01847
3616.4	0.0255	0.02465	0.02416	0.02365	0.02311	0.02277	0.02214	0.02182	0.02098	0.02047	0.01985	0.01914	0.0185
3614.97	0.02549	0.02465	0.02417	0.02366	0.02312	0.02278	0.02215	0.02184	0.021	0.0205	0.01988	0.01918	0.01853
3613.54	0.02549	0.02465	0.02417	0.02367	0.02313	0.0228	0.02217	0.02185	0.02102	0.02052	0.0199	0.01921	0.01857
3612.11	0.02548	0.02466	0.02418	0.02367	0.02314	0.02281	0.02218	0.02186	0.02104	0.02054	0.01992	0.01923	0.0186
3610.68	0.02548	0.02465	0.02417	0.02367	0.02313	0.02281	0.02217	0.02186	0.02104	0.02053	0.01991	0.01922	0.01859
3609.25	0.02548	0.02464	0.02415	0.02364	0.0231	0.02278	0.02213	0.02183	0.02099	0.02049	0.01985	0.01916	0.01853
3607.82	0.02547	0.02461	0.02412	0.0236	0.02306	0.02274	0.02209	0.02178	0.02094	0.02044	0.01978	0.01908	0.01846
3606.39	0.02547	0.02461	0.02412	0.02359	0.02305	0.02273	0.02208	0.02178	0.02093	0.02043	0.01977	0.01907	0.01845
3604.96	0.02547	0.02462	0.02413	0.0236	0.02306	0.02275	0.02211	0.0218	0.02097	0.02047	0.01981	0.01911	0.0185
3603.53	0.02547	0.02463	0.02415	0.02362	0.02308	0.02277	0.02214	0.02183	0.02101	0.02052	0.01986	0.01917	0.01857
3602.1	0.02547	0.02464	0.02416	0.02363	0.0231	0.02279	0.02217	0.02186	0.02105	0.02056	0.0199	0.01923	0.01863
3600.67	0.02548	0.02466	0.02418	0.02364	0.02312	0.02281	0.02219	0.02188	0.02108	0.02059	0.01993	0.01927	0.01868
3599.24	0.02548	0.02467	0.02419	0.02365	0.02313	0.02283	0.02222	0.02191	0.02111	0.02062	0.01997	0.01931	0.01873
3597.81	0.02548	0.02468	0.0242	0.02367	0.02315	0.02285	0.02224	0.02193	0.02115	0.02065	0.02	0.01936	0.01879
3596.38	0.02549	0.0247	0.02422	0.02368	0.02317	0.02287	0.02227	0.02196	0.02119	0.02069	0.02005	0.01942	0.01885
3594.95	0.02549	0.02471	0.02424	0.0237	0.0232	0.0229	0.0223	0.02199	0.02122	0.02073	0.02009	0.01947	0.01892
3593.51	0.02549	0.02473	0.02426	0.02373	0.02322	0.02292	0.02234	0.02202	0.02127	0.02077	0.02014	0.01953	0.01899
3592.08	0.0255	0.02475	0.02428	0.02375	0.02325	0.02295	0.02237	0.02205	0.02131	0.02081	0.02019	0.01959	0.01906
3590.65	0.0255	0.02476	0.0243	0.02376	0.02327	0.02297	0.02239	0.02208	0.02134	0.02085	0.02023	0.01964	0.01912
3589.22	0.0255	0.02477	0.0243	0.02377	0.02328	0.02298	0.0224	0.02209	0.02135	0.02086	0.02025	0.01966	0.01915
3587.79	0.0255	0.02478	0.0243	0.02377	0.02328	0.02298	0.02241	0.02209	0.02136	0.02087	0.02026	0.01968	0.01917
3586.36	0.0255	0.02479	0.02432	0.02378	0.02329	0.02299	0.02243	0.02211	0.02138	0.02089	0.0203	0.01972	0.01921
3584.93	0.0255	0.02481	0.02435	0.02382	0.02332	0.02303	0.02248	0.02215	0.02143	0.02095	0.02036	0.0198	0.0193
3583.5	0.0255	0.02484	0.02438	0.02385	0.02336	0.02307	0.02253	0.0222	0.0215	0.02102	0.02045	0.01989	0.01941
3582.07	0.02551	0.02487	0.02441	0.02389	0.0234	0.0231	0.02258	0.02225	0.02156	0.02108	0.02053	0.01998	0.01951
3580.64	0.02551	0.02488	0.02443	0.02391	0.02342	0.02313	0.02262	0.02228	0.02159	0.02112	0.02058	0.02004	0.01957
3579.21	0.02551	0.02489	0.02444	0.02391	0.02343	0.02313	0.02262	0.02229	0.0216	0.02113	0.02059	0.02005	0.01959
3577.78	0.02551	0.02489	0.02444	0.0239	0.02342	0.02312	0.02262	0.02228	0.02159	0.02112	0.02059	0.02004	0.01959
3576.35	0.02552	0.02489	0.02444	0.0239	0.02341	0.02311	0.02261	0.02227	0.02158	0.02111	0.02058	0.02004	0.01958
3574.92	0.02552	0.02489	0.02444	0.02389	0.02341	0.0231	0.0226	0.02227	0.02158	0.02111	0.02058	0.02003	0.01958
3573.49	0.02552	0.02488	0.02443	0.02389	0.0234	0.02309	0.0226	0.02226	0.02157	0.0211	0.02058	0.02002	0.01957
3572.06	0.02552	0.02488	0.02443	0.02389	0.02339	0.02308	0.02259	0.02226	0.02157	0.0211	0.02057	0.02001	0.01956
3570.63	0.02551	0.02488	0.02442	0.02388	0.02338	0.02308	0.02258	0.02225	0.02156	0.02109	0.02057	0.02	0.01956
3569.2	0.02551	0.02488	0.02442	0.02388	0.02338	0.02308	0.02258	0.02226	0.02156	0.0211	0.02057	0.02001	0.01956
3567.76	0.02551	0.02489	0.02442	0.02388	0.02339	0.02309	0.02259	0.02227	0.02158	0.02111	0.0206	0.02003	0.01959
3566.33	0.02552	0.0249	0.02443	0.0239	0.0234	0.02311	0.02262	0.0223	0.02161	0.02115	0.02064	0.02008	0.01964
3564.9	0.02552	0.02491	0.02445	0.02392	0.02343	0.02314	0.02265	0.02234	0.02166	0.0212	0.0207	0.02015	0.01971
3563.47	0.02552	0.02492	0.02446	0.02395	0.02346	0.02317	0.02269	0.02237	0.0217	0.02125	0.02076	0.02022	0.01979
3562.04	0.02553	0.02494	0.02448	0.02397	0.02349	0.02319	0.02272	0.0224	0.02174	0.02129	0.02081	0.02028	0.01986
3560.61	0.02553	0.02495	0.02449	0.02399	0.0235	0.02321	0.02274	0.02242	0.02176	0.02132	0.02084	0.02031	0.0199
3559.18	0.02553	0.02495	0.02449	0.02399	0.02351	0.02321	0.02274	0.02242	0.02177	0.02133	0.02085	0.02033	0.01991
3557.75	0.02553	0.02496	0.02448	0.02399	0.02351	0.02321	0.02274	0.02242	0.02177	0.02133	0.02085	0.02032	0.01991
3556.32	0.02553	0.02496	0.02448	0.024	0.0235	0.0232	0.02274	0.02241	0.02176	0.02132	0.02084	0.02032	0.01991
3554.89	0.02553	0.02495	0.02447	0.024	0.0235	0.0232	0.02274	0.02241	0.02175	0.02132	0.02083	0.02031	0.0199
3553.46	0.02553	0.02495	0.02447	0.024	0.02349	0.02319	0.02273	0.0224	0.02175	0.02132	0.02082	0.0203	0.0199
3552.03	0.02553	0.02495	0.02447	0.02401	0.0235	0.02319	0.02274	0.02241	0.02176	0.02133	0.02082	0.02031	0.01992
3550.6	0.02553	0.02496	0.02447	0.02402	0.0235	0.0232	0.02275	0.02242	0.02178	0.02135	0.02084	0.02034	0.01995
3549.17	0.02553	0.02496	0.02447	0.02402	0.02351	0.02321	0.02276	0.02243	0.02179	0.02137	0.02086	0.02036	0.01997
3547.74	0.02553	0.02496	0.02447	0.02402	0.0235	0.02321	0.02276	0.02243	0.02179	0.02137	0.02086	0.02035	0.01997
3546.31	0.02553	0.02495	0.02446	0.02401	0.02349	0.02319	0.02275	0.02242	0.02177	0.02136	0.02084	0.02034	0.01996
3544.88	0.02552	0.02495	0.02445	0.024	0.02347	0.02319	0.02274	0.02241	0.02177	0.02135	0.02083	0.02033	0.01995
3543.45	0.02551	0.02495	0.02445	0.024	0.02347	0.02319	0.02274	0.02241	0.02177	0.02137	0.02084	0.02034	0.01997
3542.02	0.02551	0.02495	0.02446	0.02401	0.02348	0.0232	0.02276	0.02243	0.0218	0.02139	0.02087	0.02038	0.02001
3540.58	0.02551	0.02496	0.02447	0.02403	0.02349	0.02322	0.02277	0.02245	0.02183	0.02143	0.0209	0.02043	0.02006
3539.15	0.0255	0.02497	0.02448	0.02404	0.0235	0.02324	0.02279	0.02246	0.02185	0.02146	0.02093	0.02046	0.0201
3537.72	0.0255	0.02498	0.02449	0.02405	0.02351	0.02325	0.0228	0.02248	0.02187	0.02149	0.02095	0.02049	0.02014
3536.29	0.0255	0.02499	0.0245	0.02406	0.02352	0.02327	0.02281	0.02249	0.02189	0.02151	0.02097	0.02051	0.02017
3534.86	0.02551	0.025	0.02451	0.02407	0.02353	0.02328	0.02283	0.02251	0.02192	0.02154	0.021	0.02054	0.02021
3533.43	0.02551	0.02501	0.02452	0.02409	0.02355	0.0233	0.02285	0.02253	0.02194	0.02157	0.02103	0.02058	0.02026
3532	0.02551	0.02502	0.02454	0.0241	0.02356	0.02333	0.02286	0.02255	0.02198	0.0216	0.02106	0.02062	0.02031
3530.57	0.02551	0.02503	0.02455	0.02411	0.02358	0.02335	0.02288	0.02257	0.022	0.02163	0.02109	0.02066	0.02035
3529.14	0.02551	0.02504	0.02456	0.02412	0.02359	0.02336	0.02289	0.02258	0.02202	0.02165	0.02111	0.02068	0.02038
3527.71	0.02551	0.02503	0.02456	0.02412	0.02359	0.02336	0.02288	0.02258	0.02202	0.02164	0.02111	0.02068	0.02038
3526.28	0.02551	0.02502	0.02456	0.0241	0.02358	0.02334	0.02286	0.02255	0.02199	0.02161	0.02108	0.02065	0.02036
3524.85	0.02551	0.02501	0.02455	0.02409	0.02356	0.02333	0.02284	0.02253	0.02197	0.02158	0.02105	0.02061	0.02033
3523.42	0.02551	0.02501	0.02454	0.02409	0.02356	0.02332	0.02282	0.02252	0.02195	0.02156	0.02102	0.02059	0.02031
3521.99	0.02551	0.02501	0.02454	0.02409	0.02356	0.02331	0.02282	0.02251	0.02195	0.02156	0.02102	0.02059	0.02031
3520.56	0.02551	0.025	0.02455	0.02409	0.02356	0.02332	0.02282	0.02251	0.02195	0.02156	0.02102	0.02059	0.02033
3519.13	0.02551	0.02501	0.02456	0.0241	0.02357	0.02333	0.02283	0.02252	0.02197	0.02157	0.02103	0.02061	0.02036
3517.7	0.02551	0.02501	0.02456	0.02411	0.02359	0.02334	0.02284	0.02253	0.02198	0.02159	0.02105	0.02063	0.02039
3516.27	0.02551	0.02501	0.02457	0.02412	0.0236	0.02336	0.02285	0.02254	0.022	0.0216	0.02107	0.02066	0.02042
3514.83	0.02551	0.02502	0.02458	0.02414	0.02362	0.02337	0.02287	0.02255	0.02202	0.02162	0.02109	0.02068	0.02045
3513.4	0.02551	0.02503	0.02459	0.02415	0.02363	0.02338	0.02288	0.02256	0.02203	0.02163	0.02111	0.02071	0.02048
3511.97	0.02551	0.02504	0.0246	0.02416	0.02363	0.02339	0.02289	0.02257	0.02204	0.02164	0.02113	0.02072	0.0205
3510.54	0.02551	0.02504	0.02461	0.02417	0.02364	0.0234	0.0229	0.02258	0.02206	0.02165	0.02115	0.02074	0.02052
3509.11	0.02551	0.02504	0.02462	0.02418	0.02364	0.02341	0.02291	0.02258	0.02207	0.02166	0.02117	0.02075	0.02054
3507.68	0.02551	0.02505	0.02463	0.02418	0.02364	0.02341	0.02292	0.02259	0.02207	0.02167	0.02118	0.02076	0.02055
3506.25	0.02551	0.02504	0.02463	0.02418	0.02364	0.02342	0.02292	0.02259	0.02207	0.02166	0.02118	0.02076	0.02055
3504.82	0.02551	0.02504	0.02464	0.02418	0.02364	0.02341	0.02291	0.02258	0.02207	0.02166	0.02117	0.02075	0.02054
3503.39	0.02551	0.02504	0.02464	0.02418	0.02364	0.02341	0.02291	0.02258	0.02207	0.02166	0.02117	0.02075	0.02054
3501.96	0.02551	0.02504	0.02464	0.02418	0.02365	0.02342	0.02291	0.02259	0.02208	0.02166	0.02119	0.02076	0.02055
3500.53	0.02551	0.02505	0.02466	0.02419	0.02366	0.02343	0.02293	0.02261	0.0221	0.02169	0.02121	0.02079	0.02058
3499.1	0.02551	0.02506	0.02467	0.02421	0.02368	0.02344	0.02295	0.02263	0.02213	0.02171	0.02124	0.02082	0.02062
3497.67	0.02551	0.02508	0.02468	0.02422	0.0237	0.02346	0.02297	0.02265	0.02216	0.02174	0.02127	0.02086	0.02066
3496.24	0.02552	0.02509	0.0247	0.02423	0.02372	0.02348	0.02299	0.02267	0.02218	0.02176	0.0213	0.02089	0.02069
3494.81	0.02552	0.0251	0.02471	0.02424	0.02373	0.02349	0.02301	0.02269	0.02221	0.02179	0.02133	0.02092	0.02073
3493.38	0.02552	0.02511	0.02473	0.02425	0.02375	0.02351	0.02304	0.02271	0.02223	0.02181	0.02137	0.02096	0.02077
3491.95	0.02553	0.02512	0.02474	0.02427	0.02377	0.02353	0.02306	0.02273	0.02226	0.02184	0.0214	0.021	0.02081
3490.52	0.02553	0.02513	0.02475	0.02428	0.02378	0.02354	0.02308	0.02275	0.02228	0.02186	0.02143	0.02104	0.02084
3489.09	0.02553	0.02513	0.02476	0.02429	0.02379	0.02355	0.02309	0.02276	0.02229	0.02187	0.02144	0.02106	0.02086
3487.65	0.02553	0.02514	0.02476	0.02429	0.0238	0.02355	0.0231	0.02276	0.02229	0.02188	0.02145	0.02107	0.02087
3486.22	0.02553	0.02514	0.02477	0.02429	0.0238	0.02355	0.02311	0.02277	0.02229	0.02189	0.02145	0.02108	0.02087
3484.79	0.02553	0.02514	0.02477	0.02429	0.0238	0.02355	0.02311	0.02277	0.02229	0.02189	0.02146	0.02108	0.02088
3483.36	0.02553	0.02514	0.02477	0.02429	0.0238	0.02354	0.02311	0.02277	0.02228	0.02189	0.02145	0.02108	0.02087
3481.93	0.02553	0.02514	0.02477	0.02429	0.0238	0.02354	0.02311	0.02277	0.02228	0.02189	0.02145	0.02108	0.02087
3480.5	0.02553	0.02514	0.02477	0.02429	0.0238	0.02353	0.02311	0.02277	0.02228	0.02189	0.02145	0.02108	0.02087
3479.07	0.02553	0.02514	0.02477	0.02429	0.0238	0.02353	0.02311	0.02277	0.02228	0.0219	0.02146	0.02109	0.02088
3477.64	0.02553	0.02514	0.02477	0.02429	0.0238	0.02353	0.02312	0.02278	0.02229	0.0219	0.02147	0.0211	0.02089
3476.21	0.02553	0.02515	0.02478	0.02429	0.02381	0.02353	0.02312	0.02278	0.0223	0.02191	0.02148	0.02111	0.02091
3474.78	0.02553	0.02515	0.02478	0.0243	0.02381	0.02354	0.02313	0.02279	0.02231	0.02193	0.0215	0.02113	0.02093
3473.35	0.02553	0.02516	0.02479	0.0243	0.02382	0.02354	0.02314	0.0228	0.02232	0.02194	0.02152	0.02115	0.02095
3471.92	0.02553	0.02516	0.02479	0.0243	0.02382	0.02355	0.02314	0.02281	0.02233	0.02196	0.02153	0.02116	0.02096
3470.49	0.02552	0.02516	0.02479	0.02431	0.02382	0.02355	0.02315	0.02281	0.02234	0.02196	0.02154	0.02117	0.02097
3469.06	0.02552	0.02516	0.02479	0.0243	0.02382	0.02355	0.02314	0.02281	0.02233	0.02197	0.02154	0.02117	0.02097
3467.63	0.02552	0.02516	0.02479	0.0243	0.02382	0.02355	0.02314	0.02281	0.02233	0.02197	0.02154	0.02117	0.02098
3466.2	0.02553	0.02516	0.02479	0.02431	0.02382	0.02355	0.02314	0.02281	0.02233	0.02197	0.02154	0.02118	0.02098
3464.77	0.02553	0.02516	0.0248	0.0243	0.02381	0.02355	0.02313	0.02281	0.02232	0.02197	0.02153	0.02117	0.02098
3463.34	0.02553	0.02516	0.0248	0.0243	0.02381	0.02354	0.02312	0.0228	0.02231	0.02196	0.02152	0.02116	0.02097
3461.9	0.02553	0.02516	0.0248	0.02429	0.0238	0.02353	0.02311	0.02279	0.0223	0.02195	0.0215	0.02114	0.02095
3460.47	0.02553	0.02516	0.0248	0.02429	0.0238	0.02353	0.0231	0.02279	0.0223	0.02195	0.0215	0.02113	0.02095
3459.04	0.02553	0.02516	0.0248	0.02429	0.0238	0.02353	0.0231	0.02279	0.0223	0.02195	0.0215	0.02113	0.02095
3457.61	0.02553	0.02517	0.0248	0.02429	0.0238	0.02354	0.0231	0.02279	0.0223	0.02195	0.02151	0.02114	0.02096
3456.18	0.02553	0.02517	0.0248	0.02428	0.0238	0.02354	0.02309	0.02278	0.0223	0.02195	0.02151	0.02113	0.02096
3454.75	0.02553	0.02516	0.0248	0.02428	0.0238	0.02353	0.02308	0.02278	0.02229	0.02195	0.02151	0.02113	0.02095
3453.32	0.02553	0.02516	0.0248	0.02428	0.02379	0.02353	0.02308	0.02277	0.02229	0.02194	0.0215	0.02112	0.02095
3451.89	0.02553	0.02516	0.0248	0.02428	0.02379	0.02352	0.02307	0.02277	0.02229	0.02194	0.0215	0.02112	0.02095
3450.46	0.02553	0.02516	0.0248	0.02428	0.02379	0.02352	0.02307	0.02277	0.02229	0.02195	0.0215	0.02112	0.02095
3449.03	0.02553	0.02516	0.0248	0.02428	0.02379	0.02352	0.02307	0.02277	0.02229	0.02195	0.0215	0.02111	0.02095
3447.6	0.02553	0.02516	0.0248	0.02428	0.02378	0.02352	0.02307	0.02277	0.02229	0.02195	0.0215	0.02111	0.02095
3446.17	0.02554	0.02516	0.0248	0.02428	0.02378	0.02353	0.02307	0.02276	0.02229	0.02195	0.02149	0.0211	0.02095
3444.74	0.02554	0.02516	0.0248	0.02428	0.02378	0.02353	0.02307	0.02276	0.02229	0.02194	0.02149	0.0211	0.02095
3443.31	0.02554	0.02516	0.0248	0.02428	0.02378	0.02353	0.02306	0.02276	0.02229	0.02194	0.02149	0.02109	0.02095
3441.88	0.02554	0.02516	0.02479	0.02428	0.02378	0.02353	0.02306	0.02276	0.02229	0.02193	0.02149	0.02108	0.02095
3440.45	0.02554	0.02516	0.02479	0.02428	0.02378	0.02353	0.02306	0.02276	0.02229	0.02192	0.02148	0.02108	0.02094
3439.02	0.02554	0.02516	0.02479	0.02429	0.02377	0.02354	0.02305	0.02275	0.02229	0.02192	0.02148	0.02108	0.02094
3437.59	0.02554	0.02517	0.02479	0.02429	0.02377	0.02354	0.02306	0.02276	0.02229	0.02192	0.02149	0.02108	0.02094
3436.16	0.02554	0.02517	0.02479	0.02429	0.02377	0.02354	0.02306	0.02276	0.0223	0.02193	0.02149	0.02109	0.02095
3434.72	0.02554	0.02518	0.02479	0.0243	0.02378	0.02355	0.02306	0.02277	0.0223	0.02193	0.0215	0.02109	0.02095
3433.29	0.02554	0.02518	0.02479	0.0243	0.02378	0.02355	0.02307	0.02277	0.02231	0.02194	0.0215	0.0211	0.02096
3431.86	0.02554	0.02519	0.02479	0.02431	0.02378	0.02356	0.02307	0.02278	0.02232	0.02195	0.02151	0.02111	0.02097
3430.43	0.02554	0.02519	0.0248	0.02431	0.02379	0.02357	0.02307	0.02279	0.02233	0.02196	0.02151	0.02112	0.02098
3429	0.02554	0.0252	0.0248	0.02432	0.0238	0.02357	0.02308	0.02279	0.02234	0.02197	0.02152	0.02113	0.02099
3427.57	0.02555	0.0252	0.0248	0.02432	0.02381	0.02358	0.02308	0.0228	0.02235	0.02198	0.02152	0.02114	0.021
3426.14	0.02555	0.02521	0.0248	0.02433	0.02381	0.02358	0.02309	0.02281	0.02236	0.02198	0.02152	0.02114	0.02101
3424.71	0.02555	0.02521	0.0248	0.02433	0.02382	0.02359	0.02309	0.02281	0.02236	0.02199	0.02153	0.02115	0.02101
3423.28	0.02555	0.02521	0.0248	0.02433	0.02382	0.02359	0.02309	0.02281	0.02236	0.02199	0.02153	0.02116	0.02102
3421.85	0.02555	0.02522	0.0248	0.02433	0.02382	0.02359	0.0231	0.02282	0.02237	0.02199	0.02153	0.02116	0.02102
3420.42	0.02556	0.02522	0.0248	0.02433	0.02383	0.02359	0.0231	0.02282	0.02236	0.02199	0.02153	0.02117	0.02102
3418.99	0.02556	0.02522	0.0248	0.02434	0.02383	0.0236	0.02311	0.02282	0.02236	0.02199	0.02154	0.02118	0.02102
3417.56	0.02556	0.02522	0.02481	0.02434	0.02383	0.0236	0.02311	0.02282	0.02237	0.022	0.02154	0.02119	0.02103
3416.13	0.02556	0.02523	0.02481	0.02434	0.02384	0.0236	0.02312	0.02283	0.02237	0.022	0.02155	0.0212	0.02104
3414.7	0.02557	0.02523	0.02481	0.02435	0.02384	0.0236	0.02313	0.02284	0.02237	0.02201	0.02156	0.02121	0.02104
3413.27	0.02557	0.02523	0.02481	0.02435	0.02385	0.02361	0.02313	0.02285	0.02238	0.02202	0.02157	0.02122	0.02105
3411.84	0.02557	0.02523	0.02482	0.02436	0.02386	0.02361	0.02314	0.02286	0.02239	0.02203	0.02158	0.02124	0.02106
3410.41	0.02557	0.02523	0.02482	0.02436	0.02387	0.02362	0.02315	0.02286	0.0224	0.02203	0.02159	0.02125	0.02107
3408.98	0.02557	0.02524	0.02483	0.02437	0.02387	0.02362	0.02316	0.02286	0.02241	0.02204	0.0216	0.02126	0.02108
3407.54	0.02557	0.02524	0.02483	0.02437	0.02387	0.02363	0.02316	0.02286	0.02241	0.02204	0.0216	0.02126	0.02108
3406.11	0.02557	0.02524	0.02483	0.02437	0.02387	0.02363	0.02316	0.02286	0.02241	0.02204	0.0216	0.02127	0.02107
3404.68	0.02557	0.02524	0.02483	0.02438	0.02388	0.02363	0.02316	0.02286	0.02241	0.02204	0.0216	0.02127	0.02107
3403.25	0.02557	0.02524	0.02484	0.02438	0.02388	0.02363	0.02316	0.02286	0.02241	0.02204	0.0216	0.02127	0.02107
3401.82	0.02558	0.02524	0.02484	0.02438	0.02388	0.02363	0.02316	0.02286	0.02241	0.02205	0.0216	0.02127	0.02107
3400.39	0.02558	0.02524	0.02484	0.02438	0.02389	0.02363	0.02316	0.02286	0.02241	0.02205	0.02161	0.02128	0.02107
3398.96	0.02558	0.02524	0.02484	0.02439	0.02389	0.02363	0.02316	0.02286	0.02242	0.02205	0.02161	0.02128	0.02108
3397.53	0.02558	0.02524	0.02484	0.02439	0.02389	0.02364	0.02317	0.02286	0.02242	0.02206	0.02162	0.02129	0.02108
3396.1	0.02559	0.02523	0.02484	0.0244	0.0239	0.02364	0.02317	0.02286	0.02243	0.02206	0.02163	0.0213	0.02109
3394.67	0.02559	0.02523	0.02485	0.0244	0.0239	0.02365	0.02318	0.02287	0.02243	0.02207	0.02164	0.02131	0.02109
3393.24	0.02559	0.02523	0.02485	0.0244	0.0239	0.02365	0.02318	0.02287	0.02243	0.02208	0.02165	0.02132	0.0211
3391.81	0.02559	0.02523	0.02485	0.0244	0.02391	0.02365	0.02319	0.02287	0.02243	0.02208	0.02165	0.02133	0.0211
3390.38	0.02559	0.02524	0.02486	0.02441	0.02391	0.02366	0.02319	0.02288	0.02244	0.02209	0.02166	0.02133	0.02111
3388.95	0.02559	0.02524	0.02486	0.02441	0.02391	0.02366	0.02319	0.02288	0.02244	0.02209	0.02166	0.02133	0.02111
3387.52	0.02559	0.02524	0.02486	0.02441	0.02391	0.02366	0.0232	0.02288	0.02244	0.02209	0.02166	0.02134	0.02112
3386.09	0.02559	0.02524	0.02487	0.02441	0.02391	0.02366	0.0232	0.02288	0.02244	0.0221	0.02167	0.02135	0.02112
3384.66	0.02558	0.02524	0.02487	0.02441	0.02391	0.02367	0.0232	0.02289	0.02245	0.02211	0.02168	0.02135	0.02113
3383.23	0.02558	0.02524	0.02488	0.02441	0.02392	0.02367	0.0232	0.02289	0.02245	0.02211	0.02169	0.02136	0.02113
3381.79	0.02558	0.02524	0.02488	0.02441	0.02392	0.02367	0.0232	0.02289	0.02245	0.02211	0.02169	0.02136	0.02112
3380.36	0.02558	0.02524	0.02488	0.02441	0.02392	0.02366	0.0232	0.02289	0.02245	0.02211	0.02169	0.02135	0.02111
3378.93	0.02557	0.02523	0.02488	0.0244	0.02391	0.02366	0.02319	0.02288	0.02245	0.02211	0.02168	0.02134	0.0211
3377.5	0.02557	0.02523	0.02488	0.0244	0.02391	0.02366	0.02319	0.02288	0.02245	0.02211	0.02168	0.02134	0.0211
3376.07	0.02557	0.02523	0.02488	0.0244	0.02392	0.02366	0.02319	0.02288	0.02245	0.02212	0.02169	0.02135	0.02111
3374.64	0.02556	0.02523	0.02489	0.0244	0.02392	0.02366	0.0232	0.02289	0.02246	0.02212	0.0217	0.02135	0.02112
3373.21	0.02556	0.02523	0.02489	0.0244	0.02393	0.02367	0.0232	0.02289	0.02247	0.02213	0.02171	0.02136	0.02113
3371.78	0.02556	0.02524	0.02489	0.02441	0.02393	0.02367	0.02321	0.0229	0.02248	0.02214	0.02172	0.02137	0.02114
3370.35	0.02555	0.02524	0.0249	0.02441	0.02394	0.02368	0.02321	0.0229	0.02248	0.02215	0.02172	0.02138	0.02115
3368.92	0.02555	0.02524	0.0249	0.02441	0.02394	0.02368	0.02322	0.0229	0.02249	0.02215	0.02173	0.02139	0.02116
3367.49	0.02555	0.02524	0.0249	0.02442	0.02395	0.02368	0.02322	0.0229	0.0225	0.02216	0.02174	0.0214	0.02117
3366.06	0.02555	0.02524	0.0249	0.02442	0.02396	0.02369	0.02322	0.02291	0.02251	0.02217	0.02175	0.02142	0.02118
3364.63	0.02555	0.02525	0.0249	0.02442	0.02397	0.02369	0.02323	0.02292	0.02252	0.02218	0.02176	0.02143	0.0212
3363.2	0.02555	0.02525	0.0249	0.02443	0.02397	0.02369	0.02323	0.02292	0.02253	0.02219	0.02177	0.02145	0.02121
3361.77	0.02555	0.02525	0.02491	0.02443	0.02398	0.0237	0.02324	0.02293	0.02253	0.0222	0.02178	0.02146	0.02122
3360.34	0.02555	0.02526	0.02491	0.02443	0.02398	0.0237	0.02325	0.02293	0.02254	0.02221	0.02179	0.02147	0.02123
3358.91	0.02555	0.02526	0.02491	0.02443	0.02399	0.0237	0.02325	0.02293	0.02255	0.02222	0.02179	0.02148	0.02124
3357.48	0.02555	0.02526	0.02491	0.02443	0.02399	0.0237	0.02325	0.02294	0.02255	0.02222	0.02179	0.02148	0.02125
3356.05	0.02554	0.02526	0.02491	0.02443	0.02399	0.0237	0.02325	0.02294	0.02255	0.02222	0.02179	0.02148	0.02125
3354.61	0.02554	0.02525	0.0249	0.02442	0.02399	0.0237	0.02325	0.02294	0.02256	0.02223	0.0218	0.02148	0.02126
3353.18	0.02554	0.02525	0.0249	0.02442	0.02399	0.0237	0.02325	0.02294	0.02256	0.02223	0.0218	0.02149	0.02127
3351.75	0.02554	0.02525	0.0249	0.02442	0.02399	0.0237	0.02325	0.02294	0.02256	0.02223	0.0218	0.02149	0.02127
3350.32	0.02554	0.02525	0.0249	0.02442	0.02399	0.0237	0.02326	0.02294	0.02256	0.02223	0.02181	0.0215	0.02128
3348.89	0.02554	0.02525	0.0249	0.02442	0.024	0.0237	0.02326	0.02295	0.02257	0.02224	0.02182	0.02151	0.02129
3347.46	0.02553	0.02525	0.0249	0.02442	0.024	0.0237	0.02327	0.02295	0.02257	0.02225	0.02183	0.02152	0.0213
3346.03	0.02553	0.02525	0.0249	0.02442	0.024	0.0237	0.02327	0.02296	0.02258	0.02226	0.02184	0.02153	0.02131
3344.6	0.02553	0.02525	0.02489	0.02442	0.024	0.0237	0.02327	0.02296	0.02258	0.02226	0.02184	0.02154	0.02131
3343.17	0.02553	0.02525	0.02489	0.02442	0.024	0.0237	0.02327	0.02297	0.02258	0.02226	0.02184	0.02154	0.02131
3341.74	0.02553	0.02525	0.02489	0.02442	0.024	0.0237	0.02328	0.02297	0.02258	0.02226	0.02185	0.02155	0.02132
3340.31	0.02553	0.02525	0.02489	0.02442	0.024	0.02371	0.02328	0.02298	0.02258	0.02226	0.02185	0.02155	0.02132
3338.88	0.02553	0.02525	0.02489	0.02442	0.024	0.02371	0.02328	0.02298	0.02259	0.02227	0.02185	0.02156	0.02133
3337.45	0.02553	0.02525	0.02489	0.02442	0.024	0.02371	0.02329	0.02298	0.02259	0.02227	0.02186	0.02157	0.02133
3336.02	0.02553	0.02524	0.02489	0.02443	0.02401	0.02372	0.02329	0.02298	0.0226	0.02228	0.02187	0.02158	0.02134
3334.59	0.02553	0.02524	0.0249	0.02443	0.02401	0.02372	0.0233	0.02299	0.02261	0.02229	0.02187	0.02159	0.02135
3333.16	0.02553	0.02524	0.0249	0.02443	0.02402	0.02373	0.02331	0.02299	0.02262	0.0223	0.02188	0.0216	0.02136
3331.73	0.02553	0.02524	0.0249	0.02444	0.02402	0.02373	0.02332	0.023	0.02263	0.02231	0.02189	0.02161	0.02137
3330.3	0.02553	0.02524	0.0249	0.02444	0.02402	0.02373	0.02332	0.02301	0.02264	0.02232	0.0219	0.02163	0.02139
3328.86	0.02553	0.02524	0.02489	0.02444	0.02403	0.02374	0.02332	0.02301	0.02264	0.02232	0.02191	0.02163	0.0214
3327.43	0.02553	0.02524	0.02489	0.02444	0.02403	0.02374	0.02332	0.02302	0.02265	0.02232	0.02191	0.02164	0.0214
3326	0.02552	0.02523	0.02489	0.02444	0.02403	0.02373	0.02333	0.02302	0.02265	0.02232	0.02192	0.02164	0.0214
3324.57	0.02552	0.02523	0.02488	0.02444	0.02403	0.02373	0.02333	0.02302	0.02265	0.02232	0.02192	0.02164	0.0214
3323.14	0.02552	0.02522	0.02488	0.02443	0.02403	0.02373	0.02333	0.02301	0.02265	0.02231	0.02192	0.02164	0.0214
3321.71	0.02552	0.02522	0.02488	0.02443	0.02402	0.02373	0.02333	0.02301	0.02264	0.02231	0.02192	0.02163	0.0214
3320.28	0.02551	0.02522	0.02487	0.02443	0.02402	0.02373	0.02333	0.02301	0.02264	0.02231	0.02192	0.02163	0.0214
3318.85	0.02551	0.02522	0.02487	0.02442	0.02402	0.02373	0.02333	0.02301	0.02264	0.02231	0.02193	0.02163	0.0214
3317.42	0.02551	0.02522	0.02487	0.02442	0.02402	0.02373	0.02333	0.02302	0.02263	0.02231	0.02193	0.02163	0.0214
3315.99	0.0255	0.02522	0.02487	0.02442	0.02401	0.02373	0.02334	0.02302	0.02263	0.02231	0.02193	0.02163	0.02141
3314.56	0.0255	0.02522	0.02487	0.02442	0.02401	0.02373	0.02334	0.02302	0.02263	0.0223	0.02193	0.02163	0.02141
3313.13	0.02549	0.02522	0.02487	0.02442	0.02401	0.02373	0.02334	0.02303	0.02264	0.02231	0.02193	0.02163	0.02141
3311.7	0.02549	0.02522	0.02487	0.02442	0.02401	0.02374	0.02334	0.02303	0.02264	0.02231	0.02193	0.02164	0.02142
3310.27	0.02549	0.02522	0.02487	0.02442	0.02402	0.02374	0.02334	0.02304	0.02264	0.02231	0.02194	0.02164	0.02142
3308.84	0.02549	0.02522	0.02488	0.02443	0.02402	0.02374	0.02334	0.02304	0.02265	0.02232	0.02194	0.02165	0.02143
3307.41	0.02549	0.02523	0.02488	0.02443	0.02402	0.02375	0.02334	0.02304	0.02265	0.02232	0.02195	0.02165	0.02143
3305.98	0.02548	0.02523	0.02488	0.02443	0.02402	0.02375	0.02335	0.02305	0.02265	0.02232	0.02195	0.02165	0.02143
3304.55	0.02548	0.02523	0.02488	0.02443	0.02403	0.02375	0.02335	0.02305	0.02265	0.02233	0.02196	0.02165	0.02143
3303.12	0.02548	0.02523	0.02488	0.02443	0.02403	0.02375	0.02335	0.02305	0.02265	0.02233	0.02196	0.02165	0.02144
3301.68	0.02548	0.02523	0.02488	0.02443	0.02403	0.02375	0.02335	0.02305	0.02265	0.02233	0.02196	0.02166	0.02144
3300.25	0.02548	0.02523	0.02488	0.02443	0.02403	0.02375	0.02336	0.02306	0.02266	0.02233	0.02196	0.02166	0.02144
3298.82	0.02548	0.02523	0.02488	0.02444	0.02404	0.02375	0.02336	0.02306	0.02266	0.02234	0.02197	0.02167	0.02145
3297.39	0.02548	0.02523	0.02488	0.02444	0.02404	0.02376	0.02336	0.02306	0.02267	0.02235	0.02197	0.02167	0.02145
3295.96	0.02549	0.02523	0.02488	0.02444	0.02404	0.02376	0.02337	0.02306	0.02267	0.02235	0.02197	0.02168	0.02145
3294.53	0.02549	0.02523	0.02488	0.02445	0.02404	0.02376	0.02337	0.02306	0.02268	0.02236	0.02198	0.02168	0.02146
3293.1	0.02549	0.02523	0.02488	0.02445	0.02404	0.02376	0.02337	0.02307	0.02268	0.02236	0.02199	0.02169	0.02146
3291.67	0.0255	0.02524	0.02488	0.02446	0.02405	0.02377	0.02338	0.02307	0.02269	0.02237	0.022	0.0217	0.02147
3290.24	0.0255	0.02524	0.02489	0.02446	0.02405	0.02377	0.02338	0.02308	0.0227	0.02238	0.02201	0.02171	0.02148
3288.81	0.0255	0.02525	0.02489	0.02447	0.02405	0.02377	0.02339	0.02309	0.0227	0.02238	0.02202	0.02171	0.02149
3287.38	0.0255	0.02525	0.02489	0.02447	0.02405	0.02378	0.02339	0.02309	0.0227	0.02239	0.02202	0.02171	0.0215
3285.95	0.02551	0.02525	0.02489	0.02447	0.02405	0.02378	0.02339	0.0231	0.02271	0.02239	0.02203	0.02172	0.0215
3284.52	0.02551	0.02526	0.02489	0.02447	0.02405	0.02378	0.02339	0.0231	0.02271	0.02239	0.02203	0.02172	0.02151
3283.09	0.02551	0.02526	0.0249	0.02447	0.02405	0.02379	0.0234	0.0231	0.02272	0.0224	0.02204	0.02173	0.02152
3281.66	0.02551	0.02526	0.0249	0.02448	0.02406	0.02379	0.0234	0.02311	0.02273	0.02241	0.02205	0.02174	0.02154
3280.23	0.02551	0.02526	0.0249	0.02448	0.02406	0.0238	0.02341	0.02311	0.02273	0.02242	0.02205	0.02175	0.02155
3278.8	0.02551	0.02527	0.0249	0.02448	0.02407	0.0238	0.02341	0.02311	0.02274	0.02243	0.02206	0.02176	0.02155
3277.37	0.02552	0.02527	0.02491	0.02448	0.02407	0.02381	0.02342	0.02312	0.02275	0.02244	0.02207	0.02177	0.02156
3275.93	0.02552	0.02527	0.02491	0.02449	0.02407	0.02381	0.02342	0.02312	0.02275	0.02245	0.02207	0.02178	0.02157
3274.5	0.02552	0.02527	0.02491	0.02449	0.02407	0.02381	0.02343	0.02312	0.02276	0.02245	0.02208	0.02179	0.02157
3273.07	0.02552	0.02527	0.02491	0.02449	0.02407	0.02382	0.02343	0.02312	0.02277	0.02246	0.02208	0.0218	0.02158
3271.64	0.02552	0.02528	0.02491	0.02449	0.02407	0.02382	0.02343	0.02313	0.02277	0.02247	0.02208	0.0218	0.02158
3270.21	0.02552	0.02528	0.02491	0.02449	0.02407	0.02382	0.02343	0.02313	0.02277	0.02247	0.02209	0.02181	0.02159
3268.78	0.02552	0.02528	0.02491	0.02449	0.02407	0.02381	0.02344	0.02313	0.02278	0.02248	0.02209	0.02181	0.02159
3267.35	0.02552	0.02528	0.02491	0.02449	0.02407	0.02382	0.02344	0.02313	0.02278	0.02248	0.02209	0.02182	0.02159
3265.92	0.02552	0.02528	0.02491	0.0245	0.02408	0.02382	0.02344	0.02313	0.02278	0.02248	0.0221	0.02183	0.0216
3264.49	0.02552	0.02528	0.02491	0.0245	0.02408	0.02382	0.02344	0.02313	0.02278	0.02249	0.0221	0.02183	0.0216
3263.06	0.02552	0.02528	0.02491	0.0245	0.02408	0.02382	0.02344	0.02313	0.02279	0.0225	0.02211	0.02184	0.02161
3261.63	0.02552	0.02528	0.02491	0.0245	0.02408	0.02382	0.02345	0.02313	0.02279	0.0225	0.02212	0.02185	0.02161
3260.2	0.02552	0.02528	0.02491	0.0245	0.02409	0.02383	0.02345	0.02314	0.0228	0.02251	0.02212	0.02186	0.02162
3258.77	0.02552	0.02528	0.02492	0.02451	0.02409	0.02383	0.02346	0.02315	0.0228	0.02252	0.02214	0.02187	0.02163
3257.34	0.02553	0.02528	0.02493	0.02451	0.0241	0.02384	0.02346	0.02315	0.02281	0.02253	0.02215	0.02188	0.02165
3255.91	0.02553	0.02528	0.02493	0.02451	0.0241	0.02384	0.02347	0.02316	0.02282	0.02254	0.02215	0.02189	0.02166
3254.48	0.02553	0.02528	0.02493	0.02451	0.02411	0.02384	0.02347	0.02316	0.02282	0.02254	0.02216	0.0219	0.02167
3253.05	0.02553	0.02528	0.02493	0.02451	0.02411	0.02384	0.02347	0.02317	0.02282	0.02254	0.02217	0.02191	0.02167
3251.62	0.02553	0.02528	0.02493	0.02451	0.02411	0.02384	0.02347	0.02317	0.02283	0.02254	0.02218	0.02191	0.02168
3250.19	0.02552	0.02528	0.02493	0.02451	0.02411	0.02384	0.02348	0.02318	0.02283	0.02255	0.02218	0.02192	0.02169
3248.75	0.02552	0.02528	0.02493	0.02451	0.02411	0.02384	0.02348	0.02318	0.02283	0.02255	0.02219	0.02193	0.02169
3247.32	0.02552	0.02528	0.02493	0.02452	0.02411	0.02384	0.02348	0.02318	0.02283	0.02255	0.02219	0.02193	0.0217
3245.89	0.02552	0.02528	0.02493	0.02452	0.02412	0.02384	0.02348	0.02319	0.02284	0.02255	0.0222	0.02194	0.02171
3244.46	0.02552	0.02528	0.02493	0.02452	0.02412	0.02384	0.02348	0.02319	0.02284	0.02256	0.02221	0.02195	0.02172
3243.03	0.02552	0.02528	0.02493	0.02452	0.02412	0.02384	0.02348	0.02319	0.02284	0.02256	0.02221	0.02195	0.02172
3241.6	0.02551	0.02528	0.02493	0.02452	0.02412	0.02384	0.02348	0.02319	0.02284	0.02256	0.02221	0.02195	0.02173
3240.17	0.02551	0.02527	0.02493	0.02452	0.02412	0.02384	0.02348	0.02319	0.02285	0.02256	0.02222	0.02196	0.02173
3238.74	0.02551	0.02527	0.02493	0.02452	0.02412	0.02384	0.02349	0.0232	0.02285	0.02257	0.02222	0.02197	0.02174
3237.31	0.02551	0.02527	0.02493	0.02452	0.02413	0.02384	0.02349	0.02321	0.02286	0.02257	0.02223	0.02197	0.02175
3235.88	0.02551	0.02528	0.02493	0.02452	0.02413	0.02385	0.02349	0.02321	0.02287	0.02258	0.02224	0.02198	0.02176
3234.45	0.02551	0.02528	0.02493	0.02452	0.02413	0.02385	0.02349	0.02322	0.02287	0.02259	0.02225	0.02198	0.02176
3233.02	0.02551	0.02528	0.02493	0.02452	0.02413	0.02385	0.02349	0.02322	0.02287	0.02259	0.02225	0.02199	0.02177
3231.59	0.02551	0.02528	0.02493	0.02452	0.02413	0.02385	0.02349	0.02323	0.02287	0.02259	0.02225	0.02199	0.02177
3230.16	0.0255	0.02528	0.02492	0.02452	0.02413	0.02385	0.0235	0.02323	0.02287	0.02259	0.02226	0.02199	0.02177
3228.73	0.0255	0.02527	0.02492	0.02451	0.02413	0.02386	0.0235	0.02323	0.02287	0.02259	0.02226	0.02199	0.02178
3227.3	0.0255	0.02527	0.02492	0.02451	0.02414	0.02386	0.02351	0.02324	0.02288	0.0226	0.02227	0.022	0.02179
3225.87	0.0255	0.02526	0.02492	0.02451	0.02414	0.02386	0.02351	0.02324	0.02289	0.02261	0.02228	0.02201	0.0218
3224.44	0.0255	0.02526	0.02492	0.02452	0.02414	0.02387	0.02352	0.02325	0.02289	0.02262	0.02229	0.02202	0.02181
3223	0.0255	0.02526	0.02491	0.02452	0.02414	0.02387	0.02352	0.02326	0.0229	0.02263	0.0223	0.02203	0.02182
3221.57	0.0255	0.02527	0.02491	0.02452	0.02415	0.02388	0.02353	0.02327	0.02292	0.02264	0.02232	0.02204	0.02184
3220.14	0.02549	0.02527	0.02492	0.02453	0.02415	0.02389	0.02354	0.02328	0.02292	0.02265	0.02233	0.02206	0.02185
3218.71	0.02549	0.02527	0.02492	0.02453	0.02416	0.0239	0.02355	0.02329	0.02293	0.02266	0.02235	0.02207	0.02187
3217.28	0.02549	0.02527	0.02492	0.02453	0.02416	0.0239	0.02355	0.02329	0.02294	0.02267	0.02237	0.02208	0.02189
3215.85	0.02548	0.02528	0.02492	0.02454	0.02417	0.02391	0.02356	0.0233	0.02295	0.02268	0.02238	0.0221	0.02191
3214.42	0.02548	0.02528	0.02492	0.02454	0.02417	0.02392	0.02357	0.02331	0.02296	0.02269	0.02239	0.02211	0.02192
3212.99	0.02548	0.02528	0.02492	0.02454	0.02418	0.02393	0.02357	0.02332	0.02297	0.0227	0.0224	0.02212	0.02193
3211.56	0.02548	0.02527	0.02492	0.02454	0.02418	0.02393	0.02358	0.02333	0.02298	0.02271	0.02241	0.02213	0.02195
3210.13	0.02549	0.02527	0.02493	0.02454	0.02419	0.02394	0.02359	0.02334	0.02299	0.02272	0.02242	0.02214	0.02196
3208.7	0.02549	0.02527	0.02493	0.02455	0.0242	0.02395	0.0236	0.02334	0.023	0.02273	0.02243	0.02215	0.02198
3207.27	0.02548	0.02527	0.02493	0.02455	0.02421	0.02395	0.0236	0.02335	0.02302	0.02275	0.02244	0.02217	0.02199
3205.84	0.02548	0.02527	0.02493	0.02456	0.02421	0.02396	0.02361	0.02335	0.02302	0.02276	0.02245	0.02217	0.022
3204.41	0.02548	0.02527	0.02493	0.02456	0.02421	0.02396	0.02361	0.02335	0.02303	0.02276	0.02246	0.02218	0.02201
3202.98	0.02548	0.02527	0.02493	0.02456	0.02421	0.02396	0.02362	0.02335	0.02303	0.02277	0.02246	0.02219	0.02202
3201.55	0.02548	0.02526	0.02492	0.02456	0.02421	0.02397	0.02362	0.02336	0.02304	0.02278	0.02247	0.0222	0.02203
3200.12	0.02548	0.02526	0.02492	0.02456	0.02422	0.02397	0.02363	0.02336	0.02305	0.02279	0.02248	0.02221	0.02205
3198.69	0.02548	0.02526	0.02493	0.02457	0.02422	0.02398	0.02364	0.02337	0.02306	0.0228	0.02249	0.02222	0.02206
3197.26	0.02548	0.02526	0.02493	0.02457	0.02422	0.02399	0.02364	0.02338	0.02307	0.02281	0.02251	0.02223	0.02208
3195.82	0.02548	0.02526	0.02493	0.02458	0.02423	0.024	0.02365	0.02339	0.02307	0.02282	0.02252	0.02225	0.02209
3194.39	0.02548	0.02526	0.02493	0.02458	0.02423	0.024	0.02365	0.0234	0.02308	0.02283	0.02254	0.02226	0.02211
3192.96	0.02548	0.02526	0.02493	0.02459	0.02424	0.02401	0.02366	0.02341	0.02309	0.02284	0.02255	0.02228	0.02213
3191.53	0.02549	0.02527	0.02494	0.0246	0.02425	0.02402	0.02367	0.02342	0.02311	0.02286	0.02257	0.0223	0.02214
3190.1	0.02549	0.02527	0.02494	0.0246	0.02426	0.02403	0.02368	0.02343	0.02312	0.02287	0.02258	0.02231	0.02216
3188.67	0.02549	0.02527	0.02495	0.02461	0.02426	0.02404	0.02369	0.02343	0.02313	0.02288	0.02259	0.02233	0.02218
3187.24	0.0255	0.02527	0.02495	0.02461	0.02427	0.02405	0.0237	0.02344	0.02314	0.0229	0.02261	0.02235	0.0222
3185.81	0.0255	0.02527	0.02496	0.02462	0.02428	0.02406	0.02371	0.02346	0.02315	0.02291	0.02262	0.02236	0.02222
3184.38	0.02551	0.02527	0.02496	0.02463	0.02429	0.02407	0.02372	0.02347	0.02316	0.02292	0.02264	0.02238	0.02224
3182.95	0.02551	0.02528	0.02497	0.02464	0.02429	0.02407	0.02373	0.02348	0.02318	0.02294	0.02265	0.0224	0.02227
3181.52	0.02551	0.02528	0.02497	0.02464	0.0243	0.02408	0.02375	0.02349	0.02319	0.02295	0.02267	0.02242	0.02229
3180.09	0.02552	0.02528	0.02498	0.02465	0.02431	0.02408	0.02375	0.0235	0.0232	0.02296	0.02268	0.02244	0.02231
3178.66	0.02552	0.02529	0.02498	0.02466	0.02432	0.02409	0.02376	0.02351	0.02321	0.02297	0.0227	0.02246	0.02233
3177.23	0.02552	0.02529	0.02498	0.02466	0.02432	0.02409	0.02377	0.02352	0.02322	0.02298	0.02271	0.02247	0.02235
3175.8	0.02552	0.0253	0.02498	0.02467	0.02433	0.02409	0.02377	0.02353	0.02323	0.02299	0.02272	0.02248	0.02236
3174.37	0.02553	0.0253	0.02499	0.02468	0.02433	0.0241	0.02378	0.02354	0.02324	0.023	0.02273	0.0225	0.02238
3172.94	0.02553	0.02531	0.02499	0.02468	0.02434	0.0241	0.02378	0.02355	0.02325	0.02301	0.02275	0.02251	0.0224
3171.51	0.02553	0.02531	0.025	0.02469	0.02435	0.02411	0.02379	0.02356	0.02327	0.02302	0.02276	0.02253	0.02242
3170.07	0.02553	0.02531	0.025	0.0247	0.02435	0.02411	0.0238	0.02357	0.02328	0.02303	0.02277	0.02254	0.02243
3168.64	0.02553	0.02532	0.025	0.0247	0.02435	0.02412	0.02381	0.02358	0.02329	0.02304	0.02278	0.02255	0.02244
3167.21	0.02553	0.02532	0.02501	0.0247	0.02436	0.02412	0.02381	0.02358	0.02329	0.02305	0.02279	0.02257	0.02246
3165.78	0.02553	0.02532	0.02501	0.02471	0.02436	0.02413	0.02382	0.02359	0.02331	0.02305	0.0228	0.02258	0.02247
3164.35	0.02553	0.02533	0.02501	0.02471	0.02437	0.02413	0.02383	0.02361	0.02332	0.02306	0.02282	0.02259	0.02249
3162.92	0.02553	0.02533	0.02502	0.02472	0.02437	0.02414	0.02384	0.02362	0.02333	0.02308	0.02283	0.02261	0.02251
3161.49	0.02553	0.02534	0.02502	0.02472	0.02438	0.02415	0.02385	0.02363	0.02335	0.02309	0.02285	0.02263	0.02253
3160.06	0.02554	0.02535	0.02503	0.02473	0.02439	0.02416	0.02386	0.02365	0.02336	0.0231	0.02286	0.02264	0.02255
3158.63	0.02554	0.02535	0.02503	0.02473	0.02439	0.02417	0.02387	0.02366	0.02337	0.02311	0.02287	0.02266	0.02256
3157.2	0.02554	0.02535	0.02503	0.02474	0.02439	0.02417	0.02388	0.02366	0.02337	0.02312	0.02288	0.02267	0.02257
3155.77	0.02554	0.02536	0.02503	0.02474	0.0244	0.02418	0.02388	0.02367	0.02338	0.02312	0.02288	0.02268	0.02258
3154.34	0.02554	0.02536	0.02503	0.02474	0.0244	0.02418	0.02389	0.02367	0.02339	0.02313	0.02289	0.02268	0.02259
3152.91	0.02553	0.02536	0.02504	0.02474	0.0244	0.02418	0.0239	0.02368	0.02339	0.02314	0.0229	0.02269	0.0226
3151.48	0.02553	0.02536	0.02504	0.02474	0.02441	0.02418	0.0239	0.02368	0.0234	0.02314	0.0229	0.0227	0.0226
3150.05	0.02553	0.02536	0.02504	0.02474	0.02441	0.02418	0.0239	0.02369	0.0234	0.02314	0.02291	0.0227	0.02261
3148.62	0.02553	0.02536	0.02503	0.02474	0.02441	0.02419	0.0239	0.02369	0.0234	0.02315	0.02292	0.02271	0.02261
3147.19	0.02552	0.02536	0.02503	0.02474	0.02441	0.02419	0.0239	0.0237	0.0234	0.02315	0.02292	0.02271	0.02261
3145.76	0.02552	0.02536	0.02503	0.02474	0.02442	0.02419	0.0239	0.0237	0.0234	0.02315	0.02292	0.02272	0.02261
3144.33	0.02552	0.02536	0.02503	0.02474	0.02442	0.02419	0.02391	0.0237	0.0234	0.02316	0.02292	0.02272	0.02261
3142.89	0.02552	0.02536	0.02503	0.02474	0.02442	0.02419	0.02391	0.02371	0.02341	0.02316	0.02293	0.02272	0.02262
3141.46	0.02552	0.02536	0.02503	0.02474	0.02442	0.02419	0.02391	0.02371	0.02341	0.02316	0.02293	0.02273	0.02262
3140.03	0.02552	0.02536	0.02503	0.02474	0.02443	0.02419	0.02391	0.02371	0.02341	0.02317	0.02293	0.02273	0.02263
3138.6	0.02552	0.02536	0.02503	0.02474	0.02443	0.02419	0.02392	0.02372	0.02341	0.02317	0.02293	0.02273	0.02263
3137.17	0.02552	0.02536	0.02503	0.02474	0.02443	0.02419	0.02392	0.02372	0.02341	0.02317	0.02293	0.02273	0.02263
3135.74	0.02552	0.02535	0.02503	0.02473	0.02443	0.02419	0.02391	0.02371	0.02341	0.02317	0.02293	0.02273	0.02262
3134.31	0.02552	0.02535	0.02502	0.02473	0.02443	0.02419	0.02391	0.02371	0.02341	0.02317	0.02293	0.02273	0.02262
3132.88	0.02551	0.02535	0.02502	0.02473	0.02443	0.02419	0.02391	0.02371	0.02341	0.02317	0.02293	0.02273	0.02262
3131.45	0.02551	0.02535	0.02502	0.02473	0.02443	0.02419	0.02391	0.02371	0.0234	0.02316	0.02292	0.02272	0.02261
3130.02	0.02551	0.02535	0.02501	0.02472	0.02443	0.02419	0.0239	0.0237	0.0234	0.02316	0.02292	0.02272	0.0226
3128.59	0.02551	0.02534	0.025	0.02472	0.02443	0.02419	0.0239	0.0237	0.02339	0.02315	0.02291	0.02271	0.0226
3127.16	0.02551	0.02534	0.025	0.02471	0.02443	0.02419	0.02389	0.0237	0.02338	0.02315	0.02291	0.02271	0.02259
3125.73	0.02551	0.02533	0.025	0.02471	0.02442	0.02419	0.02389	0.0237	0.02338	0.02315	0.0229	0.0227	0.02259
3124.3	0.02551	0.02533	0.025	0.0247	0.02442	0.02419	0.02389	0.0237	0.02337	0.02315	0.0229	0.0227	0.02259
3122.87	0.02551	0.02533	0.02499	0.0247	0.02442	0.02419	0.02389	0.0237	0.02337	0.02315	0.0229	0.0227	0.02258
3121.44	0.02551	0.02533	0.02499	0.0247	0.02442	0.02419	0.02389	0.0237	0.02337	0.02315	0.0229	0.0227	0.02258
3120.01	0.02551	0.02533	0.02499	0.0247	0.02442	0.02419	0.02389	0.0237	0.02337	0.02315	0.0229	0.0227	0.02259
3118.58	0.02551	0.02533	0.02499	0.0247	0.02442	0.0242	0.02389	0.0237	0.02337	0.02315	0.0229	0.02271	0.02259
3117.15	0.02551	0.02533	0.02499	0.0247	0.02442	0.0242	0.02389	0.0237	0.02338	0.02316	0.02291	0.02271	0.0226
3115.71	0.02551	0.02533	0.02499	0.0247	0.02442	0.0242	0.02389	0.0237	0.02338	0.02316	0.02291	0.02271	0.0226
3114.28	0.02551	0.02533	0.02499	0.0247	0.02442	0.0242	0.02389	0.0237	0.02338	0.02316	0.02291	0.02271	0.0226
3112.85	0.02551	0.02533	0.02499	0.0247	0.02442	0.0242	0.02389	0.0237	0.02338	0.02316	0.02291	0.02271	0.0226
3111.42	0.02551	0.02532	0.02498	0.02469	0.02441	0.0242	0.02389	0.02369	0.02338	0.02317	0.02291	0.02271	0.0226
3109.99	0.02551	0.02532	0.02498	0.02469	0.02441	0.0242	0.02389	0.02369	0.02338	0.02317	0.02291	0.02271	0.02261
3108.56	0.02551	0.02532	0.02498	0.02469	0.02441	0.0242	0.02389	0.02369	0.02338	0.02317	0.02292	0.02271	0.02261
3107.13	0.02551	0.02532	0.02498	0.0247	0.02442	0.0242	0.0239	0.02369	0.02339	0.02317	0.02292	0.02272	0.02262
3105.7	0.02551	0.02532	0.02499	0.0247	0.02442	0.0242	0.0239	0.0237	0.02339	0.02318	0.02293	0.02273	0.02263
3104.27	0.02551	0.02533	0.02499	0.02471	0.02443	0.0242	0.02391	0.0237	0.0234	0.02319	0.02294	0.02274	0.02264
3102.84	0.02551	0.02533	0.02499	0.02471	0.02443	0.02421	0.02391	0.02371	0.02341	0.0232	0.02295	0.02275	0.02265
3101.41	0.02551	0.02533	0.02499	0.02472	0.02443	0.02421	0.02392	0.02371	0.02342	0.02321	0.02296	0.02276	0.02266
3099.98	0.02551	0.02533	0.025	0.02472	0.02444	0.02422	0.02392	0.02372	0.02342	0.02321	0.02297	0.02277	0.02267
3098.55	0.02551	0.02534	0.025	0.02472	0.02444	0.02422	0.02393	0.02373	0.02343	0.02322	0.02298	0.02277	0.02268
3097.12	0.0255	0.02534	0.025	0.02473	0.02444	0.02423	0.02393	0.02373	0.02344	0.02322	0.02299	0.02278	0.02269
3095.69	0.0255	0.02534	0.025	0.02473	0.02444	0.02423	0.02394	0.02374	0.02345	0.02323	0.023	0.02279	0.0227
3094.26	0.0255	0.02534	0.025	0.02473	0.02445	0.02424	0.02395	0.02374	0.02346	0.02324	0.02301	0.02279	0.02271
3092.83	0.0255	0.02534	0.025	0.02473	0.02445	0.02424	0.02395	0.02375	0.02346	0.02324	0.02301	0.0228	0.02272
3091.4	0.0255	0.02533	0.02501	0.02473	0.02445	0.02424	0.02395	0.02375	0.02347	0.02324	0.02302	0.0228	0.02273
3089.96	0.0255	0.02534	0.02501	0.02474	0.02445	0.02425	0.02396	0.02376	0.02348	0.02325	0.02303	0.02281	0.02274
3088.53	0.0255	0.02534	0.02501	0.02474	0.02446	0.02425	0.02396	0.02376	0.02349	0.02326	0.02304	0.02282	0.02275
3087.1	0.0255	0.02534	0.02502	0.02475	0.02446	0.02426	0.02397	0.02377	0.02349	0.02327	0.02305	0.02283	0.02276
3085.67	0.0255	0.02534	0.02502	0.02475	0.02447	0.02427	0.02398	0.02377	0.0235	0.02328	0.02306	0.02284	0.02277
3084.24	0.0255	0.02534	0.02502	0.02476	0.02447	0.02427	0.02398	0.02378	0.02351	0.02328	0.02306	0.02285	0.02277
3082.81	0.0255	0.02534	0.02502	0.02476	0.02447	0.02427	0.02398	0.02378	0.02351	0.02328	0.02306	0.02286	0.02278
3081.38	0.0255	0.02534	0.02502	0.02476	0.02447	0.02427	0.02398	0.02378	0.02352	0.02328	0.02307	0.02286	0.02278
3079.95	0.0255	0.02534	0.02502	0.02476	0.02447	0.02427	0.02398	0.02379	0.02352	0.02329	0.02307	0.02286	0.02279
3078.52	0.0255	0.02534	0.02502	0.02476	0.02447	0.02427	0.02398	0.02379	0.02352	0.02329	0.02307	0.02287	0.02279
3077.09	0.0255	0.02534	0.02502	0.02476	0.02447	0.02427	0.02398	0.02379	0.02352	0.02329	0.02308	0.02287	0.02279
3075.66	0.0255	0.02534	0.02502	0.02476	0.02447	0.02427	0.02398	0.02379	0.02353	0.0233	0.02308	0.02287	0.0228
3074.23	0.0255	0.02534	0.02502	0.02476	0.02447	0.02427	0.02399	0.0238	0.02353	0.0233	0.02309	0.02288	0.0228
3072.8	0.0255	0.02534	0.02502	0.02477	0.02448	0.02428	0.02399	0.02381	0.02354	0.02331	0.0231	0.02289	0.02282
3071.37	0.0255	0.02534	0.02503	0.02477	0.02448	0.02428	0.024	0.02381	0.02355	0.02332	0.02311	0.02291	0.02283
3069.94	0.02551	0.02535	0.02503	0.02478	0.02449	0.02429	0.02401	0.02382	0.02356	0.02334	0.02312	0.02292	0.02285
3068.51	0.02551	0.02535	0.02504	0.02479	0.0245	0.0243	0.02402	0.02383	0.02357	0.02335	0.02314	0.02294	0.02286
3067.08	0.02551	0.02536	0.02504	0.02479	0.02451	0.0243	0.02402	0.02384	0.02357	0.02335	0.02314	0.02295	0.02287
3065.65	0.02552	0.02536	0.02504	0.0248	0.02452	0.02431	0.02403	0.02384	0.02358	0.02336	0.02315	0.02295	0.02287
3064.22	0.02552	0.02536	0.02504	0.0248	0.02452	0.02431	0.02403	0.02385	0.02358	0.02336	0.02315	0.02296	0.02288
3062.78	0.02552	0.02536	0.02504	0.0248	0.02452	0.02431	0.02403	0.02385	0.02358	0.02336	0.02316	0.02296	0.02288
3061.35	0.02552	0.02537	0.02504	0.0248	0.02452	0.02431	0.02403	0.02385	0.02358	0.02336	0.02315	0.02297	0.02288
3059.92	0.02552	0.02537	0.02504	0.0248	0.02452	0.02432	0.02403	0.02386	0.02358	0.02336	0.02315	0.02297	0.02287
3058.49	0.02552	0.02537	0.02504	0.0248	0.02452	0.02432	0.02403	0.02386	0.02358	0.02335	0.02315	0.02296	0.02287
3057.06	0.02552	0.02537	0.02503	0.02479	0.02452	0.02431	0.02402	0.02386	0.02357	0.02335	0.02314	0.02296	0.02286
3055.63	0.02552	0.02537	0.02503	0.02479	0.02451	0.02431	0.02402	0.02386	0.02357	0.02335	0.02314	0.02296	0.02286
3054.2	0.02552	0.02537	0.02503	0.02479	0.02451	0.02431	0.02402	0.02386	0.02357	0.02335	0.02314	0.02296	0.02286
3052.77	0.02552	0.02537	0.02503	0.0248	0.02451	0.02432	0.02402	0.02386	0.02357	0.02335	0.02315	0.02297	0.02286
3051.34	0.02552	0.02537	0.02503	0.0248	0.02451	0.02432	0.02402	0.02387	0.02357	0.02336	0.02315	0.02298	0.02286
3049.91	0.02552	0.02537	0.02503	0.0248	0.02452	0.02433	0.02403	0.02388	0.02358	0.02336	0.02316	0.02299	0.02287
3048.48	0.02553	0.02538	0.02503	0.02481	0.02452	0.02433	0.02403	0.02388	0.02359	0.02337	0.02317	0.023	0.02288
3047.05	0.02553	0.02538	0.02504	0.02481	0.02452	0.02433	0.02403	0.02388	0.02359	0.02337	0.02317	0.023	0.02289
3045.62	0.02553	0.02538	0.02504	0.02481	0.02452	0.02434	0.02404	0.02389	0.0236	0.02338	0.02318	0.02301	0.02289
3044.19	0.02553	0.02538	0.02504	0.02481	0.02452	0.02434	0.02404	0.02389	0.0236	0.02338	0.02318	0.02302	0.0229
3042.76	0.02554	0.02538	0.02504	0.02481	0.02452	0.02434	0.02404	0.02389	0.02361	0.02339	0.02319	0.02302	0.0229
3041.33	0.02554	0.02538	0.02504	0.02481	0.02452	0.02434	0.02404	0.02389	0.02361	0.02339	0.02319	0.02303	0.0229
3039.9	0.02554	0.02538	0.02504	0.02481	0.02452	0.02434	0.02404	0.02389	0.02361	0.02339	0.02319	0.02303	0.0229
3038.47	0.02554	0.02538	0.02504	0.02481	0.02452	0.02434	0.02404	0.02389	0.02361	0.02339	0.02319	0.02303	0.02289
3037.03	0.02554	0.02537	0.02504	0.0248	0.02452	0.02434	0.02404	0.02388	0.02361	0.02339	0.02319	0.02303	0.02289
3035.6	0.02554	0.02537	0.02504	0.0248	0.02452	0.02434	0.02404	0.02388	0.02361	0.02339	0.02319	0.02303	0.02289
3034.17	0.02554	0.02537	0.02504	0.0248	0.02452	0.02434	0.02405	0.02388	0.02361	0.02339	0.0232	0.02303	0.0229
3032.74	0.02555	0.02537	0.02504	0.02481	0.02453	0.02434	0.02405	0.02389	0.02362	0.0234	0.0232	0.02304	0.0229
3031.31	0.02555	0.02537	0.02504	0.02481	0.02453	0.02435	0.02406	0.02389	0.02362	0.02341	0.02321	0.02305	0.02291
3029.88	0.02555	0.02537	0.02505	0.02481	0.02454	0.02435	0.02406	0.02389	0.02363	0.02341	0.02321	0.02305	0.02292
3028.45	0.02555	0.02537	0.02505	0.02481	0.02454	0.02435	0.02407	0.0239	0.02363	0.02342	0.02322	0.02306	0.02292
3027.02	0.02555	0.02537	0.02505	0.02481	0.02454	0.02436	0.02407	0.0239	0.02364	0.02342	0.02322	0.02306	0.02293
3025.59	0.02555	0.02537	0.02505	0.02481	0.02454	0.02436	0.02407	0.0239	0.02364	0.02342	0.02322	0.02306	0.02293
3024.16	0.02556	0.02537	0.02505	0.02481	0.02454	0.02436	0.02408	0.0239	0.02364	0.02343	0.02322	0.02306	0.02293
3022.73	0.02556	0.02537	0.02505	0.02481	0.02454	0.02436	0.02408	0.0239	0.02364	0.02343	0.02322	0.02306	0.02293
3021.3	0.02556	0.02537	0.02505	0.02481	0.02455	0.02436	0.02408	0.0239	0.02364	0.02343	0.02322	0.02306	0.02294
3019.87	0.02556	0.02537	0.02505	0.02481	0.02455	0.02436	0.02408	0.0239	0.02365	0.02344	0.02322	0.02307	0.02294
3018.44	0.02556	0.02537	0.02505	0.02481	0.02455	0.02436	0.02408	0.0239	0.02365	0.02344	0.02323	0.02307	0.02295
3017.01	0.02556	0.02537	0.02505	0.02481	0.02455	0.02436	0.02408	0.0239	0.02365	0.02344	0.02323	0.02307	0.02295
3015.58	0.02556	0.02536	0.02505	0.02481	0.02455	0.02436	0.02408	0.02389	0.02365	0.02344	0.02322	0.02307	0.02295
3014.15	0.02555	0.02536	0.02504	0.0248	0.02455	0.02436	0.02408	0.02389	0.02364	0.02345	0.02322	0.02308	0.02295
3012.72	0.02555	0.02536	0.02504	0.0248	0.02455	0.02436	0.02408	0.02389	0.02364	0.02345	0.02322	0.02308	0.02295
3011.29	0.02555	0.02535	0.02504	0.0248	0.02454	0.02436	0.02408	0.02388	0.02364	0.02345	0.02322	0.02308	0.02295
3009.85	0.02554	0.02535	0.02504	0.0248	0.02454	0.02436	0.02408	0.02388	0.02364	0.02345	0.02322	0.02308	0.02295
3008.42	0.02554	0.02535	0.02504	0.02479	0.02454	0.02435	0.02408	0.02388	0.02364	0.02345	0.02322	0.02308	0.02295
3006.99	0.02554	0.02535	0.02504	0.02479	0.02454	0.02435	0.02408	0.02388	0.02364	0.02346	0.02322	0.02308	0.02296
3005.56	0.02553	0.02535	0.02504	0.02479	0.02454	0.02435	0.02408	0.02388	0.02365	0.02346	0.02323	0.02309	0.02296
3004.13	0.02553	0.02535	0.02504	0.0248	0.02455	0.02436	0.02409	0.02388	0.02365	0.02347	0.02323	0.02309	0.02297
3002.7	0.02553	0.02536	0.02505	0.0248	0.02455	0.02436	0.02409	0.02389	0.02366	0.02347	0.02324	0.0231	0.02298
3001.27	0.02553	0.02536	0.02505	0.02481	0.02456	0.02436	0.0241	0.02389	0.02366	0.02348	0.02325	0.02311	0.02299
2999.84	0.02553	0.02536	0.02506	0.02481	0.02456	0.02437	0.02411	0.02389	0.02366	0.02348	0.02326	0.02312	0.023
1801.05	0.02546	0.02499	0.02459	0.02423	0.02386	0.02356	0.02321	0.02292	0.02249	0.02212	0.02177	0.02142	0.02098
1799.62	0.02545	0.02498	0.02458	0.02421	0.02385	0.02354	0.02319	0.0229	0.02246	0.02209	0.02174	0.02139	0.02094
1798.19	0.02545	0.02498	0.02457	0.0242	0.02383	0.02352	0.02318	0.02288	0.02244	0.02207	0.02171	0.02135	0.0209
1796.76	0.02545	0.02497	0.02456	0.02419	0.02382	0.0235	0.02316	0.02287	0.02242	0.02204	0.02169	0.02132	0.02087
1795.33	0.02545	0.02496	0.02455	0.02417	0.02381	0.02349	0.02314	0.02285	0.02239	0.02201	0.02166	0.02129	0.02083
1793.9	0.02544	0.02495	0.02454	0.02416	0.02379	0.02347	0.02312	0.02283	0.02237	0.02199	0.02163	0.02125	0.02079
1792.47	0.02544	0.02494	0.02453	0.02415	0.02378	0.02345	0.0231	0.02281	0.02234	0.02196	0.0216	0.02122	0.02075
1791.04	0.02544	0.02494	0.02452	0.02413	0.02376	0.02343	0.02308	0.02279	0.02232	0.02193	0.02156	0.02118	0.02071
1789.6	0.02543	0.02493	0.02451	0.02412	0.02375	0.02342	0.02307	0.02277	0.0223	0.02191	0.02154	0.02115	0.02068
1788.17	0.02543	0.02493	0.02451	0.02411	0.02375	0.02341	0.02306	0.02276	0.02229	0.0219	0.02153	0.02114	0.02067
1786.74	0.02543	0.02492	0.02451	0.02411	0.02374	0.02341	0.02306	0.02276	0.02229	0.0219	0.02152	0.02114	0.02066
1785.31	0.02543	0.02492	0.0245	0.0241	0.02373	0.0234	0.02304	0.02274	0.02227	0.02188	0.0215	0.02111	0.02064
1783.88	0.02542	0.0249	0.02448	0.02408	0.02371	0.02338	0.02302	0.02272	0.02224	0.02184	0.02146	0.02107	0.02059
1782.45	0.02542	0.02489	0.02447	0.02406	0.02369	0.02335	0.02299	0.02269	0.0222	0.02181	0.02142	0.02101	0.02053
1781.02	0.02542	0.02488	0.02445	0.02404	0.02367	0.02333	0.02296	0.02267	0.02217	0.02177	0.02137	0.02096	0.02048
1779.59	0.02541	0.02487	0.02444	0.02403	0.02365	0.02331	0.02294	0.02264	0.02213	0.02173	0.02133	0.02092	0.02043
1778.16	0.02541	0.02486	0.02443	0.02401	0.02363	0.02329	0.02291	0.02262	0.0221	0.0217	0.02129	0.02087	0.02038
1776.73	0.02541	0.02485	0.02442	0.024	0.02361	0.02327	0.02289	0.0226	0.02208	0.02168	0.02126	0.02083	0.02034
1775.3	0.02541	0.02484	0.02441	0.02398	0.02359	0.02326	0.02287	0.02258	0.02205	0.02165	0.02123	0.0208	0.0203
1773.87	0.0254	0.02483	0.0244	0.02397	0.02358	0.02325	0.02286	0.02257	0.02203	0.02163	0.02121	0.02078	0.02028
1772.44	0.0254	0.02483	0.02439	0.02397	0.02357	0.02324	0.02285	0.02256	0.02202	0.02162	0.02119	0.02076	0.02026
1771.01	0.0254	0.02482	0.02438	0.02395	0.02356	0.02322	0.02283	0.02254	0.02199	0.02159	0.02116	0.02072	0.02022
1769.58	0.0254	0.0248	0.02436	0.02393	0.02353	0.0232	0.0228	0.02251	0.02195	0.02154	0.0211	0.02066	0.02015
1768.15	0.02539	0.02478	0.02434	0.0239	0.02349	0.02315	0.02276	0.02246	0.02189	0.02148	0.02103	0.02058	0.02006
1766.72	0.02539	0.02476	0.02431	0.02386	0.02345	0.02311	0.02271	0.02241	0.02182	0.02141	0.02095	0.02049	0.01996
1765.29	0.02538	0.02474	0.02429	0.02383	0.02341	0.02307	0.02266	0.02236	0.02176	0.02134	0.02087	0.0204	0.01987
1763.85	0.02538	0.02472	0.02426	0.0238	0.02337	0.02303	0.02262	0.02232	0.02171	0.02128	0.0208	0.02032	0.01978
1762.42	0.02538	0.0247	0.02424	0.02377	0.02334	0.023	0.02258	0.02228	0.02166	0.02123	0.02074	0.02025	0.0197
1760.99	0.02537	0.02468	0.02423	0.02375	0.02331	0.02297	0.02255	0.02225	0.02161	0.02118	0.02068	0.02018	0.01963
1759.56	0.02537	0.02467	0.02421	0.02373	0.02329	0.02294	0.02252	0.02222	0.02157	0.02114	0.02063	0.02013	0.01957
1758.13	0.02537	0.02466	0.0242	0.02372	0.02327	0.02293	0.02251	0.0222	0.02155	0.02112	0.02061	0.0201	0.01954
1756.7	0.02537	0.02466	0.02421	0.02372	0.02328	0.02293	0.02251	0.0222	0.02156	0.02112	0.02061	0.02011	0.01955
1755.27	0.02538	0.02467	0.02422	0.02374	0.02329	0.02295	0.02254	0.02223	0.02159	0.02115	0.02065	0.02014	0.01959
1753.84	0.02538	0.02467	0.02422	0.02374	0.02329	0.02295	0.02254	0.02222	0.02159	0.02115	0.02064	0.02014	0.01959
1752.41	0.02538	0.02466	0.0242	0.02372	0.02327	0.02292	0.0225	0.02219	0.02154	0.0211	0.02059	0.02007	0.01951
1750.98	0.02537	0.02463	0.02418	0.02368	0.02322	0.02287	0.02245	0.02213	0.02147	0.02103	0.0205	0.01998	0.0194
1749.55	0.02537	0.02461	0.02415	0.02365	0.02318	0.02283	0.02241	0.02208	0.02141	0.02096	0.02043	0.01989	0.01931
1748.12	0.02537	0.02459	0.02413	0.02362	0.02316	0.0228	0.02237	0.02204	0.02136	0.02091	0.02037	0.01982	0.01924
1746.69	0.02537	0.02458	0.02412	0.02361	0.02314	0.02278	0.02235	0.02202	0.02134	0.02088	0.02034	0.01979	0.0192
1745.26	0.02537	0.02458	0.02411	0.02361	0.02314	0.02278	0.02235	0.02202	0.02133	0.02088	0.02034	0.01978	0.0192
1743.83	0.02537	0.02458	0.02412	0.02362	0.02315	0.02279	0.02236	0.02203	0.02134	0.02089	0.02035	0.0198	0.01922
1742.4	0.02537	0.02459	0.02412	0.02363	0.02316	0.0228	0.02237	0.02205	0.02136	0.02091	0.02037	0.01983	0.01925
1740.97	0.02537	0.02459	0.02413	0.02363	0.02316	0.02281	0.02238	0.02206	0.02137	0.02093	0.02039	0.01985	0.01927
1739.54	0.02537	0.0246	0.02414	0.02364	0.02318	0.02282	0.02239	0.02207	0.02139	0.02095	0.02042	0.01987	0.01931
1738.11	0.02537	0.02461	0.02415	0.02366	0.0232	0.02284	0.02242	0.0221	0.02143	0.02099	0.02046	0.01992	0.01937
1736.67	0.02538	0.02462	0.02417	0.02368	0.02322	0.02287	0.02245	0.02213	0.02147	0.02103	0.02051	0.01998	0.01943
1735.24	0.02538	0.02463	0.02417	0.02368	0.02322	0.02287	0.02245	0.02214	0.02148	0.02104	0.02052	0.01999	0.01944
1733.81	0.02538	0.02461	0.02415	0.02366	0.02319	0.02284	0.02242	0.0221	0.02143	0.02099	0.02046	0.01992	0.01937
1732.38	0.02537	0.02457	0.02411	0.02361	0.02313	0.02277	0.02235	0.02203	0.02134	0.02089	0.02035	0.01979	0.01923
1730.95	0.02536	0.02453	0.02406	0.02355	0.02306	0.0227	0.02226	0.02194	0.02123	0.02077	0.02021	0.01963	0.01905
1729.52	0.02535	0.0245	0.02403	0.0235	0.023	0.02263	0.02219	0.02186	0.02113	0.02066	0.0201	0.01949	0.01891
1728.09	0.02535	0.02447	0.024	0.02346	0.02296	0.02259	0.02214	0.02181	0.02107	0.02059	0.02002	0.0194	0.01881
1726.66	0.02535	0.02446	0.02399	0.02345	0.02294	0.02256	0.02212	0.02178	0.02104	0.02056	0.01998	0.01935	0.01876
1725.23	0.02535	0.02445	0.02398	0.02344	0.02293	0.02256	0.02211	0.02177	0.02103	0.02055	0.01997	0.01933	0.01874
1723.8	0.02535	0.02445	0.02398	0.02344	0.02293	0.02256	0.02211	0.02178	0.02103	0.02055	0.01997	0.01934	0.01875
1722.37	0.02535	0.02445	0.02399	0.02345	0.02293	0.02256	0.02212	0.02178	0.02104	0.02056	0.01998	0.01934	0.01876
1720.94	0.02535	0.02445	0.02398	0.02344	0.02293	0.02256	0.02211	0.02177	0.02103	0.02054	0.01996	0.01932	0.01874
1719.51	0.02534	0.02443	0.02397	0.02342	0.02291	0.02254	0.02208	0.02174	0.021	0.02051	0.01993	0.01928	0.0187
1718.08	0.02534	0.02442	0.02395	0.0234	0.02288	0.02251	0.02205	0.02171	0.02096	0.02047	0.01988	0.01922	0.01864
1716.65	0.02533	0.0244	0.02394	0.02338	0.02286	0.02248	0.02203	0.02168	0.02093	0.02043	0.01984	0.01917	0.01859
1715.22	0.02533	0.02439	0.02392	0.02337	0.02284	0.02247	0.02201	0.02166	0.0209	0.0204	0.01981	0.01913	0.01855
1713.79	0.02532	0.02438	0.02392	0.02336	0.02283	0.02246	0.022	0.02165	0.02089	0.02039	0.01979	0.01911	0.01854
1712.36	0.02532	0.02438	0.02391	0.02335	0.02283	0.02246	0.02199	0.02164	0.02088	0.02038	0.01979	0.0191	0.01854
1710.92	0.02531	0.02437	0.02391	0.02335	0.02282	0.02245	0.02198	0.02163	0.02087	0.02036	0.01977	0.01908	0.01852
1709.49	0.02531	0.02436	0.02389	0.02333	0.0228	0.02243	0.02195	0.02161	0.02083	0.02033	0.01973	0.01903	0.01847
1708.06	0.0253	0.02434	0.02387	0.0233	0.02276	0.0224	0.02191	0.02157	0.02079	0.02027	0.01967	0.01896	0.01839
1706.63	0.0253	0.02432	0.02384	0.02327	0.02272	0.02235	0.02186	0.02151	0.02072	0.0202	0.01958	0.01886	0.01829
1705.2	0.02529	0.02429	0.02381	0.02323	0.02268	0.0223	0.02181	0.02146	0.02065	0.02012	0.01949	0.01876	0.01818
1703.77	0.02528	0.02427	0.02378	0.02319	0.02263	0.02226	0.02176	0.0214	0.02058	0.02005	0.01941	0.01866	0.01808
1702.34	0.02527	0.02425	0.02375	0.02316	0.0226	0.02223	0.02172	0.02136	0.02053	0.01999	0.01934	0.01859	0.018
1700.91	0.02527	0.02423	0.02374	0.02314	0.02257	0.0222	0.02169	0.02133	0.02049	0.01995	0.01929	0.01853	0.01794
1699.48	0.02527	0.02422	0.02372	0.02312	0.02255	0.02218	0.02166	0.02129	0.02044	0.01991	0.01924	0.01847	0.01788
1698.05	0.02526	0.0242	0.0237	0.0231	0.02252	0.02215	0.02162	0.02126	0.0204	0.01986	0.01919	0.01841	0.01782
1696.62	0.02526	0.02419	0.02368	0.02308	0.02249	0.02212	0.0216	0.02122	0.02036	0.01982	0.01914	0.01835	0.01777
1695.19	0.02525	0.02418	0.02366	0.02306	0.02247	0.0221	0.02157	0.0212	0.02033	0.01978	0.01909	0.01831	0.01772
1693.76	0.02525	0.02417	0.02365	0.02305	0.02246	0.02208	0.02155	0.02118	0.0203	0.01976	0.01906	0.01827	0.01768
1692.33	0.02525	0.02417	0.02365	0.02304	0.02245	0.02208	0.02155	0.02117	0.0203	0.01975	0.01906	0.01826	0.01768
1690.9	0.02526	0.02418	0.02366	0.02306	0.02247	0.0221	0.02157	0.02119	0.02032	0.01978	0.01909	0.0183	0.01772
1689.47	0.02526	0.0242	0.02368	0.02307	0.02249	0.02212	0.0216	0.02122	0.02036	0.01982	0.01913	0.01834	0.01777
1688.04	0.02527	0.02422	0.0237	0.0231	0.02253	0.02216	0.02164	0.02126	0.02041	0.01987	0.01919	0.01841	0.01785
1686.61	0.02527	0.02424	0.02373	0.02313	0.02257	0.02221	0.0217	0.02131	0.02048	0.01994	0.01927	0.01851	0.01795
1685.18	0.02528	0.02427	0.02376	0.02317	0.02261	0.02226	0.02175	0.02137	0.02055	0.02002	0.01936	0.01861	0.01806
1683.74	0.02528	0.02429	0.02378	0.02319	0.02264	0.02229	0.02178	0.0214	0.02059	0.02006	0.01941	0.01867	0.01813
1682.31	0.02528	0.0243	0.02379	0.02321	0.02265	0.0223	0.0218	0.02142	0.02061	0.02009	0.01943	0.01869	0.01816
1680.88	0.02528	0.0243	0.02379	0.02321	0.02266	0.02231	0.02181	0.02142	0.02062	0.0201	0.01944	0.01871	0.01818
1679.45	0.02529	0.02431	0.0238	0.02322	0.02267	0.02232	0.02181	0.02143	0.02063	0.02011	0.01945	0.01872	0.0182
1678.02	0.02529	0.0243	0.02379	0.02322	0.02267	0.02231	0.02181	0.02142	0.02062	0.0201	0.01943	0.01871	0.01818
1676.59	0.02528	0.0243	0.02378	0.02321	0.02265	0.02229	0.02179	0.0214	0.02059	0.02007	0.0194	0.01867	0.01814
1675.16	0.02528	0.0243	0.02378	0.0232	0.02265	0.02229	0.02178	0.02139	0.02058	0.02005	0.01938	0.01866	0.01813
1673.73	0.02528	0.0243	0.02378	0.02321	0.02266	0.0223	0.02179	0.0214	0.02059	0.02007	0.0194	0.01867	0.01815
1672.3	0.02528	0.02431	0.02379	0.02322	0.02267	0.0223	0.0218	0.02141	0.0206	0.02008	0.01941	0.01869	0.01818
1670.87	0.02528	0.02432	0.0238	0.02322	0.02268	0.02232	0.02181	0.02142	0.02061	0.0201	0.01943	0.01871	0.0182
1669.44	0.02529	0.02433	0.02381	0.02324	0.0227	0.02233	0.02183	0.02144	0.02063	0.02012	0.01945	0.01875	0.01824
1668.01	0.02529	0.02435	0.02382	0.02326	0.02272	0.02235	0.02186	0.02147	0.02066	0.02016	0.01949	0.01879	0.01829
1666.58	0.0253	0.02436	0.02384	0.02327	0.02274	0.02238	0.02188	0.02149	0.02069	0.02019	0.01952	0.01884	0.01834
1665.15	0.0253	0.02438	0.02385	0.02329	0.02276	0.02239	0.0219	0.02152	0.02072	0.02022	0.01956	0.01888	0.01838
1663.72	0.02531	0.02439	0.02386	0.0233	0.02278	0.02241	0.02192	0.02154	0.02074	0.02025	0.01959	0.01891	0.01842
1662.29	0.02531	0.0244	0.02387	0.02332	0.02279	0.02243	0.02194	0.02156	0.02077	0.02028	0.01962	0.01895	0.01846
1660.86	0.02532	0.02441	0.02388	0.02332	0.0228	0.02244	0.02194	0.02157	0.02078	0.02029	0.01963	0.01896	0.01847
1659.43	0.02532	0.0244	0.02388	0.02331	0.02279	0.02242	0.02193	0.02155	0.02076	0.02027	0.0196	0.01893	0.01844
1657.99	0.02532	0.02439	0.02386	0.02329	0.02277	0.02239	0.0219	0.02151	0.02072	0.02022	0.01955	0.01887	0.01837
1656.56	0.02532	0.02438	0.02385	0.02328	0.02275	0.02237	0.02187	0.02149	0.02068	0.02019	0.01951	0.01882	0.01831
1655.13	0.02532	0.02438	0.02386	0.02328	0.02275	0.02237	0.02187	0.02148	0.02068	0.02019	0.01951	0.01882	0.01831
1653.7	0.02532	0.02439	0.02387	0.02329	0.02277	0.02238	0.02188	0.02149	0.0207	0.02021	0.01953	0.01884	0.01833
1652.27	0.02533	0.0244	0.02388	0.02331	0.02278	0.0224	0.0219	0.02151	0.02072	0.02023	0.01955	0.01886	0.01836
1650.84	0.02533	0.02441	0.02389	0.02332	0.02279	0.02241	0.02191	0.02152	0.02074	0.02025	0.01957	0.01889	0.01838
1649.41	0.02533	0.02442	0.0239	0.02333	0.02281	0.02242	0.02192	0.02154	0.02075	0.02027	0.01959	0.01892	0.0184
1647.98	0.02533	0.02443	0.02391	0.02334	0.02282	0.02243	0.02194	0.02155	0.02077	0.02028	0.01961	0.01894	0.01842
1646.55	0.02533	0.02443	0.02391	0.02335	0.02282	0.02244	0.02194	0.02156	0.02078	0.02029	0.01962	0.01895	0.01843
1645.12	0.02533	0.02443	0.02391	0.02334	0.02282	0.02243	0.02193	0.02155	0.02077	0.02028	0.01962	0.01894	0.01841
1643.69	0.02533	0.02443	0.0239	0.02333	0.02281	0.02242	0.02192	0.02153	0.02074	0.02025	0.01959	0.01891	0.01838
1642.26	0.02532	0.02442	0.0239	0.02333	0.0228	0.02241	0.02191	0.02152	0.02073	0.02024	0.01958	0.01889	0.01836
1640.83	0.02532	0.02443	0.0239	0.02333	0.0228	0.02241	0.02191	0.02153	0.02074	0.02024	0.01959	0.0189	0.01836
1639.4	0.02532	0.02444	0.02391	0.02334	0.02282	0.02243	0.02192	0.02154	0.02076	0.02027	0.01961	0.01894	0.01839
1637.97	0.02532	0.02445	0.02393	0.02336	0.02284	0.02245	0.02195	0.02157	0.02079	0.0203	0.01966	0.01899	0.01844
1636.54	0.02533	0.02447	0.02395	0.02339	0.02287	0.02248	0.02198	0.02161	0.02084	0.02035	0.01971	0.01905	0.0185
1635.11	0.02533	0.02449	0.02397	0.02341	0.0229	0.02251	0.02201	0.02164	0.02088	0.0204	0.01977	0.01912	0.01857
1633.68	0.02534	0.0245	0.02399	0.02344	0.02293	0.02254	0.02205	0.02168	0.02093	0.02045	0.01983	0.01919	0.01863
1632.25	0.02534	0.02452	0.02401	0.02346	0.02295	0.02257	0.02208	0.02171	0.02097	0.02049	0.01988	0.01925	0.01869
1630.81	0.02534	0.02453	0.02402	0.02348	0.02297	0.02259	0.0221	0.02174	0.021	0.02053	0.01992	0.01929	0.01873
1629.38	0.02535	0.02454	0.02404	0.0235	0.02299	0.02261	0.02213	0.02176	0.02103	0.02056	0.01996	0.01934	0.01878
1627.95	0.02535	0.02456	0.02406	0.02353	0.02303	0.02265	0.02217	0.0218	0.02109	0.02062	0.02003	0.01942	0.01885
1626.52	0.02536	0.02459	0.02409	0.02357	0.02307	0.02269	0.02222	0.02186	0.02116	0.0207	0.02013	0.01953	0.01896
1625.09	0.02537	0.02462	0.02413	0.02362	0.02313	0.02275	0.02229	0.02193	0.02124	0.0208	0.02024	0.01965	0.01909
1623.66	0.02538	0.02465	0.02416	0.02366	0.02318	0.02281	0.02235	0.02201	0.02133	0.02089	0.02035	0.01979	0.01922
1622.23	0.02539	0.02468	0.0242	0.02371	0.02324	0.02287	0.02242	0.02208	0.02143	0.021	0.02047	0.01992	0.01936
1620.8	0.02539	0.02472	0.02425	0.02377	0.02331	0.02295	0.02251	0.02217	0.02154	0.02111	0.02061	0.02008	0.01953
1619.37	0.02541	0.02476	0.0243	0.02384	0.02339	0.02303	0.0226	0.02227	0.02167	0.02125	0.02077	0.02026	0.01972
1617.94	0.02542	0.02481	0.02437	0.02391	0.02348	0.02313	0.02271	0.02239	0.02181	0.02141	0.02095	0.02047	0.01994
1616.51	0.02543	0.02487	0.02443	0.024	0.02358	0.02323	0.02283	0.02251	0.02197	0.02158	0.02115	0.02069	0.02017
1615.08	0.02544	0.02492	0.02449	0.02407	0.02367	0.02333	0.02294	0.02263	0.02212	0.02174	0.02134	0.02091	0.0204
1613.65	0.02545	0.02495	0.02454	0.02413	0.02374	0.02341	0.02303	0.02273	0.02223	0.02186	0.02148	0.02107	0.02057
1612.22	0.02546	0.02498	0.02457	0.02417	0.02378	0.02346	0.02309	0.02279	0.02231	0.02194	0.02157	0.02118	0.02069
1610.79	0.02546	0.02499	0.02459	0.0242	0.02382	0.0235	0.02313	0.02284	0.02237	0.02201	0.02165	0.02127	0.02078
1609.36	0.02547	0.02501	0.02461	0.02423	0.02385	0.02353	0.02317	0.02288	0.02242	0.02206	0.02171	0.02134	0.02085
1607.93	0.02547	0.02502	0.02463	0.02424	0.02386	0.02355	0.02319	0.0229	0.02245	0.02209	0.02174	0.02138	0.0209
1606.5	0.02547	0.02502	0.02463	0.02425	0.02387	0.02356	0.0232	0.02291	0.02246	0.02211	0.02176	0.0214	0.02092
1605.07	0.02547	0.02502	0.02464	0.02426	0.02388	0.02357	0.02321	0.02293	0.02248	0.02214	0.02179	0.02144	0.02096
1603.63	0.02548	0.02503	0.02466	0.02428	0.02391	0.0236	0.02324	0.02296	0.02252	0.02219	0.02184	0.0215	0.02103
1602.2	0.02548	0.02505	0.02468	0.0243	0.02394	0.02363	0.02329	0.02301	0.02257	0.02224	0.0219	0.02157	0.02111
1600.77	0.02549	0.02507	0.0247	0.02433	0.02397	0.02367	0.02333	0.02305	0.02263	0.0223	0.02197	0.02165	0.0212
1599.34	0.02549	0.02509	0.02472	0.02436	0.02401	0.02371	0.02337	0.02309	0.02268	0.02237	0.02204	0.02173	0.02129
1597.91	0.0255	0.0251	0.02475	0.02439	0.02404	0.02374	0.02341	0.02314	0.02274	0.02242	0.0221	0.02181	0.02137
1596.48	0.0255	0.02512	0.02476	0.02441	0.02406	0.02377	0.02344	0.02317	0.02277	0.02246	0.02215	0.02186	0.02143
1595.05	0.0255	0.02512	0.02476	0.02442	0.02406	0.02377	0.02345	0.02317	0.02278	0.02248	0.02215	0.02187	0.02145
1593.62	0.0255	0.02511	0.02476	0.02441	0.02406	0.02377	0.02344	0.02316	0.02277	0.02247	0.02215	0.02186	0.02145
1592.19	0.0255	0.0251	0.02475	0.0244	0.02405	0.02376	0.02343	0.02315	0.02276	0.02245	0.02212	0.02183	0.02142
1590.76	0.0255	0.02509	0.02474	0.02438	0.02402	0.02373	0.02341	0.02312	0.02272	0.02242	0.02209	0.02179	0.02138
1589.33	0.02549	0.02507	0.02472	0.02435	0.02399	0.0237	0.02337	0.02308	0.02268	0.02237	0.02203	0.02172	0.02132
1587.9	0.02549	0.02504	0.02469	0.02431	0.02395	0.02366	0.02332	0.02304	0.02262	0.02231	0.02196	0.02163	0.02124
1586.47	0.02548	0.02502	0.02466	0.02427	0.02391	0.02361	0.02327	0.02298	0.02255	0.02223	0.02187	0.02153	0.02114
1585.04	0.02547	0.02499	0.02463	0.02423	0.02386	0.02356	0.02321	0.02292	0.02248	0.02215	0.02179	0.02142	0.02104
1583.61	0.02547	0.02497	0.0246	0.02419	0.02382	0.02352	0.02317	0.02287	0.02241	0.02208	0.02171	0.02133	0.02095
1582.18	0.02547	0.02495	0.02458	0.02417	0.0238	0.0235	0.02314	0.02284	0.02238	0.02205	0.02167	0.02128	0.02091
1580.75	0.02547	0.02496	0.02458	0.02417	0.0238	0.0235	0.02314	0.02285	0.02239	0.02205	0.02168	0.02128	0.02092
1579.32	0.02547	0.02495	0.02458	0.02416	0.02379	0.0235	0.02314	0.02284	0.02238	0.02205	0.02167	0.02127	0.02092
1577.88	0.02546	0.02492	0.02454	0.02411	0.02374	0.02344	0.02307	0.02277	0.02229	0.02195	0.02155	0.02114	0.02078
1576.45	0.02545	0.02486	0.02447	0.02403	0.02364	0.02333	0.02295	0.02264	0.02214	0.02178	0.02136	0.02092	0.02055
1575.02	0.02544	0.0248	0.02439	0.02394	0.02353	0.02322	0.02283	0.02251	0.02197	0.02159	0.02116	0.02069	0.0203
1573.59	0.02542	0.02474	0.02432	0.02385	0.02343	0.02312	0.02271	0.02239	0.02182	0.02143	0.02097	0.02047	0.02007
1572.16	0.02541	0.02469	0.02426	0.02377	0.02334	0.02302	0.02259	0.02227	0.02167	0.02126	0.02079	0.02026	0.01985
1570.73	0.0254	0.02463	0.02419	0.02369	0.02324	0.02291	0.02247	0.02214	0.02152	0.0211	0.0206	0.02003	0.01962
1569.3	0.02538	0.02457	0.02411	0.0236	0.02314	0.0228	0.02235	0.02201	0.02135	0.02092	0.02039	0.0198	0.01937
1567.87	0.02536	0.02451	0.02404	0.02351	0.02304	0.02269	0.02222	0.02188	0.02119	0.02074	0.02019	0.01957	0.01912
1566.44	0.02535	0.02446	0.02398	0.02344	0.02295	0.0226	0.02211	0.02177	0.02105	0.02058	0.02002	0.01936	0.0189
1565.01	0.02534	0.02441	0.02393	0.02337	0.02287	0.02252	0.02202	0.02167	0.02093	0.02045	0.01987	0.01919	0.01872
1563.58	0.02533	0.02438	0.02389	0.02332	0.02281	0.02245	0.02194	0.02159	0.02083	0.02034	0.01975	0.01905	0.01858
1562.15	0.02533	0.02435	0.02385	0.02328	0.02276	0.0224	0.02188	0.02153	0.02075	0.02025	0.01965	0.01893	0.01845
1560.72	0.02532	0.02432	0.02382	0.02324	0.02271	0.02235	0.02182	0.02147	0.02068	0.02017	0.01956	0.01883	0.01834
1559.29	0.02531	0.02429	0.02378	0.0232	0.02266	0.0223	0.02176	0.02141	0.0206	0.02009	0.01946	0.01872	0.01822
1557.86	0.02531	0.02426	0.02374	0.02315	0.02261	0.02223	0.02169	0.02134	0.0205	0.01999	0.01934	0.01858	0.01807
1556.43	0.0253	0.02422	0.02369	0.0231	0.02254	0.02216	0.0216	0.02125	0.02039	0.01986	0.01921	0.01843	0.0179
1555	0.02529	0.02417	0.02364	0.02303	0.02246	0.02207	0.02151	0.02115	0.02027	0.01973	0.01906	0.01825	0.01772
1553.57	0.02528	0.02412	0.02358	0.02296	0.02238	0.02198	0.02141	0.02105	0.02014	0.01959	0.0189	0.01807	0.01751
1552.14	0.02526	0.02408	0.02352	0.02289	0.0223	0.02189	0.02131	0.02094	0.02001	0.01945	0.01874	0.01789	0.01731
1550.7	0.02525	0.02404	0.02347	0.02283	0.02223	0.02182	0.02122	0.02085	0.0199	0.01932	0.0186	0.01772	0.01714
1549.27	0.02525	0.024	0.02343	0.02278	0.02218	0.02176	0.02116	0.02078	0.01981	0.01923	0.01849	0.0176	0.017
1547.84	0.02524	0.02399	0.02341	0.02275	0.02215	0.02172	0.02112	0.02074	0.01976	0.01917	0.01843	0.01753	0.01692
1546.41	0.02524	0.02398	0.0234	0.02274	0.02214	0.02171	0.02111	0.02073	0.01975	0.01915	0.01841	0.01752	0.01689
1544.98	0.02523	0.02397	0.02339	0.02273	0.02212	0.0217	0.02109	0.02071	0.01972	0.01912	0.01838	0.01748	0.01685
1543.55	0.02523	0.02395	0.02336	0.0227	0.02209	0.02166	0.02104	0.02067	0.01966	0.01906	0.01831	0.01741	0.01676
1542.12	0.02522	0.02393	0.02333	0.02267	0.02205	0.02161	0.02099	0.02062	0.0196	0.01899	0.01823	0.01732	0.01665
1540.69	0.02521	0.02391	0.02331	0.02264	0.02201	0.02157	0.02095	0.02057	0.01954	0.01892	0.01815	0.01724	0.01656
1539.26	0.02521	0.02389	0.02329	0.02261	0.02198	0.02154	0.02091	0.02054	0.01949	0.01887	0.01809	0.01717	0.01648
1537.83	0.02521	0.02387	0.02327	0.02259	0.02195	0.02151	0.02088	0.02051	0.01945	0.01882	0.01804	0.01711	0.01641
1536.4	0.02521	0.02386	0.02326	0.02257	0.02192	0.02148	0.02085	0.02048	0.0194	0.01878	0.01798	0.01705	0.01634
1534.97	0.0252	0.02384	0.02324	0.02255	0.0219	0.02145	0.02081	0.02045	0.01936	0.01873	0.01793	0.017	0.01628
1533.54	0.0252	0.02383	0.02323	0.02253	0.02187	0.02143	0.02079	0.02042	0.01932	0.01869	0.01789	0.01694	0.01621
1532.11	0.0252	0.02382	0.02322	0.02252	0.02186	0.02141	0.02077	0.02039	0.0193	0.01866	0.01785	0.01691	0.01617
1530.68	0.0252	0.02382	0.02321	0.02251	0.02185	0.0214	0.02076	0.02038	0.01928	0.01865	0.01784	0.01689	0.01615
1529.25	0.0252	0.02382	0.02322	0.02252	0.02186	0.02141	0.02077	0.0204	0.0193	0.01866	0.01785	0.01691	0.01616
1527.82	0.0252	0.02384	0.02324	0.02255	0.02189	0.02144	0.02081	0.02043	0.01934	0.01871	0.01791	0.01698	0.01622
1526.39	0.0252	0.02386	0.02326	0.02258	0.02192	0.02148	0.02085	0.02047	0.01939	0.01876	0.01797	0.01705	0.0163
1524.95	0.02521	0.02387	0.02328	0.0226	0.02195	0.0215	0.02088	0.0205	0.01943	0.0188	0.01801	0.0171	0.01635
1523.52	0.02521	0.02388	0.02329	0.02262	0.02197	0.02152	0.0209	0.02052	0.01945	0.01883	0.01804	0.01714	0.01639
1522.09	0.02521	0.02389	0.02331	0.02263	0.02199	0.02154	0.02093	0.02055	0.01948	0.01886	0.01808	0.01718	0.01643
1520.66	0.02521	0.0239	0.02333	0.02265	0.022	0.02156	0.02095	0.02057	0.01951	0.01889	0.01811	0.01722	0.01647
1519.23	0.02521	0.02391	0.02333	0.02265	0.02201	0.02157	0.02096	0.02058	0.01952	0.0189	0.01812	0.01724	0.01649
1517.8	0.02521	0.0239	0.02334	0.02265	0.02201	0.02156	0.02096	0.02057	0.01952	0.0189	0.01811	0.01723	0.01648
1516.37	0.02522	0.02391	0.02335	0.02265	0.02202	0.02157	0.02097	0.02058	0.01953	0.01891	0.01813	0.01724	0.0165
1514.94	0.02522	0.02393	0.02337	0.02268	0.02205	0.02161	0.02101	0.02063	0.01958	0.01896	0.01819	0.01732	0.01658
1513.51	0.02523	0.02396	0.02342	0.02273	0.02211	0.02168	0.02109	0.02071	0.01968	0.01907	0.01831	0.01745	0.01673
1512.08	0.02525	0.02401	0.02348	0.02281	0.0222	0.02177	0.0212	0.02082	0.01981	0.01922	0.01848	0.01765	0.01694
1510.65	0.02526	0.02407	0.02355	0.02288	0.02229	0.02186	0.02131	0.02093	0.01995	0.01937	0.01865	0.01784	0.01715
1509.22	0.02528	0.02412	0.0236	0.02295	0.02237	0.02195	0.02141	0.02103	0.02008	0.01951	0.01881	0.01802	0.01734
1507.79	0.02529	0.02416	0.02366	0.02302	0.02245	0.02204	0.0215	0.02112	0.0202	0.01964	0.01896	0.01819	0.01753
1506.36	0.0253	0.02421	0.02371	0.02308	0.02253	0.02212	0.02159	0.02122	0.02032	0.01977	0.01911	0.01836	0.01771
1504.93	0.02531	0.02425	0.02376	0.02314	0.0226	0.02219	0.02168	0.02131	0.02044	0.0199	0.01925	0.01852	0.01788
1503.5	0.02532	0.02427	0.0238	0.02318	0.02265	0.02224	0.02174	0.02137	0.02051	0.01998	0.01934	0.01863	0.01799
1502.07	0.02532	0.02428	0.0238	0.02319	0.02266	0.02225	0.02175	0.02137	0.02053	0.01999	0.01936	0.01865	0.01801
1500.64	0.02532	0.02427	0.02379	0.02319	0.02265	0.02224	0.02174	0.02136	0.02052	0.01998	0.01934	0.01863	0.01798
1499.21	0.02532	0.02428	0.02381	0.02321	0.02267	0.02227	0.02177	0.02138	0.02055	0.02001	0.01938	0.01868	0.01803
1497.77	0.02533	0.02431	0.02384	0.02326	0.02273	0.02233	0.02184	0.02146	0.02065	0.02012	0.0195	0.01881	0.01817
1496.34	0.02534	0.02436	0.0239	0.02334	0.02281	0.02242	0.02194	0.02156	0.02078	0.02027	0.01967	0.019	0.01838
1494.91	0.02535	0.02441	0.02396	0.02341	0.0229	0.02252	0.02204	0.02167	0.02092	0.02042	0.01984	0.01919	0.01858
1493.48	0.02536	0.02446	0.024	0.02347	0.02297	0.02258	0.02212	0.02175	0.02101	0.02053	0.01997	0.01934	0.01874
1492.05	0.02537	0.02449	0.02404	0.02351	0.02302	0.02264	0.02218	0.02182	0.0211	0.02063	0.02008	0.01946	0.01887
1490.62	0.02538	0.02453	0.02408	0.02356	0.02308	0.0227	0.02225	0.02189	0.02118	0.02072	0.02019	0.01958	0.019
1489.19	0.02538	0.02457	0.02413	0.02362	0.02313	0.02276	0.02232	0.02196	0.02127	0.02082	0.0203	0.01971	0.01914
1487.76	0.02539	0.0246	0.02417	0.02367	0.02319	0.02281	0.02239	0.02203	0.02136	0.02091	0.02041	0.01983	0.01928
1486.33	0.0254	0.02463	0.02421	0.02371	0.02324	0.02286	0.02244	0.02208	0.02143	0.02099	0.0205	0.01993	0.01938
1484.9	0.0254	0.02465	0.02423	0.02373	0.02327	0.02288	0.02248	0.02211	0.02148	0.02104	0.02056	0.01999	0.01945
1483.47	0.0254	0.02466	0.02424	0.02374	0.02328	0.02289	0.02249	0.02212	0.02149	0.02105	0.02058	0.02001	0.01948
1482.04	0.0254	0.02465	0.02424	0.02374	0.02328	0.02289	0.02249	0.02212	0.02149	0.02105	0.02057	0.02	0.01947
1480.61	0.0254	0.02465	0.02424	0.02374	0.02328	0.02288	0.02248	0.02211	0.02148	0.02104	0.02057	0.01999	0.01946
1479.18	0.0254	0.02466	0.02424	0.02374	0.02328	0.02288	0.02249	0.02211	0.02149	0.02105	0.02058	0.02001	0.01947
1477.75	0.0254	0.02467	0.02425	0.02376	0.0233	0.0229	0.02251	0.02213	0.02152	0.02107	0.02062	0.02004	0.01951
1476.32	0.0254	0.02469	0.02427	0.02379	0.02334	0.02293	0.02255	0.02217	0.02157	0.02113	0.02068	0.02012	0.01959
1474.89	0.0254	0.02472	0.0243	0.02383	0.02339	0.02298	0.02261	0.02223	0.02164	0.02121	0.02077	0.02022	0.0197
1473.46	0.02541	0.02475	0.02433	0.02387	0.02344	0.02303	0.02266	0.02229	0.02172	0.02129	0.02087	0.02034	0.01982
1472.02	0.02541	0.02477	0.02436	0.02391	0.02348	0.02308	0.02272	0.02234	0.02179	0.02137	0.02095	0.02044	0.01992
1470.59	0.02542	0.02479	0.02438	0.02394	0.02352	0.02311	0.02276	0.02238	0.02184	0.02142	0.02102	0.02051	0.02
1469.16	0.02542	0.0248	0.0244	0.02395	0.02353	0.02312	0.02277	0.0224	0.02186	0.02145	0.02105	0.02054	0.02003
1467.73	0.02542	0.02479	0.02439	0.02394	0.02351	0.02311	0.02276	0.02239	0.02184	0.02143	0.02102	0.02051	0.02
1466.3	0.02542	0.02478	0.02438	0.02393	0.0235	0.0231	0.02274	0.02237	0.02182	0.0214	0.021	0.02047	0.01997
1464.87	0.02542	0.02479	0.02439	0.02393	0.0235	0.02311	0.02275	0.02239	0.02183	0.02142	0.02101	0.02049	0.01999
1463.44	0.02542	0.0248	0.0244	0.02395	0.02353	0.02313	0.02278	0.02242	0.02187	0.02146	0.02106	0.02053	0.02004
1462.01	0.02542	0.02482	0.02442	0.02398	0.02355	0.02316	0.02282	0.02246	0.02191	0.02151	0.02112	0.0206	0.02011
1460.58	0.02543	0.02484	0.02445	0.024	0.02358	0.0232	0.02286	0.0225	0.02197	0.02157	0.02118	0.02067	0.02019
1459.15	0.02543	0.02485	0.02447	0.02403	0.02361	0.02324	0.0229	0.02254	0.02201	0.02162	0.02124	0.02073	0.02026
1457.72	0.02543	0.02487	0.02448	0.02405	0.02364	0.02327	0.02293	0.02257	0.02205	0.02166	0.02129	0.02077	0.02031
1456.29	0.02543	0.02488	0.0245	0.02406	0.02366	0.02329	0.02295	0.0226	0.02208	0.0217	0.02133	0.02082	0.02036
1454.86	0.02543	0.02489	0.02451	0.02408	0.02368	0.02332	0.02298	0.02263	0.02212	0.02173	0.02137	0.02086	0.02041
1453.43	0.02543	0.0249	0.02453	0.0241	0.02369	0.02334	0.023	0.02265	0.02214	0.02176	0.0214	0.0209	0.02045
1452	0.02543	0.02491	0.02454	0.02411	0.02371	0.02335	0.02302	0.02267	0.02216	0.02179	0.02142	0.02092	0.02048
1450.57	0.02543	0.0249	0.02454	0.02411	0.02371	0.02335	0.02302	0.02267	0.02216	0.02179	0.02141	0.02092	0.02048
1449.14	0.02543	0.02489	0.02453	0.0241	0.0237	0.02334	0.02301	0.02266	0.02214	0.02176	0.02138	0.02088	0.02044
1447.71	0.02543	0.02488	0.02452	0.02409	0.02368	0.02332	0.02299	0.02264	0.02212	0.02174	0.02135	0.02085	0.0204
1446.28	0.02543	0.02488	0.02453	0.0241	0.02369	0.02333	0.023	0.02265	0.02212	0.02174	0.02135	0.02086	0.02041
1444.84	0.02543	0.02489	0.02454	0.02411	0.02371	0.02335	0.02302	0.02267	0.02216	0.02177	0.02139	0.0209	0.02045
1443.41	0.02543	0.02491	0.02456	0.02414	0.02374	0.02339	0.02306	0.02271	0.0222	0.02182	0.02144	0.02096	0.02051
1441.98	0.02544	0.02493	0.02459	0.02417	0.02377	0.02343	0.02311	0.02276	0.02226	0.02188	0.0215	0.02104	0.02059
1440.55	0.02544	0.02495	0.02462	0.0242	0.02381	0.02347	0.02315	0.02281	0.02231	0.02195	0.02157	0.02112	0.02067
1439.12	0.02545	0.02497	0.02464	0.02424	0.02385	0.02351	0.0232	0.02286	0.02238	0.02201	0.02164	0.0212	0.02076
1437.69	0.02546	0.025	0.02468	0.02428	0.02389	0.02356	0.02325	0.02292	0.02245	0.02209	0.02173	0.0213	0.02085
1436.26	0.02546	0.02503	0.02471	0.02432	0.02394	0.02361	0.0233	0.02297	0.02251	0.02216	0.0218	0.02139	0.02094
1434.83	0.02547	0.02505	0.02473	0.02434	0.02396	0.02364	0.02333	0.023	0.02255	0.02221	0.02185	0.02144	0.02099
1433.4	0.02548	0.02505	0.02473	0.02434	0.02397	0.02364	0.02333	0.023	0.02255	0.02221	0.02185	0.02144	0.02097
1431.97	0.02548	0.02504	0.02472	0.02433	0.02396	0.02364	0.02332	0.02299	0.02254	0.02219	0.02182	0.02142	0.02093
1430.54	0.02548	0.02504	0.02472	0.02433	0.02396	0.02363	0.02331	0.02298	0.02253	0.02218	0.02181	0.02141	0.02091
1429.11	0.02549	0.02505	0.02473	0.02434	0.02397	0.02364	0.02332	0.02299	0.02253	0.02219	0.02181	0.02142	0.0209
1427.68	0.02549	0.02505	0.02474	0.02435	0.02398	0.02365	0.02332	0.023	0.02254	0.0222	0.02182	0.02144	0.02091
1426.25	0.0255	0.02506	0.02474	0.02436	0.02399	0.02366	0.02333	0.02301	0.02256	0.02222	0.02184	0.02146	0.02092
1424.82	0.0255	0.02507	0.02475	0.02437	0.024	0.02367	0.02334	0.02301	0.02256	0.02222	0.02184	0.02148	0.02092
1423.39	0.0255	0.02507	0.02475	0.02437	0.024	0.02367	0.02334	0.02301	0.02256	0.02222	0.02184	0.02148	0.0209
1421.96	0.0255	0.02507	0.02475	0.02437	0.024	0.02367	0.02333	0.02301	0.02255	0.02222	0.02183	0.02147	0.02087
1420.53	0.02551	0.02508	0.02475	0.02437	0.024	0.02366	0.02332	0.023	0.02254	0.0222	0.02181	0.02146	0.02084
1419.09	0.02551	0.02507	0.02474	0.02436	0.02399	0.02364	0.02329	0.02297	0.02251	0.02217	0.02177	0.02142	0.02077
1417.66	0.0255	0.02506	0.02472	0.02433	0.02395	0.02359	0.02324	0.02291	0.02244	0.0221	0.02169	0.02132	0.02066
1416.23	0.0255	0.02504	0.0247	0.02429	0.0239	0.02354	0.02317	0.02284	0.02236	0.022	0.02159	0.02121	0.02052
1414.8	0.0255	0.02503	0.02468	0.02427	0.02387	0.0235	0.02313	0.0228	0.02231	0.02194	0.02152	0.02113	0.02042
1413.37	0.0255	0.02502	0.02468	0.02427	0.02386	0.02348	0.02311	0.02277	0.02228	0.02191	0.02148	0.0211	0.02036
1411.94	0.0255	0.02502	0.02467	0.02427	0.02386	0.02347	0.0231	0.02276	0.02227	0.02189	0.02146	0.02107	0.02032
1410.51	0.0255	0.02502	0.02467	0.02426	0.02385	0.02346	0.02308	0.02274	0.02225	0.02187	0.02144	0.02105	0.02028
1409.08	0.0255	0.02502	0.02466	0.02426	0.02384	0.02344	0.02306	0.02272	0.02223	0.02184	0.02141	0.02102	0.02022
1407.65	0.0255	0.02502	0.02466	0.02425	0.02384	0.02342	0.02305	0.02269	0.0222	0.02181	0.02138	0.02098	0.02017
1406.22	0.02551	0.02501	0.02465	0.02425	0.02383	0.02341	0.02303	0.02268	0.02218	0.02179	0.02135	0.02096	0.02013
1404.79	0.02551	0.02502	0.02465	0.02425	0.02383	0.02341	0.02303	0.02267	0.02218	0.02178	0.02134	0.02095	0.0201
1403.36	0.02551	0.02503	0.02466	0.02426	0.02384	0.02342	0.02303	0.02267	0.02219	0.02179	0.02135	0.02097	0.02011
1401.93	0.02551	0.02504	0.02467	0.02428	0.02386	0.02344	0.02305	0.02269	0.02221	0.02182	0.02138	0.021	0.02013
1400.5	0.02552	0.02506	0.02469	0.0243	0.02389	0.02345	0.02307	0.02271	0.02224	0.02185	0.02141	0.02104	0.02016
1399.07	0.02552	0.02507	0.0247	0.02431	0.0239	0.02347	0.02308	0.02272	0.02226	0.02186	0.02143	0.02107	0.02017
1397.64	0.02553	0.02508	0.0247	0.02431	0.0239	0.02346	0.02308	0.02271	0.02225	0.02186	0.02143	0.02106	0.02016
1396.21	0.02553	0.02508	0.0247	0.02431	0.02389	0.02345	0.02307	0.0227	0.02224	0.02184	0.0214	0.02104	0.02012
1394.78	0.02553	0.02508	0.0247	0.0243	0.02388	0.02345	0.02306	0.02269	0.02222	0.02183	0.02139	0.02101	0.02009
1393.35	0.02553	0.02508	0.0247	0.0243	0.02388	0.02345	0.02305	0.02268	0.02221	0.02182	0.02138	0.021	0.02006
1391.91	0.02553	0.02509	0.0247	0.02431	0.02388	0.02345	0.02305	0.02268	0.02221	0.02181	0.02137	0.02099	0.02005
1390.48	0.02553	0.02509	0.02471	0.02431	0.02388	0.02345	0.02305	0.02268	0.02221	0.02181	0.02137	0.02099	0.02004
1389.05	0.02553	0.0251	0.02471	0.02432	0.02389	0.02345	0.02306	0.02268	0.02221	0.02182	0.02138	0.02099	0.02004
1387.62	0.02553	0.02511	0.02472	0.02433	0.02389	0.02346	0.02307	0.02269	0.02222	0.02183	0.02139	0.02101	0.02005
1386.19	0.02554	0.02512	0.02473	0.02434	0.0239	0.02347	0.02308	0.02271	0.02224	0.02185	0.02141	0.02103	0.02007
1384.76	0.02554	0.02513	0.02474	0.02435	0.02392	0.02349	0.0231	0.02272	0.02225	0.02186	0.02143	0.02105	0.02009
1383.33	0.02554	0.02513	0.02475	0.02436	0.02393	0.0235	0.02311	0.02273	0.02226	0.02188	0.02145	0.02107	0.0201
1381.9	0.02554	0.02514	0.02476	0.02437	0.02393	0.02351	0.02312	0.02274	0.02227	0.02189	0.02146	0.02108	0.02012
1380.47	0.02554	0.02514	0.02477	0.02438	0.02394	0.02351	0.02313	0.02274	0.02228	0.0219	0.02147	0.0211	0.02013
1379.04	0.02554	0.02515	0.02477	0.02439	0.02395	0.02352	0.02314	0.02275	0.02229	0.02191	0.02148	0.02111	0.02014
1377.61	0.02554	0.02515	0.02478	0.0244	0.02395	0.02353	0.02315	0.02276	0.0223	0.02192	0.0215	0.02113	0.02015
1376.18	0.02554	0.02515	0.02478	0.0244	0.02396	0.02354	0.02316	0.02277	0.02231	0.02193	0.02151	0.02114	0.02017
1374.75	0.02554	0.02516	0.02479	0.02441	0.02397	0.02354	0.02316	0.02278	0.02232	0.02194	0.02152	0.02116	0.02018
1373.32	0.02554	0.02516	0.0248	0.02441	0.02397	0.02355	0.02317	0.02279	0.02233	0.02195	0.02153	0.02117	0.02019
1371.89	0.02554	0.02517	0.0248	0.02442	0.02398	0.02356	0.02318	0.02279	0.02234	0.02196	0.02155	0.02118	0.02021
1370.46	0.02554	0.02517	0.02481	0.02443	0.02399	0.02357	0.02319	0.02281	0.02235	0.02197	0.02156	0.0212	0.02022
1369.03	0.02554	0.02518	0.02482	0.02444	0.024	0.02359	0.02321	0.02282	0.02237	0.02199	0.02158	0.02122	0.02025
1367.6	0.02554	0.02519	0.02484	0.02445	0.02401	0.02361	0.02323	0.02284	0.0224	0.02201	0.02161	0.02125	0.02028
1366.16	0.02554	0.0252	0.02485	0.02446	0.02403	0.02362	0.02324	0.02286	0.02242	0.02204	0.02164	0.02128	0.02031
1364.73	0.02555	0.02521	0.02486	0.02447	0.02404	0.02364	0.02326	0.02287	0.02244	0.02206	0.02166	0.02131	0.02034
1363.3	0.02555	0.02522	0.02487	0.02448	0.02406	0.02366	0.02328	0.02289	0.02246	0.02208	0.02169	0.02134	0.02037
1361.87	0.02555	0.02523	0.02489	0.0245	0.02407	0.02368	0.0233	0.02291	0.02249	0.02211	0.02173	0.02138	0.02041
1360.44	0.02555	0.02525	0.0249	0.02451	0.02409	0.0237	0.02331	0.02293	0.02251	0.02213	0.02176	0.02142	0.02045
1359.01	0.02556	0.02525	0.02492	0.02452	0.02411	0.02371	0.02333	0.02295	0.02253	0.02215	0.02178	0.02145	0.02048
1357.58	0.02556	0.02526	0.02492	0.02452	0.02411	0.02372	0.02333	0.02295	0.02254	0.02216	0.02179	0.02146	0.02049
1356.15	0.02556	0.02525	0.02492	0.02452	0.02411	0.02372	0.02333	0.02295	0.02253	0.02216	0.02178	0.02146	0.02049
1354.72	0.02556	0.02525	0.02492	0.02452	0.0241	0.02371	0.02332	0.02294	0.02253	0.02215	0.02177	0.02145	0.02048
1353.29	0.02555	0.02525	0.02492	0.02452	0.0241	0.02371	0.02331	0.02294	0.02253	0.02215	0.02177	0.02145	0.02048
1351.86	0.02555	0.02525	0.02492	0.02452	0.0241	0.02372	0.02332	0.02294	0.02253	0.02215	0.02178	0.02146	0.0205
1350.43	0.02555	0.02525	0.02492	0.02452	0.02411	0.02372	0.02332	0.02295	0.02254	0.02216	0.0218	0.02148	0.02051
1349	0.02555	0.02525	0.02492	0.02452	0.02411	0.02373	0.02333	0.02295	0.02255	0.02217	0.0218	0.02148	0.02053
1347.57	0.02555	0.02525	0.02492	0.02452	0.02411	0.02372	0.02332	0.02295	0.02255	0.02216	0.02179	0.02148	0.02053
1346.14	0.02555	0.02524	0.02492	0.02452	0.0241	0.02372	0.02332	0.02295	0.02254	0.02216	0.02179	0.02147	0.02053
1344.71	0.02555	0.02524	0.02491	0.02452	0.02411	0.02372	0.02333	0.02295	0.02255	0.02217	0.0218	0.02148	0.02054
1343.28	0.02555	0.02525	0.02492	0.02452	0.02412	0.02373	0.02334	0.02297	0.02256	0.02218	0.02182	0.02151	0.02057
1341.85	0.02555	0.02525	0.02492	0.02453	0.02413	0.02375	0.02335	0.02298	0.02258	0.02221	0.02184	0.02154	0.02062
1340.42	0.02555	0.02526	0.02493	0.02454	0.02414	0.02376	0.02337	0.023	0.02261	0.02224	0.02187	0.02157	0.02066
1338.98	0.02555	0.02526	0.02494	0.02455	0.02415	0.02377	0.02339	0.02302	0.02264	0.02227	0.0219	0.02161	0.02071
1337.55	0.02555	0.02527	0.02494	0.02456	0.02417	0.02379	0.02341	0.02304	0.02266	0.02229	0.02193	0.02164	0.02076
1336.12	0.02555	0.02527	0.02494	0.02457	0.02418	0.0238	0.02342	0.02306	0.02268	0.02231	0.02196	0.02167	0.02081
1334.69	0.02555	0.02527	0.02494	0.02457	0.02418	0.0238	0.02343	0.02307	0.02269	0.02233	0.02197	0.02168	0.02084
1333.26	0.02555	0.02527	0.02494	0.02457	0.02419	0.0238	0.02343	0.02308	0.0227	0.02234	0.02199	0.0217	0.02087
1331.83	0.02554	0.02527	0.02495	0.02457	0.0242	0.02381	0.02345	0.02309	0.02272	0.02236	0.02201	0.02172	0.02092
1330.4	0.02554	0.02527	0.02495	0.02458	0.02421	0.02383	0.02346	0.02311	0.02275	0.02239	0.02204	0.02176	0.02097
1328.97	0.02554	0.02528	0.02496	0.02459	0.02422	0.02385	0.02349	0.02314	0.02278	0.02242	0.02208	0.0218	0.02104
1327.54	0.02554	0.02528	0.02497	0.0246	0.02424	0.02387	0.02351	0.02317	0.02282	0.02246	0.02213	0.02185	0.02111
1326.11	0.02554	0.02529	0.02497	0.02461	0.02426	0.02389	0.02354	0.0232	0.02285	0.02251	0.02218	0.02191	0.02118
1324.68	0.02555	0.0253	0.02498	0.02462	0.02428	0.02391	0.02357	0.02323	0.02289	0.02254	0.02222	0.02195	0.02125
1323.25	0.02555	0.0253	0.02498	0.02463	0.02429	0.02392	0.02358	0.02325	0.02291	0.02257	0.02225	0.02198	0.0213
1321.82	0.02555	0.0253	0.02498	0.02464	0.02429	0.02393	0.02359	0.02327	0.02293	0.02259	0.02228	0.02201	0.02134
1320.39	0.02555	0.0253	0.02499	0.02464	0.0243	0.02394	0.02361	0.02329	0.02295	0.02262	0.0223	0.02204	0.02139
1318.96	0.02556	0.0253	0.02499	0.02465	0.02431	0.02396	0.02363	0.02331	0.02298	0.02265	0.02234	0.02208	0.02145
1317.53	0.02556	0.0253	0.025	0.02466	0.02433	0.02398	0.02366	0.02334	0.02301	0.02269	0.02239	0.02213	0.02152
1316.1	0.02556	0.02531	0.025	0.02468	0.02435	0.024	0.02368	0.02338	0.02305	0.02274	0.02243	0.02218	0.0216
1314.67	0.02556	0.02531	0.02501	0.02469	0.02437	0.02402	0.02371	0.02341	0.02309	0.02278	0.02248	0.02224	0.02168
1313.24	0.02557	0.02532	0.02502	0.02471	0.02439	0.02405	0.02374	0.02345	0.02313	0.02283	0.02254	0.0223	0.02176
1311.8	0.02557	0.02533	0.02503	0.02472	0.02441	0.02408	0.02378	0.02349	0.02317	0.02289	0.0226	0.02236	0.02185
1310.37	0.02558	0.02534	0.02504	0.02475	0.02444	0.02411	0.02382	0.02353	0.02322	0.02294	0.02266	0.02243	0.02194
1308.94	0.02558	0.02535	0.02506	0.02477	0.02446	0.02414	0.02385	0.02357	0.02327	0.023	0.02273	0.0225	0.02203
1307.51	0.02558	0.02537	0.02507	0.02479	0.02449	0.02417	0.02389	0.02362	0.02332	0.02306	0.02279	0.02257	0.02212
1306.08	0.02558	0.02538	0.02509	0.02481	0.02451	0.0242	0.02393	0.02366	0.02337	0.02311	0.02285	0.02264	0.02221
1304.65	0.02559	0.02539	0.0251	0.02483	0.02454	0.02423	0.02396	0.0237	0.02342	0.02317	0.02291	0.0227	0.02229
1303.22	0.02559	0.0254	0.02511	0.02484	0.02456	0.02425	0.02399	0.02373	0.02346	0.02321	0.02296	0.02276	0.02237
1301.79	0.02558	0.0254	0.02511	0.02485	0.02457	0.02427	0.02401	0.02376	0.02349	0.02325	0.02301	0.02281	0.02242
1300.36	0.02558	0.0254	0.02511	0.02486	0.02458	0.02427	0.02403	0.02377	0.02351	0.02327	0.02303	0.02283	0.02246
1298.93	0.02558	0.0254	0.02511	0.02485	0.02457	0.02428	0.02403	0.02378	0.02351	0.02327	0.02303	0.02283	0.02248
1297.5	0.02558	0.0254	0.02511	0.02485	0.02457	0.02428	0.02403	0.02378	0.02352	0.02328	0.02304	0.02284	0.02249
1296.07	0.02558	0.0254	0.02511	0.02486	0.02458	0.02429	0.02404	0.02379	0.02353	0.02329	0.02306	0.02285	0.02252
1294.64	0.02558	0.0254	0.02511	0.02486	0.02458	0.0243	0.02406	0.02381	0.02355	0.02331	0.02308	0.02288	0.02255
1293.21	0.02558	0.02541	0.02512	0.02487	0.02459	0.02432	0.02408	0.02383	0.02358	0.02334	0.02311	0.0229	0.02259
1291.78	0.02559	0.02541	0.02512	0.02489	0.02461	0.02433	0.02409	0.02385	0.0236	0.02336	0.02314	0.02294	0.02263
1290.35	0.02559	0.02542	0.02513	0.0249	0.02462	0.02435	0.02411	0.02386	0.02362	0.02339	0.02317	0.02297	0.02267
1288.92	0.02559	0.02542	0.02514	0.0249	0.02463	0.02436	0.02413	0.02388	0.02364	0.02341	0.02319	0.023	0.02271
1287.49	0.02559	0.02543	0.02514	0.02491	0.02464	0.02437	0.02414	0.0239	0.02366	0.02343	0.02322	0.02303	0.02275
1286.05	0.02559	0.02543	0.02515	0.02492	0.02465	0.02438	0.02416	0.02391	0.02369	0.02346	0.02325	0.02306	0.02278
1284.62	0.02559	0.02544	0.02516	0.02493	0.02466	0.0244	0.02417	0.02393	0.02371	0.02348	0.02327	0.02308	0.02282
1283.19	0.02559	0.02544	0.02516	0.02494	0.02467	0.02441	0.02419	0.02394	0.02373	0.0235	0.02329	0.02311	0.02285
1281.76	0.02559	0.02544	0.02517	0.02495	0.02468	0.02442	0.0242	0.02395	0.02374	0.02352	0.02331	0.02313	0.02287
1280.33	0.02559	0.02544	0.02517	0.02495	0.02468	0.02443	0.0242	0.02396	0.02375	0.02353	0.02332	0.02314	0.02289
1278.9	0.02559	0.02544	0.02517	0.02495	0.02468	0.02443	0.0242	0.02396	0.02375	0.02353	0.02332	0.02314	0.02289
1277.47	0.02559	0.02544	0.02517	0.02495	0.02468	0.02443	0.0242	0.02396	0.02375	0.02352	0.02331	0.02313	0.02289
1276.04	0.02559	0.02544	0.02517	0.02495	0.02468	0.02443	0.0242	0.02395	0.02375	0.02352	0.02331	0.02313	0.02288
1274.61	0.02559	0.02544	0.02516	0.02494	0.02467	0.02443	0.0242	0.02395	0.02375	0.02352	0.0233	0.02312	0.02287
1273.18	0.02559	0.02544	0.02516	0.02494	0.02467	0.02443	0.0242	0.02395	0.02374	0.02351	0.02329	0.02311	0.02286
1271.75	0.02559	0.02543	0.02516	0.02494	0.02467	0.02442	0.0242	0.02394	0.02374	0.0235	0.02329	0.02311	0.02286
1270.32	0.02558	0.02543	0.02515	0.02493	0.02466	0.02442	0.0242	0.02394	0.02374	0.0235	0.02328	0.0231	0.02285
1268.89	0.02558	0.02543	0.02515	0.02493	0.02466	0.02442	0.0242	0.02394	0.02373	0.0235	0.02328	0.0231	0.02285
1267.46	0.02558	0.02543	0.02515	0.02493	0.02466	0.02442	0.0242	0.02394	0.02373	0.02349	0.02328	0.0231	0.02285
1266.03	0.02558	0.02543	0.02515	0.02493	0.02466	0.02442	0.0242	0.02394	0.02374	0.0235	0.02328	0.02311	0.02285
1264.6	0.02558	0.02542	0.02516	0.02493	0.02466	0.02442	0.0242	0.02394	0.02374	0.0235	0.02328	0.02311	0.02286
1263.17	0.02558	0.02542	0.02516	0.02493	0.02467	0.02442	0.0242	0.02394	0.02374	0.0235	0.02328	0.02312	0.02287
1261.74	0.02558	0.02542	0.02516	0.02493	0.02467	0.02442	0.0242	0.02394	0.02375	0.0235	0.02329	0.02312	0.02287
1260.31	0.02558	0.02542	0.02516	0.02493	0.02467	0.02442	0.0242	0.02394	0.02375	0.0235	0.02329	0.02313	0.02288
1258.87	0.02557	0.02542	0.02516	0.02493	0.02467	0.02442	0.0242	0.02394	0.02375	0.0235	0.02329	0.02313	0.02288
1257.44	0.02557	0.02542	0.02517	0.02493	0.02467	0.02442	0.0242	0.02395	0.02375	0.0235	0.0233	0.02314	0.02288
1256.01	0.02557	0.02542	0.02517	0.02493	0.02467	0.02442	0.0242	0.02395	0.02376	0.0235	0.0233	0.02314	0.02288
1254.58	0.02557	0.02542	0.02517	0.02493	0.02467	0.02443	0.0242	0.02395	0.02376	0.0235	0.0233	0.02314	0.02288
1253.15	0.02558	0.02542	0.02517	0.02494	0.02467	0.02443	0.0242	0.02395	0.02376	0.02351	0.02331	0.02315	0.02289
1251.72	0.02558	0.02542	0.02517	0.02494	0.02468	0.02443	0.0242	0.02395	0.02376	0.02351	0.02331	0.02316	0.02289
1250.29	0.02558	0.02543	0.02518	0.02494	0.02468	0.02444	0.0242	0.02395	0.02377	0.02351	0.02331	0.02316	0.02289
1248.86	0.02559	0.02543	0.02518	0.02494	0.02468	0.02444	0.0242	0.02395	0.02377	0.02351	0.02332	0.02317	0.02289
1247.43	0.02559	0.02542	0.02518	0.02494	0.02468	0.02444	0.0242	0.02395	0.02377	0.02351	0.02331	0.02317	0.02289
1246	0.02559	0.02542	0.02518	0.02494	0.02468	0.02444	0.0242	0.02395	0.02377	0.02351	0.02331	0.02317	0.02289
1244.57	0.02559	0.02542	0.02518	0.02494	0.02468	0.02444	0.0242	0.02396	0.02377	0.02351	0.02332	0.02318	0.02289
1243.14	0.0256	0.02542	0.02518	0.02494	0.02468	0.02444	0.0242	0.02396	0.02377	0.02351	0.02332	0.02318	0.02289
1241.71	0.0256	0.02543	0.02518	0.02494	0.02469	0.02444	0.0242	0.02396	0.02378	0.02351	0.02332	0.02319	0.02289
1240.28	0.0256	0.02543	0.02518	0.02495	0.02469	0.02445	0.02421	0.02397	0.02378	0.02352	0.02333	0.0232	0.0229
1238.85	0.0256	0.02543	0.02519	0.02495	0.02469	0.02445	0.02421	0.02397	0.02379	0.02352	0.02333	0.02321	0.0229
1237.42	0.0256	0.02544	0.02519	0.02496	0.0247	0.02446	0.02422	0.02398	0.02379	0.02353	0.02334	0.02322	0.02291
1235.99	0.02561	0.02545	0.0252	0.02496	0.02471	0.02446	0.02423	0.02399	0.0238	0.02354	0.02335	0.02323	0.02292
1234.56	0.02561	0.02545	0.0252	0.02497	0.02471	0.02447	0.02423	0.02399	0.02381	0.02354	0.02336	0.02323	0.02293
1233.12	0.02561	0.02545	0.02521	0.02497	0.02472	0.02447	0.02423	0.02399	0.02381	0.02355	0.02336	0.02324	0.02293
1231.69	0.02561	0.02546	0.02521	0.02497	0.02472	0.02446	0.02423	0.02399	0.02381	0.02354	0.02336	0.02323	0.02293
1230.26	0.02561	0.02545	0.02521	0.02497	0.02472	0.02446	0.02423	0.02399	0.0238	0.02354	0.02335	0.02323	0.02292
1228.83	0.02561	0.02545	0.02521	0.02496	0.02472	0.02445	0.02422	0.02399	0.0238	0.02353	0.02335	0.02322	0.02292
1227.4	0.02561	0.02545	0.02521	0.02496	0.02471	0.02445	0.02422	0.02398	0.0238	0.02353	0.02335	0.02322	0.02291
1225.97	0.02561	0.02545	0.02521	0.02496	0.02471	0.02445	0.02422	0.02398	0.0238	0.02353	0.02335	0.02322	0.02291
1224.54	0.02561	0.02545	0.02521	0.02496	0.02471	0.02445	0.02422	0.02398	0.0238	0.02353	0.02335	0.02322	0.02291
1223.11	0.02561	0.02546	0.02521	0.02497	0.02471	0.02445	0.02423	0.02398	0.0238	0.02353	0.02335	0.02322	0.02291
1221.68	0.02561	0.02546	0.02521	0.02497	0.02471	0.02445	0.02423	0.02398	0.02379	0.02353	0.02335	0.02321	0.02291
1220.25	0.02561	0.02546	0.02521	0.02496	0.02471	0.02445	0.02422	0.02398	0.02379	0.02352	0.02335	0.0232	0.02291
1218.82	0.02561	0.02545	0.02521	0.02496	0.02471	0.02444	0.02422	0.02397	0.02378	0.02352	0.02334	0.0232	0.0229
1217.39	0.02561	0.02545	0.02521	0.02496	0.02471	0.02444	0.02422	0.02397	0.02378	0.02351	0.02334	0.02319	0.0229
1215.96	0.02561	0.02545	0.02521	0.02496	0.02471	0.02443	0.02422	0.02397	0.02378	0.02351	0.02334	0.02319	0.0229
1214.53	0.02561	0.02545	0.02521	0.02495	0.02471	0.02443	0.02422	0.02397	0.02378	0.02351	0.02334	0.02319	0.0229
1213.1	0.02561	0.02545	0.02521	0.02495	0.02471	0.02443	0.02423	0.02397	0.02378	0.02351	0.02334	0.02319	0.0229
1211.67	0.02561	0.02545	0.02521	0.02495	0.02471	0.02442	0.02423	0.02397	0.02378	0.02351	0.02334	0.02319	0.0229
1210.24	0.0256	0.02545	0.02521	0.02495	0.02471	0.02442	0.02423	0.02397	0.02377	0.0235	0.02333	0.02319	0.0229
1208.81	0.0256	0.02545	0.02521	0.02494	0.02471	0.02442	0.02423	0.02397	0.02377	0.0235	0.02333	0.02319	0.0229
1207.38	0.0256	0.02545	0.02521	0.02495	0.02471	0.02442	0.02423	0.02397	0.02377	0.0235	0.02333	0.02319	0.0229
1205.94	0.0256	0.02545	0.02521	0.02495	0.02471	0.02442	0.02423	0.02397	0.02378	0.02351	0.02333	0.02319	0.02291
1204.51	0.0256	0.02546	0.02521	0.02495	0.02471	0.02442	0.02424	0.02397	0.02378	0.02351	0.02334	0.02319	0.02291
1203.08	0.0256	0.02546	0.02521	0.02495	0.02471	0.02442	0.02424	0.02397	0.02378	0.02351	0.02334	0.02319	0.02291
1201.65	0.0256	0.02546	0.0252	0.02495	0.02471	0.02442	0.02425	0.02397	0.02378	0.02351	0.02334	0.0232	0.02292
1200.22	0.02559	0.02545	0.0252	0.02496	0.02471	0.02442	0.02425	0.02397	0.02379	0.02351	0.02334	0.0232	0.02292
1198.79	0.02559	0.02545	0.02519	0.02495	0.02471	0.02442	0.02425	0.02397	0.02379	0.02351	0.02334	0.0232	0.02293
1197.36	0.02559	0.02545	0.02519	0.02495	0.02471	0.02442	0.02426	0.02397	0.02379	0.02352	0.02334	0.0232	0.02294
1195.93	0.02559	0.02545	0.02519	0.02495	0.02471	0.02442	0.02426	0.02397	0.0238	0.02352	0.02334	0.0232	0.02295
1194.5	0.02559	0.02544	0.02519	0.02495	0.02471	0.02442	0.02426	0.02397	0.0238	0.02352	0.02334	0.02321	0.02296
1193.07	0.02559	0.02544	0.02518	0.02495	0.02471	0.02442	0.02426	0.02397	0.0238	0.02352	0.02335	0.02321	0.02297
1191.64	0.02559	0.02544	0.02518	0.02495	0.02471	0.02442	0.02427	0.02397	0.02381	0.02353	0.02335	0.02322	0.02298
1190.21	0.02558	0.02544	0.02518	0.02495	0.02471	0.02442	0.02427	0.02397	0.02381	0.02353	0.02336	0.02322	0.02299
1188.78	0.02558	0.02544	0.02518	0.02495	0.0247	0.02443	0.02427	0.02397	0.02382	0.02354	0.02336	0.02322	0.023
1187.35	0.02558	0.02544	0.02518	0.02495	0.0247	0.02443	0.02427	0.02397	0.02382	0.02354	0.02337	0.02323	0.02301
1185.92	0.02557	0.02544	0.02518	0.02495	0.02469	0.02442	0.02426	0.02397	0.02382	0.02354	0.02337	0.02323	0.02301
1184.49	0.02557	0.02543	0.02517	0.02494	0.02469	0.02442	0.02426	0.02397	0.02382	0.02355	0.02337	0.02323	0.02302
1183.06	0.02556	0.02543	0.02517	0.02494	0.02468	0.02442	0.02427	0.02398	0.02382	0.02356	0.02337	0.02323	0.02303
1181.63	0.02556	0.02543	0.02517	0.02494	0.02468	0.02443	0.02427	0.02398	0.02383	0.02356	0.02338	0.02323	0.02305
1180.19	0.02556	0.02543	0.02517	0.02494	0.02469	0.02444	0.02428	0.024	0.02384	0.02357	0.02339	0.02324	0.02307
1178.76	0.02556	0.02544	0.02517	0.02494	0.0247	0.02445	0.02429	0.02401	0.02385	0.02358	0.02341	0.02325	0.02308
1177.33	0.02556	0.02544	0.02518	0.02494	0.02471	0.02446	0.02429	0.02402	0.02387	0.02359	0.02343	0.02326	0.0231
1175.9	0.02556	0.02544	0.02518	0.02494	0.02472	0.02447	0.0243	0.02403	0.02388	0.02361	0.02345	0.02327	0.02312
1174.47	0.02556	0.02544	0.02517	0.02495	0.02472	0.02448	0.02431	0.02404	0.02389	0.02362	0.02347	0.02329	0.02314
1173.04	0.02556	0.02544	0.02517	0.02496	0.02473	0.02449	0.02432	0.02405	0.02391	0.02364	0.02348	0.0233	0.02316
1171.61	0.02556	0.02545	0.02517	0.02497	0.02473	0.0245	0.02433	0.02406	0.02392	0.02366	0.0235	0.02331	0.02319
1170.18	0.02556	0.02545	0.02518	0.02499	0.02473	0.02452	0.02435	0.02407	0.02394	0.02368	0.02352	0.02333	0.02322
1168.75	0.02556	0.02547	0.02519	0.02501	0.02474	0.02454	0.02436	0.02409	0.02396	0.0237	0.02354	0.02335	0.02326
1167.32	0.02557	0.02548	0.0252	0.02502	0.02475	0.02456	0.02438	0.02411	0.02398	0.02373	0.02356	0.02337	0.0233
1165.89	0.02557	0.02548	0.02521	0.02504	0.02476	0.02457	0.02439	0.02413	0.024	0.02376	0.02358	0.0234	0.02334
1164.46	0.02558	0.02549	0.02522	0.02505	0.02478	0.02459	0.0244	0.02414	0.02402	0.02379	0.02361	0.02343	0.02339
1163.03	0.02559	0.0255	0.02523	0.02506	0.0248	0.02461	0.02442	0.02416	0.02404	0.02382	0.02364	0.02346	0.02343
1161.6	0.02559	0.02552	0.02524	0.02508	0.02481	0.02464	0.02444	0.02417	0.02406	0.02385	0.02368	0.02349	0.02347
1160.17	0.02559	0.02553	0.02526	0.02509	0.02481	0.02467	0.02446	0.02419	0.02408	0.02388	0.02371	0.02352	0.0235
1158.74	0.02559	0.02554	0.02527	0.0251	0.02482	0.0247	0.02448	0.02421	0.02409	0.02391	0.02372	0.02354	0.02353
1157.31	0.02558	0.02554	0.02529	0.0251	0.02483	0.02472	0.02448	0.02423	0.02408	0.02394	0.02373	0.02356	0.02355
1155.88	0.02559	0.02553	0.02531	0.02509	0.02485	0.02473	0.02448	0.02423	0.02408	0.02396	0.02372	0.02356	0.02356
1154.45	0.02559	0.02552	0.02532	0.02508	0.02486	0.02474	0.02446	0.02423	0.02407	0.02396	0.02372	0.02354	0.02356
1153.01	0.02558	0.0255	0.0253	0.02508	0.02486	0.02473	0.02443	0.02421	0.02406	0.02394	0.02372	0.02352	0.02354
1151.58	0.02556	0.02548	0.02526	0.02508	0.02486	0.02469	0.0244	0.0242	0.02403	0.0239	0.0237	0.02349	0.02349
1150.15	0.02556	0.02546	0.02523	0.02507	0.02485	0.02463	0.02436	0.02417	0.02399	0.02385	0.02367	0.02347	0.02344
1148.72	0.02556	0.02544	0.0252	0.02506	0.02484	0.02454	0.02433	0.02414	0.02394	0.02381	0.02361	0.02345	0.02338
1147.29	0.02557	0.02542	0.02519	0.02504	0.02481	0.02445	0.0243	0.02408	0.0239	0.02376	0.02355	0.02341	0.02332
1145.86	0.02558	0.02541	0.02518	0.025	0.02477	0.02438	0.02426	0.02401	0.02384	0.02371	0.02349	0.02335	0.02325
1144.43	0.0256	0.02541	0.02517	0.02496	0.02474	0.02433	0.02422	0.02394	0.02379	0.02366	0.02343	0.02329	0.02319
1143	0.02562	0.02541	0.02517	0.02493	0.0247	0.02429	0.02418	0.02388	0.02373	0.02362	0.02338	0.02324	0.02314
1141.57	0.02566	0.0254	0.02517	0.02491	0.02468	0.02426	0.02413	0.02386	0.02369	0.02357	0.02332	0.0232	0.02308
1140.14	0.02569	0.02539	0.02517	0.02489	0.02467	0.02423	0.0241	0.02385	0.02366	0.02352	0.02327	0.02316	0.02302
1138.71	0.02572	0.02537	0.02516	0.02488	0.02467	0.02417	0.02407	0.02385	0.02363	0.02346	0.02321	0.02309	0.02295
1137.28	0.02574	0.02535	0.02514	0.02485	0.02466	0.0241	0.02405	0.02383	0.02359	0.02339	0.02314	0.02298	0.02285
1135.85	0.02573	0.0253	0.02512	0.02481	0.02464	0.02402	0.02402	0.02378	0.02354	0.0233	0.02305	0.02284	0.02273
1134.42	0.02571	0.02524	0.02507	0.02475	0.0246	0.02393	0.02398	0.0237	0.02348	0.0232	0.02294	0.02269	0.0226
1132.99	0.02568	0.02516	0.02501	0.02467	0.02454	0.02383	0.02393	0.02361	0.02341	0.0231	0.02284	0.02253	0.02246
1131.56	0.02565	0.02509	0.02496	0.0246	0.02447	0.02374	0.02389	0.02352	0.02333	0.023	0.02273	0.02237	0.02232
1130.13	0.02562	0.02502	0.02491	0.02455	0.02441	0.02365	0.02386	0.02343	0.02327	0.02293	0.02264	0.02222	0.02219
1128.7	0.02561	0.02496	0.02487	0.02452	0.02434	0.02358	0.02383	0.02335	0.02321	0.02286	0.02255	0.02208	0.02207
1127.26	0.0256	0.02491	0.02484	0.02451	0.02428	0.02351	0.02381	0.02328	0.02316	0.0228	0.02247	0.02196	0.02197
1125.83	0.0256	0.02486	0.0248	0.0245	0.02422	0.02345	0.02379	0.02323	0.02311	0.02274	0.02241	0.02184	0.02189
1124.4	0.02559	0.02481	0.02477	0.0245	0.02417	0.02339	0.02378	0.02318	0.02306	0.02269	0.02236	0.02174	0.02182
1122.97	0.02557	0.02476	0.02474	0.02449	0.02413	0.02334	0.02377	0.02313	0.02302	0.02264	0.02231	0.02165	0.02177
1121.54	0.02556	0.02472	0.02472	0.02449	0.0241	0.02329	0.02377	0.02309	0.023	0.0226	0.02228	0.02158	0.02173
1120.11	0.02554	0.02468	0.0247	0.02449	0.02408	0.02326	0.02377	0.02306	0.02299	0.02258	0.02226	0.02153	0.02171
1118.68	0.02553	0.02465	0.02469	0.0245	0.02406	0.02323	0.02378	0.02304	0.02299	0.02257	0.02225	0.0215	0.0217
1117.25	0.02552	0.02463	0.02469	0.02451	0.02406	0.02322	0.02379	0.02303	0.023	0.02257	0.02225	0.02148	0.0217
1115.82	0.02551	0.02461	0.02469	0.02453	0.02405	0.02322	0.02381	0.02304	0.02302	0.02258	0.02226	0.02147	0.02173
1114.39	0.0255	0.02459	0.0247	0.02455	0.02405	0.02322	0.02383	0.02305	0.02304	0.0226	0.02228	0.02148	0.02177
1112.96	0.02549	0.02457	0.02471	0.02457	0.02405	0.02323	0.02386	0.02307	0.02308	0.02264	0.02232	0.0215	0.02183
1111.53	0.02548	0.02455	0.02472	0.0246	0.02406	0.02325	0.02389	0.0231	0.02311	0.02268	0.02236	0.02153	0.02189
1110.1	0.02547	0.02454	0.02473	0.02463	0.02407	0.02328	0.02393	0.02313	0.02316	0.02273	0.02241	0.02158	0.02197
1108.67	0.02546	0.02453	0.02475	0.02466	0.0241	0.02332	0.02398	0.02318	0.02322	0.02278	0.02248	0.02165	0.02207
1107.24	0.02546	0.02454	0.02477	0.0247	0.02413	0.02337	0.02403	0.02323	0.02329	0.02286	0.02256	0.02172	0.02218
1105.81	0.02547	0.02455	0.02479	0.02475	0.02417	0.02343	0.0241	0.0233	0.02337	0.02294	0.02265	0.02182	0.0223
1104.38	0.02547	0.02457	0.02482	0.0248	0.02422	0.0235	0.02416	0.02336	0.02346	0.02302	0.02275	0.02192	0.02243
1102.95	0.02547	0.02459	0.02485	0.02485	0.02426	0.02358	0.02423	0.02344	0.02355	0.02311	0.02286	0.02203	0.02257
1101.52	0.02547	0.02462	0.02489	0.0249	0.02431	0.02365	0.0243	0.02351	0.02364	0.02321	0.02298	0.02215	0.02271
1100.08	0.02547	0.02465	0.02493	0.02496	0.02436	0.02374	0.02436	0.02359	0.02374	0.02332	0.02309	0.02228	0.02286
1098.65	0.02547	0.02469	0.02497	0.02502	0.02441	0.02383	0.02444	0.02368	0.02383	0.02343	0.02321	0.02241	0.02302
1097.22	0.02548	0.02473	0.02501	0.02508	0.02446	0.02392	0.02451	0.02377	0.02393	0.02354	0.02333	0.02256	0.02319
1095.79	0.02548	0.02478	0.02506	0.02513	0.02451	0.02402	0.02458	0.02386	0.02404	0.02366	0.02345	0.02271	0.02336
1094.36	0.02549	0.02483	0.02511	0.02519	0.02457	0.02412	0.02465	0.02396	0.02414	0.02378	0.02357	0.02286	0.02352
1092.93	0.0255	0.02488	0.02516	0.02524	0.02463	0.02423	0.02472	0.02406	0.02424	0.0239	0.02369	0.02302	0.02369
1091.5	0.0255	0.02493	0.0252	0.02529	0.02469	0.02433	0.02478	0.02415	0.02433	0.02401	0.02382	0.02317	0.02386
1090.07	0.02551	0.02498	0.02525	0.02534	0.02475	0.02443	0.02484	0.02424	0.02443	0.02412	0.02394	0.02333	0.02401
1088.64	0.02551	0.02503	0.02529	0.02538	0.02481	0.02453	0.0249	0.02433	0.02451	0.02422	0.02406	0.02348	0.02416
1087.21	0.02552	0.02508	0.02532	0.02542	0.02487	0.02463	0.02495	0.02441	0.02458	0.02432	0.02417	0.02363	0.02429
1085.78	0.02552	0.02514	0.02536	0.02546	0.02492	0.02473	0.025	0.02449	0.02465	0.02442	0.02427	0.02377	0.02441
1084.35	0.02552	0.02519	0.0254	0.02549	0.02497	0.02482	0.02504	0.02457	0.0247	0.0245	0.02436	0.0239	0.02452
1082.92	0.02552	0.02523	0.02543	0.02552	0.02502	0.02489	0.02506	0.02464	0.02475	0.02457	0.02443	0.02402	0.02461
1081.49	0.02552	0.02527	0.02546	0.02553	0.02507	0.02494	0.02507	0.0247	0.02478	0.02462	0.02448	0.02412	0.0247
1080.06	0.02553	0.02531	0.02548	0.02555	0.02511	0.02498	0.02507	0.02474	0.02481	0.02466	0.02453	0.02421	0.02476
1078.63	0.02554	0.02534	0.02548	0.02556	0.02515	0.025	0.02506	0.02476	0.02483	0.02467	0.02457	0.02429	0.02481
1077.2	0.02555	0.02538	0.02547	0.02557	0.02517	0.02501	0.02505	0.02478	0.02484	0.02468	0.02461	0.02436	0.02483
1075.77	0.02556	0.02541	0.02546	0.02558	0.02519	0.02501	0.02504	0.02479	0.02484	0.02468	0.02463	0.02443	0.02484
1074.33	0.02558	0.02545	0.02547	0.02558	0.0252	0.02499	0.02504	0.0248	0.02483	0.02468	0.02462	0.0245	0.02485

## Sheet: Fig. 4h
Fig. 4h
Wavenumber (cm-1)	0 s (a. u.)	10 s (a. u.)	20 s (a. u.)	30 s (a. u.)	40 s (a. u.)	50 s (a. u.)	60 s (a. u.)	70 s (a. u.)	80 s (a. u.)	90 s (a. u.)	100 s (a. u.)	110 s (a. u.)	120 s (a. u.)
3800.94	0.02932	0.02911	0.02886	0.02851	0.02827	0.02794	0.0276	0.02727	0.02688	0.02658	0.0262	0.02582	0.02545
3799.51	0.02932	0.02911	0.02886	0.02852	0.02827	0.02794	0.0276	0.02727	0.02689	0.02658	0.0262	0.02583	0.02546
3798.08	0.02932	0.02911	0.02885	0.02852	0.02828	0.02794	0.0276	0.02727	0.02689	0.02659	0.02621	0.02584	0.02547
3796.65	0.02932	0.0291	0.02885	0.02853	0.02828	0.02794	0.02761	0.02728	0.0269	0.0266	0.02622	0.02585	0.02547
3795.22	0.02932	0.0291	0.02886	0.02853	0.02829	0.02795	0.02761	0.02729	0.02691	0.0266	0.02623	0.02586	0.02548
3793.79	0.02932	0.0291	0.02886	0.02854	0.02829	0.02796	0.02761	0.02729	0.02692	0.02661	0.02624	0.02588	0.0255
3792.36	0.02932	0.0291	0.02887	0.02854	0.0283	0.02797	0.02762	0.02731	0.02693	0.02661	0.02625	0.02589	0.02551
3790.93	0.02932	0.0291	0.02887	0.02854	0.0283	0.02798	0.02762	0.02732	0.02695	0.02663	0.02627	0.02591	0.02554
3789.5	0.02932	0.0291	0.02888	0.02855	0.02831	0.02799	0.02763	0.02733	0.02698	0.02665	0.0263	0.02594	0.02556
3788.07	0.02932	0.0291	0.02889	0.02855	0.02832	0.02801	0.02763	0.02734	0.027	0.02666	0.02632	0.02596	0.02559
3786.64	0.02932	0.02911	0.02888	0.02855	0.02833	0.02802	0.02763	0.02734	0.02701	0.02667	0.02633	0.02598	0.02561
3785.21	0.02932	0.02911	0.02888	0.02856	0.02834	0.02802	0.02762	0.02733	0.02701	0.02668	0.02634	0.02598	0.02562
3783.78	0.02932	0.02912	0.02887	0.02856	0.02834	0.02802	0.02762	0.02733	0.02701	0.02668	0.02634	0.02598	0.02562
3782.35	0.02932	0.02912	0.02886	0.02856	0.02834	0.02801	0.02761	0.02731	0.027	0.02667	0.02632	0.02596	0.0256
3780.92	0.02932	0.02912	0.02885	0.02855	0.02833	0.028	0.02761	0.02729	0.02698	0.02665	0.0263	0.02593	0.02558
3779.48	0.02932	0.02911	0.02884	0.02854	0.02831	0.02798	0.0276	0.02727	0.02695	0.02662	0.02627	0.0259	0.02555
3778.05	0.02932	0.02911	0.02884	0.02854	0.02829	0.02797	0.02759	0.02725	0.02692	0.02659	0.02624	0.02587	0.02552
3776.62	0.02932	0.02911	0.02883	0.02853	0.02828	0.02795	0.02758	0.02724	0.02689	0.02657	0.02621	0.02584	0.0255
3775.19	0.02932	0.02911	0.02882	0.02853	0.02826	0.02795	0.02757	0.02722	0.02687	0.02655	0.02619	0.02581	0.02548
3773.76	0.02932	0.0291	0.02882	0.02853	0.02824	0.02794	0.02756	0.02721	0.02685	0.02653	0.02618	0.0258	0.02546
3772.33	0.02932	0.02911	0.02881	0.02853	0.02823	0.02793	0.02755	0.02719	0.02683	0.02651	0.02617	0.02578	0.02545
3770.9	0.02932	0.02911	0.0288	0.02853	0.02822	0.02792	0.02754	0.02718	0.02682	0.0265	0.02615	0.02577	0.02543
3769.47	0.02932	0.02911	0.0288	0.02853	0.02822	0.02791	0.02753	0.02716	0.0268	0.02648	0.02613	0.02575	0.02542
3768.04	0.02933	0.02912	0.02879	0.02854	0.02821	0.0279	0.02753	0.02715	0.02678	0.02646	0.02611	0.02572	0.0254
3766.61	0.02933	0.02912	0.02878	0.02854	0.02821	0.02789	0.02753	0.02714	0.02677	0.02644	0.02609	0.0257	0.02537
3765.18	0.02933	0.02913	0.02877	0.02853	0.0282	0.02788	0.02753	0.02713	0.02675	0.02641	0.02607	0.02567	0.02534
3763.75	0.02934	0.02913	0.02876	0.02853	0.02819	0.02787	0.02753	0.02713	0.02674	0.0264	0.02604	0.02564	0.02531
3762.32	0.02934	0.02913	0.02875	0.02852	0.02819	0.02785	0.02753	0.02713	0.02673	0.02638	0.02601	0.02561	0.02528
3760.89	0.02934	0.02913	0.02874	0.02852	0.02818	0.02784	0.02753	0.02714	0.02672	0.02636	0.02599	0.02558	0.02524
3759.46	0.02934	0.02913	0.02872	0.02851	0.02817	0.02783	0.02754	0.02716	0.02671	0.02635	0.02597	0.02554	0.0252
3758.03	0.02934	0.02912	0.02871	0.02851	0.02816	0.02782	0.02756	0.02718	0.02671	0.02634	0.02595	0.02551	0.02516
3756.6	0.02934	0.02912	0.0287	0.02851	0.02816	0.0278	0.02758	0.0272	0.0267	0.02633	0.02593	0.02548	0.02513
3755.17	0.02934	0.02911	0.02868	0.0285	0.02815	0.02779	0.02761	0.02722	0.02671	0.02632	0.02592	0.02546	0.0251
3753.73	0.02934	0.02911	0.02867	0.0285	0.02815	0.02778	0.02763	0.02725	0.02672	0.02631	0.02591	0.02544	0.02508
3752.3	0.02934	0.0291	0.02866	0.0285	0.02815	0.02778	0.02766	0.02728	0.02674	0.02631	0.02592	0.02543	0.02507
3750.87	0.02934	0.0291	0.02866	0.0285	0.02815	0.02778	0.02768	0.02731	0.02676	0.02632	0.02592	0.02543	0.02506
3749.44	0.02934	0.02909	0.02866	0.02851	0.02815	0.02778	0.0277	0.02733	0.02678	0.02633	0.02593	0.02543	0.02506
3748.01	0.02934	0.02908	0.02865	0.02851	0.02815	0.02778	0.02771	0.02735	0.02679	0.02633	0.02593	0.02542	0.02505
3746.58	0.02934	0.02908	0.02865	0.02851	0.02815	0.02777	0.02773	0.02737	0.0268	0.02633	0.02593	0.02542	0.02504
3745.15	0.02934	0.02907	0.02864	0.02851	0.02815	0.02777	0.02774	0.02739	0.02681	0.02633	0.02592	0.02541	0.02503
3743.72	0.02934	0.02907	0.02864	0.02851	0.02815	0.02777	0.02776	0.0274	0.02682	0.02633	0.02591	0.0254	0.02501
3742.29	0.02934	0.02906	0.02863	0.0285	0.02815	0.02777	0.02777	0.02742	0.02682	0.02633	0.02591	0.02539	0.02501
3740.86	0.02934	0.02905	0.02862	0.0285	0.02815	0.02777	0.02778	0.02744	0.02683	0.02633	0.02591	0.02538	0.025
3739.43	0.02934	0.02904	0.02861	0.0285	0.02815	0.02777	0.0278	0.02746	0.02684	0.02633	0.02591	0.02538	0.02499
3738	0.02934	0.02904	0.02861	0.02849	0.02815	0.02776	0.02782	0.02749	0.02686	0.02634	0.02592	0.02539	0.02499
3736.57	0.02934	0.02903	0.0286	0.02849	0.02816	0.02777	0.02784	0.02752	0.02688	0.02635	0.02593	0.0254	0.02499
3735.14	0.02934	0.02903	0.0286	0.02849	0.02816	0.02777	0.02786	0.02754	0.0269	0.02637	0.02595	0.02542	0.025
3733.71	0.02934	0.02903	0.0286	0.0285	0.02817	0.02778	0.02788	0.02757	0.02692	0.0264	0.02597	0.02544	0.02501
3732.28	0.02934	0.02902	0.02861	0.0285	0.02818	0.02779	0.0279	0.02761	0.02694	0.02642	0.02599	0.02546	0.02502
3730.85	0.02933	0.02902	0.02861	0.0285	0.02819	0.02781	0.02792	0.02764	0.02697	0.02645	0.02602	0.02549	0.02504
3729.42	0.02933	0.02901	0.02861	0.02851	0.0282	0.02782	0.02794	0.02767	0.02699	0.02648	0.02605	0.02552	0.02506
3727.99	0.02933	0.029	0.02861	0.02851	0.02821	0.02784	0.02796	0.0277	0.02702	0.02651	0.02608	0.02555	0.02508
3726.55	0.02932	0.02899	0.02861	0.02851	0.02822	0.02785	0.02798	0.02773	0.02705	0.02654	0.02611	0.02558	0.0251
3725.12	0.02932	0.02899	0.02861	0.02851	0.02823	0.02786	0.028	0.02776	0.02708	0.02657	0.02614	0.02561	0.02512
3723.69	0.02933	0.02898	0.02862	0.02852	0.02824	0.02788	0.02801	0.02779	0.02711	0.02659	0.02616	0.02563	0.02514
3722.26	0.02933	0.02898	0.02862	0.02852	0.02825	0.02789	0.02803	0.02782	0.02713	0.02662	0.02619	0.02566	0.02517
3720.83	0.02933	0.02898	0.02863	0.02853	0.02826	0.02791	0.02804	0.02785	0.02716	0.02665	0.02622	0.02569	0.02519
3719.4	0.02934	0.02898	0.02864	0.02853	0.02828	0.02792	0.02805	0.02787	0.02719	0.02667	0.02625	0.02572	0.02522
3717.97	0.02934	0.02898	0.02865	0.02853	0.02829	0.02794	0.02805	0.02789	0.02722	0.0267	0.02628	0.02575	0.02525
3716.54	0.02935	0.02899	0.02866	0.02854	0.02831	0.02796	0.02806	0.02791	0.02724	0.02673	0.02631	0.02578	0.02528
3715.11	0.02935	0.02899	0.02867	0.02854	0.02832	0.02798	0.02806	0.02792	0.02726	0.02676	0.02634	0.02582	0.02532
3713.68	0.02934	0.02899	0.02868	0.02854	0.02833	0.028	0.02805	0.02792	0.02728	0.02678	0.02637	0.02585	0.02535
3712.25	0.02934	0.029	0.02868	0.02853	0.02833	0.02801	0.02804	0.02791	0.02729	0.02679	0.02637	0.02586	0.02537
3710.82	0.02934	0.029	0.02868	0.02853	0.02833	0.02801	0.02803	0.0279	0.02729	0.02679	0.02637	0.02586	0.02538
3709.39	0.02934	0.029	0.02868	0.02853	0.02833	0.02801	0.02802	0.02788	0.02728	0.02679	0.02637	0.02585	0.02538
3707.96	0.02935	0.02899	0.02869	0.02852	0.02832	0.028	0.02801	0.02786	0.02727	0.02678	0.02636	0.02584	0.02537
3706.53	0.02935	0.02899	0.02869	0.02852	0.0283	0.02799	0.02799	0.02784	0.02725	0.02676	0.02634	0.02582	0.02536
3705.1	0.02935	0.02899	0.02869	0.02851	0.02829	0.02798	0.02798	0.02781	0.02722	0.02673	0.02631	0.0258	0.02535
3703.67	0.02935	0.02899	0.0287	0.0285	0.02827	0.02797	0.02796	0.02778	0.02719	0.02671	0.02629	0.02579	0.02533
3702.24	0.02935	0.029	0.0287	0.0285	0.02827	0.02796	0.02793	0.02775	0.02717	0.02668	0.02627	0.02578	0.02533
3700.81	0.02936	0.029	0.02871	0.0285	0.02826	0.02796	0.02791	0.02772	0.02714	0.02667	0.02625	0.02577	0.02532
3699.37	0.02936	0.02901	0.02871	0.0285	0.02826	0.02795	0.02789	0.02768	0.02712	0.02665	0.02623	0.02576	0.02531
3697.94	0.02937	0.02902	0.02872	0.0285	0.02826	0.02794	0.02787	0.02765	0.02709	0.02663	0.02622	0.02575	0.02531
3696.51	0.02937	0.02903	0.02872	0.0285	0.02826	0.02793	0.02784	0.02761	0.02707	0.02661	0.0262	0.02574	0.0253
3695.08	0.02938	0.02904	0.02873	0.0285	0.02826	0.02792	0.02782	0.02758	0.02704	0.02659	0.02617	0.02573	0.0253
3693.65	0.02938	0.02904	0.02873	0.0285	0.02826	0.02791	0.02781	0.02755	0.02702	0.02657	0.02615	0.02571	0.02529
3692.22	0.02938	0.02905	0.02873	0.0285	0.02826	0.0279	0.02779	0.02753	0.027	0.02655	0.02614	0.0257	0.02528
3690.79	0.02938	0.02905	0.02873	0.0285	0.02826	0.02789	0.02778	0.0275	0.02698	0.02654	0.02612	0.02569	0.02528
3689.36	0.02938	0.02905	0.02874	0.0285	0.02826	0.02789	0.02776	0.02749	0.02697	0.02654	0.02612	0.02569	0.02528
3687.93	0.02938	0.02905	0.02875	0.02851	0.02826	0.02789	0.02775	0.02748	0.02697	0.02654	0.02613	0.0257	0.02528
3686.5	0.02937	0.02905	0.02875	0.02851	0.02825	0.02789	0.02773	0.02747	0.02697	0.02655	0.02613	0.02571	0.02529
3685.07	0.02937	0.02905	0.02875	0.02851	0.02825	0.02788	0.02772	0.02745	0.02696	0.02654	0.02612	0.02569	0.02528
3683.64	0.02937	0.02905	0.02874	0.02851	0.02824	0.02787	0.0277	0.02743	0.02694	0.02652	0.02611	0.02567	0.02526
3682.21	0.02937	0.02905	0.02874	0.0285	0.02824	0.02786	0.02769	0.02741	0.02691	0.0265	0.02609	0.02565	0.02524
3680.78	0.02937	0.02905	0.02873	0.0285	0.02823	0.02785	0.02767	0.02738	0.02689	0.02648	0.02607	0.02563	0.02522
3679.35	0.02938	0.02905	0.02873	0.02849	0.02823	0.02784	0.02766	0.02735	0.02686	0.02645	0.02604	0.02561	0.0252
3677.92	0.02938	0.02905	0.02873	0.02848	0.02822	0.02783	0.02764	0.02732	0.02684	0.02643	0.02602	0.02559	0.02519
3676.49	0.02938	0.02905	0.02873	0.02847	0.02821	0.02782	0.02761	0.02728	0.02681	0.0264	0.026	0.02558	0.02518
3675.06	0.02938	0.02905	0.02873	0.02846	0.02821	0.02781	0.02759	0.02725	0.02678	0.02638	0.02598	0.02556	0.02516
3673.62	0.02938	0.02905	0.02873	0.02846	0.0282	0.0278	0.02756	0.02721	0.02675	0.02635	0.02595	0.02554	0.02515
3672.19	0.02938	0.02905	0.02873	0.02845	0.0282	0.02779	0.02754	0.02717	0.02672	0.02632	0.02593	0.02552	0.02514
3670.76	0.02938	0.02905	0.02873	0.02844	0.02819	0.02778	0.02752	0.02714	0.02669	0.0263	0.0259	0.0255	0.02513
3669.33	0.02938	0.02906	0.02872	0.02843	0.02819	0.02778	0.02751	0.02711	0.02666	0.02628	0.02588	0.02548	0.02512
3667.9	0.02938	0.02906	0.02872	0.02843	0.02819	0.02778	0.0275	0.02709	0.02664	0.02626	0.02587	0.02547	0.02513
3666.47	0.02938	0.02905	0.02872	0.02843	0.02818	0.02777	0.02749	0.02708	0.02662	0.02625	0.02587	0.02547	0.02513
3665.04	0.02938	0.02905	0.02872	0.02842	0.02818	0.02777	0.02748	0.02706	0.02661	0.02624	0.02586	0.02546	0.02512
3663.61	0.02938	0.02905	0.02871	0.02842	0.02817	0.02776	0.02747	0.02706	0.0266	0.02623	0.02585	0.02546	0.02512
3662.18	0.02938	0.02905	0.02871	0.02843	0.02817	0.02776	0.02747	0.02705	0.02659	0.02622	0.02585	0.02545	0.02511
3660.75	0.02938	0.02905	0.02871	0.02843	0.02816	0.02775	0.02748	0.02706	0.02658	0.02622	0.02584	0.02545	0.0251
3659.32	0.02938	0.02904	0.02871	0.02844	0.02816	0.02776	0.02749	0.02706	0.02659	0.02622	0.02585	0.02546	0.0251
3657.89	0.02937	0.02904	0.02871	0.02844	0.02816	0.02776	0.0275	0.02708	0.02659	0.02623	0.02586	0.02547	0.02511
3656.46	0.02937	0.02904	0.0287	0.02845	0.02816	0.02776	0.02751	0.0271	0.0266	0.02624	0.02587	0.02548	0.02511
3655.03	0.02936	0.02903	0.0287	0.02845	0.02816	0.02776	0.02752	0.02711	0.02661	0.02625	0.02588	0.02549	0.02511
3653.6	0.02936	0.02903	0.02869	0.02844	0.02816	0.02776	0.02753	0.02713	0.02662	0.02626	0.02589	0.0255	0.02512
3652.17	0.02935	0.02902	0.02868	0.02844	0.02816	0.02776	0.02754	0.02715	0.02664	0.02627	0.0259	0.0255	0.02512
3650.74	0.02935	0.02902	0.02867	0.02844	0.02816	0.02776	0.02754	0.02717	0.02664	0.02627	0.0259	0.0255	0.02511
3649.31	0.02935	0.02902	0.02866	0.02843	0.02815	0.02775	0.02754	0.02718	0.02665	0.02627	0.02589	0.02548	0.0251
3647.88	0.02934	0.02902	0.02865	0.02843	0.02815	0.02775	0.02755	0.0272	0.02665	0.02627	0.02589	0.02547	0.02509
3646.44	0.02934	0.02902	0.02865	0.02843	0.02815	0.02775	0.02755	0.02721	0.02666	0.02626	0.02589	0.02547	0.02508
3645.01	0.02934	0.02902	0.02864	0.02843	0.02815	0.02775	0.02756	0.02722	0.02667	0.02626	0.02589	0.02546	0.02508
3643.58	0.02933	0.02901	0.02864	0.02843	0.02815	0.02775	0.02756	0.02723	0.02668	0.02626	0.02589	0.02546	0.02507
3642.15	0.02933	0.02901	0.02864	0.02843	0.02815	0.02775	0.02757	0.02725	0.02669	0.02626	0.02589	0.02546	0.02507
3640.72	0.02933	0.02901	0.02864	0.02843	0.02815	0.02776	0.02757	0.02726	0.0267	0.02627	0.0259	0.02546	0.02507
3639.29	0.02932	0.02901	0.02863	0.02843	0.02815	0.02776	0.02758	0.02727	0.02671	0.02627	0.0259	0.02546	0.02507
3637.86	0.02932	0.02901	0.02863	0.02842	0.02814	0.02775	0.02758	0.02728	0.02672	0.02627	0.0259	0.02545	0.02506
3636.43	0.02932	0.029	0.02862	0.02842	0.02814	0.02775	0.02759	0.0273	0.02673	0.02627	0.02589	0.02544	0.02505
3635	0.02931	0.029	0.02861	0.02841	0.02813	0.02774	0.0276	0.02731	0.02673	0.02627	0.02588	0.02542	0.02504
3633.57	0.02931	0.029	0.02861	0.02841	0.02813	0.02774	0.02761	0.02732	0.02674	0.02626	0.02587	0.02541	0.02502
3632.14	0.02931	0.02899	0.0286	0.02841	0.02813	0.02773	0.02761	0.02733	0.02674	0.02626	0.02586	0.0254	0.025
3630.71	0.02931	0.02899	0.02859	0.0284	0.02812	0.02772	0.02762	0.02733	0.02673	0.02625	0.02584	0.02538	0.02498
3629.28	0.0293	0.02898	0.02858	0.0284	0.02812	0.02771	0.02762	0.02734	0.02673	0.02624	0.02583	0.02537	0.02496
3627.85	0.0293	0.02898	0.02858	0.02839	0.02812	0.0277	0.02763	0.02735	0.02673	0.02624	0.02583	0.02536	0.02494
3626.42	0.02929	0.02897	0.02858	0.02839	0.02812	0.0277	0.02764	0.02737	0.02673	0.02624	0.02583	0.02536	0.02493
3624.99	0.02928	0.02897	0.02858	0.0284	0.02812	0.0277	0.02765	0.02738	0.02674	0.02625	0.02583	0.02537	0.02493
3623.56	0.02928	0.02897	0.02858	0.0284	0.02813	0.02771	0.02767	0.0274	0.02675	0.02625	0.02584	0.02537	0.02493
3622.13	0.02928	0.02897	0.02858	0.0284	0.02813	0.02771	0.02768	0.02741	0.02677	0.02626	0.02584	0.02538	0.02493
3620.69	0.02927	0.02897	0.02857	0.0284	0.02812	0.02771	0.02768	0.02742	0.02678	0.02626	0.02584	0.02538	0.02493
3619.26	0.02927	0.02897	0.02857	0.0284	0.02812	0.02771	0.02769	0.02743	0.02678	0.02626	0.02585	0.02539	0.02493
3617.83	0.02927	0.02896	0.02857	0.0284	0.02812	0.02771	0.0277	0.02744	0.02679	0.02627	0.02585	0.02539	0.02493
3616.4	0.02927	0.02896	0.02856	0.02841	0.02812	0.02771	0.0277	0.02744	0.02679	0.02627	0.02586	0.0254	0.02493
3614.97	0.02927	0.02896	0.02856	0.02841	0.02812	0.02771	0.0277	0.02745	0.0268	0.02627	0.02586	0.0254	0.02493
3613.54	0.02926	0.02896	0.02856	0.02842	0.02812	0.02771	0.02771	0.02745	0.0268	0.02628	0.02587	0.02541	0.02493
3612.11	0.02926	0.02896	0.02856	0.02842	0.02812	0.02771	0.02771	0.02745	0.0268	0.02628	0.02587	0.02541	0.02492
3610.68	0.02926	0.02896	0.02856	0.02842	0.02811	0.02771	0.0277	0.02744	0.0268	0.02627	0.02587	0.02541	0.02492
3609.25	0.02927	0.02896	0.02856	0.02841	0.0281	0.0277	0.0277	0.02743	0.02678	0.02625	0.02585	0.02539	0.0249
3607.82	0.02927	0.02896	0.02856	0.02841	0.0281	0.0277	0.02769	0.02741	0.02676	0.02623	0.02584	0.02538	0.02488
3606.39	0.02928	0.02896	0.02856	0.0284	0.02809	0.0277	0.02769	0.0274	0.02675	0.02622	0.02583	0.02538	0.02488
3604.96	0.02929	0.02896	0.02857	0.0284	0.0281	0.0277	0.02768	0.02739	0.02674	0.02622	0.02583	0.02538	0.02489
3603.53	0.02929	0.02897	0.02858	0.0284	0.0281	0.02771	0.02768	0.02739	0.02674	0.02622	0.02584	0.02539	0.0249
3602.1	0.0293	0.02897	0.02859	0.0284	0.0281	0.02772	0.02768	0.02738	0.02673	0.02622	0.02584	0.0254	0.02491
3600.67	0.02931	0.02898	0.0286	0.0284	0.02811	0.02772	0.02768	0.02737	0.02673	0.02622	0.02584	0.0254	0.02492
3599.24	0.02932	0.02898	0.0286	0.02841	0.02811	0.02772	0.02768	0.02736	0.02672	0.02622	0.02584	0.02541	0.02493
3597.81	0.02933	0.02898	0.02861	0.02841	0.02811	0.02772	0.02768	0.02735	0.02672	0.02622	0.02584	0.02541	0.02494
3596.38	0.02933	0.02898	0.02862	0.02841	0.02812	0.02772	0.02767	0.02733	0.02671	0.02622	0.02585	0.02541	0.02495
3594.95	0.02934	0.02898	0.02862	0.02842	0.02812	0.02772	0.02767	0.02732	0.0267	0.02621	0.02585	0.02542	0.02496
3593.51	0.02934	0.02898	0.02862	0.02842	0.02812	0.02772	0.02766	0.0273	0.0267	0.02621	0.02585	0.02542	0.02496
3592.08	0.02935	0.02898	0.02862	0.02843	0.02812	0.02773	0.02765	0.02729	0.02669	0.02621	0.02585	0.02542	0.02497
3590.65	0.02935	0.02898	0.02863	0.02843	0.02811	0.02773	0.02765	0.02728	0.02668	0.0262	0.02585	0.02543	0.02497
3589.22	0.02936	0.02898	0.02863	0.02843	0.02811	0.02772	0.02764	0.02727	0.02668	0.0262	0.02585	0.02543	0.02497
3587.79	0.02936	0.02899	0.02863	0.02844	0.02812	0.02772	0.02764	0.02727	0.02668	0.0262	0.02585	0.02543	0.02497
3586.36	0.02936	0.02899	0.02863	0.02844	0.02812	0.02773	0.02764	0.02726	0.02668	0.02621	0.02586	0.02543	0.02498
3584.93	0.02937	0.029	0.02864	0.02845	0.02813	0.02773	0.02764	0.02726	0.02668	0.02622	0.02587	0.02544	0.02499
3583.5	0.02937	0.029	0.02864	0.02845	0.02813	0.02774	0.02763	0.02725	0.02669	0.02622	0.02588	0.02545	0.02501
3582.07	0.02937	0.029	0.02865	0.02845	0.02813	0.02774	0.02763	0.02725	0.02669	0.02623	0.02588	0.02545	0.02502
3580.64	0.02937	0.029	0.02865	0.02845	0.02813	0.02774	0.02762	0.02723	0.02668	0.02623	0.02588	0.02545	0.02502
3579.21	0.02938	0.029	0.02865	0.02845	0.02813	0.02773	0.02761	0.02721	0.02667	0.02622	0.02588	0.02544	0.02502
3577.78	0.02938	0.029	0.02865	0.02845	0.02813	0.02773	0.0276	0.0272	0.02666	0.02622	0.02587	0.02543	0.02502
3576.35	0.02939	0.029	0.02865	0.02845	0.02813	0.02773	0.02759	0.02718	0.02665	0.02621	0.02586	0.02543	0.02501
3574.92	0.02939	0.029	0.02865	0.02845	0.02813	0.02773	0.02757	0.02716	0.02664	0.0262	0.02586	0.02542	0.02501
3573.49	0.02939	0.02899	0.02865	0.02845	0.02813	0.02772	0.02756	0.02714	0.02662	0.02619	0.02585	0.02541	0.025
3572.06	0.0294	0.02899	0.02866	0.02845	0.02813	0.02772	0.02755	0.02712	0.02661	0.02618	0.02584	0.0254	0.02499
3570.63	0.0294	0.02899	0.02866	0.02846	0.02813	0.02771	0.02753	0.0271	0.02659	0.02617	0.02583	0.02539	0.02499
3569.2	0.0294	0.02899	0.02867	0.02846	0.02813	0.02771	0.02752	0.02709	0.02658	0.02617	0.02582	0.02538	0.02499
3567.76	0.02941	0.02899	0.02867	0.02846	0.02813	0.02771	0.02751	0.02708	0.02657	0.02616	0.02582	0.02538	0.02499
3566.33	0.02941	0.02899	0.02868	0.02846	0.02813	0.02771	0.0275	0.02706	0.02657	0.02617	0.02582	0.02538	0.025
3564.9	0.02942	0.02899	0.02868	0.02846	0.02812	0.02771	0.02749	0.02705	0.02657	0.02617	0.02582	0.02538	0.025
3563.47	0.02942	0.02899	0.02869	0.02845	0.02812	0.02771	0.02748	0.02704	0.02656	0.02617	0.02582	0.02538	0.025
3562.04	0.02942	0.02899	0.02869	0.02845	0.02812	0.02771	0.02747	0.02703	0.02656	0.02618	0.02582	0.02538	0.02501
3560.61	0.02941	0.02899	0.02869	0.02844	0.02813	0.02771	0.02746	0.02702	0.02655	0.02618	0.02582	0.02538	0.025
3559.18	0.02941	0.02898	0.02869	0.02844	0.02813	0.0277	0.02746	0.02701	0.02654	0.02618	0.02581	0.02537	0.025
3557.75	0.0294	0.02898	0.02869	0.02843	0.02813	0.0277	0.02745	0.027	0.02653	0.02617	0.0258	0.02536	0.02499
3556.32	0.0294	0.02897	0.02869	0.02842	0.02812	0.02769	0.02744	0.02699	0.02652	0.02617	0.02579	0.02536	0.02498
3554.89	0.02939	0.02897	0.02869	0.02842	0.02812	0.02769	0.02743	0.02698	0.02651	0.02616	0.02578	0.02535	0.02496
3553.46	0.02939	0.02896	0.02869	0.02841	0.02812	0.02769	0.02743	0.02698	0.0265	0.02616	0.02578	0.02535	0.02495
3552.03	0.02938	0.02896	0.02868	0.02841	0.02812	0.02769	0.02742	0.02697	0.0265	0.02615	0.02577	0.02534	0.02494
3550.6	0.02938	0.02896	0.02868	0.02841	0.02812	0.02769	0.02742	0.02697	0.02649	0.02615	0.02576	0.02534	0.02494
3549.17	0.02938	0.02896	0.02868	0.0284	0.02812	0.02769	0.02742	0.02697	0.02649	0.02615	0.02576	0.02534	0.02494
3547.74	0.02938	0.02896	0.02868	0.0284	0.02811	0.02769	0.02742	0.02697	0.02648	0.02614	0.02575	0.02534	0.02493
3546.31	0.02939	0.02895	0.02867	0.0284	0.02811	0.02769	0.02742	0.02697	0.02647	0.02614	0.02574	0.02533	0.02493
3544.88	0.02939	0.02895	0.02867	0.0284	0.02811	0.02769	0.02742	0.02696	0.02647	0.02613	0.02573	0.02533	0.02493
3543.45	0.02939	0.02895	0.02867	0.0284	0.02811	0.02769	0.02741	0.02696	0.02646	0.02613	0.02573	0.02533	0.02493
3542.02	0.0294	0.02895	0.02867	0.0284	0.02811	0.0277	0.02741	0.02696	0.02646	0.02613	0.02573	0.02533	0.02493
3540.58	0.0294	0.02896	0.02867	0.02841	0.02811	0.0277	0.02741	0.02695	0.02646	0.02614	0.02573	0.02534	0.02493
3539.15	0.0294	0.02896	0.02867	0.02841	0.02811	0.02771	0.02741	0.02695	0.02646	0.02614	0.02573	0.02534	0.02493
3537.72	0.0294	0.02896	0.02867	0.02841	0.02811	0.02771	0.02741	0.02695	0.02646	0.02613	0.02573	0.02534	0.02493
3536.29	0.0294	0.02896	0.02867	0.02841	0.02812	0.02771	0.02741	0.02695	0.02646	0.02613	0.02573	0.02534	0.02493
3534.86	0.0294	0.02896	0.02867	0.02841	0.02812	0.02772	0.02741	0.02695	0.02646	0.02613	0.02573	0.02534	0.02493
3533.43	0.0294	0.02896	0.02868	0.02841	0.02812	0.02772	0.0274	0.02695	0.02646	0.02613	0.02573	0.02535	0.02493
3532	0.0294	0.02897	0.02868	0.02842	0.02813	0.02773	0.0274	0.02695	0.02646	0.02613	0.02573	0.02535	0.02493
3530.57	0.0294	0.02897	0.02868	0.02842	0.02813	0.02774	0.0274	0.02695	0.02646	0.02614	0.02573	0.02535	0.02494
3529.14	0.02941	0.02897	0.02868	0.02842	0.02814	0.02774	0.0274	0.02696	0.02646	0.02614	0.02573	0.02535	0.02494
3527.71	0.02941	0.02898	0.02868	0.02842	0.02814	0.02774	0.0274	0.02696	0.02645	0.02614	0.02573	0.02535	0.02494
3526.28	0.02941	0.02898	0.02867	0.02843	0.02813	0.02773	0.0274	0.02695	0.02645	0.02614	0.02573	0.02534	0.02493
3524.85	0.02942	0.02897	0.02867	0.02843	0.02813	0.02773	0.02739	0.02695	0.02644	0.02613	0.02573	0.02533	0.02492
3523.42	0.02942	0.02897	0.02866	0.02843	0.02813	0.02773	0.02739	0.02694	0.02644	0.02613	0.02572	0.02533	0.02491
3521.99	0.02942	0.02897	0.02865	0.02843	0.02813	0.02772	0.02739	0.02694	0.02643	0.02612	0.02572	0.02533	0.02491
3520.56	0.02942	0.02898	0.02865	0.02843	0.02812	0.02772	0.02738	0.02694	0.02643	0.02612	0.02572	0.02533	0.02491
3519.13	0.02942	0.02898	0.02865	0.02843	0.02812	0.02773	0.02738	0.02694	0.02643	0.02612	0.02572	0.02533	0.0249
3517.7	0.02943	0.02898	0.02864	0.02843	0.02811	0.02773	0.02738	0.02694	0.02643	0.02612	0.02572	0.02532	0.0249
3516.27	0.02943	0.02898	0.02864	0.02842	0.02811	0.02773	0.02738	0.02694	0.02642	0.02612	0.02572	0.02532	0.0249
3514.83	0.02943	0.02898	0.02864	0.02842	0.02811	0.02773	0.02737	0.02693	0.02642	0.02611	0.02572	0.02532	0.0249
3513.4	0.02943	0.02898	0.02863	0.02842	0.0281	0.02773	0.02737	0.02693	0.02642	0.02611	0.02572	0.02531	0.0249
3511.97	0.02943	0.02898	0.02863	0.02842	0.0281	0.02773	0.02737	0.02692	0.02641	0.02611	0.02572	0.02531	0.02489
3510.54	0.02942	0.02897	0.02863	0.02842	0.0281	0.02772	0.02737	0.02692	0.02641	0.02611	0.02572	0.0253	0.02489
3509.11	0.02942	0.02897	0.02862	0.02841	0.02809	0.02772	0.02737	0.02691	0.02641	0.0261	0.02571	0.02529	0.02489
3507.68	0.02942	0.02896	0.02862	0.02841	0.02808	0.02771	0.02736	0.02691	0.0264	0.0261	0.02571	0.02529	0.02488
3506.25	0.02941	0.02895	0.02861	0.0284	0.02807	0.02771	0.02735	0.0269	0.0264	0.02609	0.0257	0.02528	0.02487
3504.82	0.02941	0.02895	0.02861	0.0284	0.02807	0.0277	0.02735	0.02689	0.02639	0.02608	0.0257	0.02527	0.02486
3503.39	0.02941	0.02894	0.02861	0.0284	0.02806	0.0277	0.02735	0.02689	0.02638	0.02608	0.02569	0.02527	0.02485
3501.96	0.02941	0.02894	0.02861	0.02839	0.02805	0.02769	0.02735	0.02688	0.02638	0.02608	0.02569	0.02527	0.02484
3500.53	0.02941	0.02893	0.02861	0.02839	0.02805	0.02769	0.02735	0.02688	0.02638	0.02607	0.02569	0.02527	0.02484
3499.1	0.0294	0.02893	0.02862	0.02839	0.02804	0.02769	0.02734	0.02688	0.02637	0.02607	0.0257	0.02527	0.02484
3497.67	0.0294	0.02892	0.02862	0.02838	0.02803	0.02768	0.02734	0.02687	0.02637	0.02606	0.02569	0.02527	0.02484
3496.24	0.0294	0.02892	0.02861	0.02837	0.02801	0.02768	0.02733	0.02687	0.02637	0.02606	0.02569	0.02527	0.02484
3494.81	0.02939	0.02891	0.02861	0.02837	0.028	0.02767	0.02733	0.02686	0.02636	0.02605	0.02569	0.02526	0.02483
3493.38	0.02939	0.02891	0.02861	0.02836	0.028	0.02767	0.02732	0.02686	0.02636	0.02605	0.02569	0.02526	0.02483
3491.95	0.02938	0.02891	0.02861	0.02836	0.02799	0.02766	0.02731	0.02685	0.02636	0.02604	0.02569	0.02526	0.02483
3490.52	0.02938	0.0289	0.02861	0.02835	0.02798	0.02766	0.02731	0.02684	0.02636	0.02604	0.02569	0.02526	0.02483
3489.09	0.02938	0.0289	0.02861	0.02834	0.02798	0.02765	0.0273	0.02683	0.02636	0.02604	0.02569	0.02525	0.02482
3487.65	0.02937	0.0289	0.02861	0.02833	0.02797	0.02765	0.0273	0.02682	0.02636	0.02603	0.02569	0.02525	0.02482
3486.22	0.02937	0.0289	0.02861	0.02833	0.02797	0.02764	0.0273	0.02682	0.02635	0.02603	0.02568	0.02525	0.02481
3484.79	0.02936	0.02889	0.02862	0.02832	0.02797	0.02763	0.0273	0.02681	0.02635	0.02603	0.02568	0.02524	0.02481
3483.36	0.02936	0.02889	0.02862	0.02832	0.02797	0.02763	0.0273	0.02681	0.02634	0.02603	0.02567	0.02524	0.0248
3481.93	0.02936	0.02889	0.02862	0.02831	0.02796	0.02762	0.02731	0.02681	0.02634	0.02603	0.02567	0.02524	0.0248
3480.5	0.02936	0.02889	0.02862	0.02831	0.02796	0.02762	0.02731	0.02681	0.02633	0.02603	0.02567	0.02524	0.0248
3479.07	0.02936	0.02889	0.02862	0.02831	0.02796	0.02762	0.02731	0.0268	0.02633	0.02603	0.02567	0.02524	0.02479
3477.64	0.02936	0.02889	0.02862	0.02831	0.02796	0.02762	0.02731	0.0268	0.02633	0.02603	0.02566	0.02524	0.02479
3476.21	0.02936	0.02889	0.02862	0.02831	0.02796	0.02762	0.02731	0.0268	0.02633	0.02602	0.02566	0.02523	0.02479
3474.78	0.02936	0.02889	0.02862	0.0283	0.02796	0.02762	0.02731	0.0268	0.02633	0.02602	0.02565	0.02523	0.02479
3473.35	0.02936	0.02889	0.02863	0.0283	0.02796	0.02761	0.02731	0.0268	0.02633	0.02602	0.02565	0.02523	0.02479
3471.92	0.02936	0.02889	0.02863	0.0283	0.02796	0.02761	0.02731	0.0268	0.02633	0.02601	0.02564	0.02522	0.02479
3470.49	0.02936	0.02889	0.02863	0.0283	0.02796	0.02761	0.02731	0.0268	0.02633	0.02601	0.02564	0.02522	0.02479
3469.06	0.02936	0.02888	0.02863	0.0283	0.02796	0.02761	0.0273	0.0268	0.02633	0.02601	0.02563	0.02521	0.02479
3467.63	0.02935	0.02888	0.02863	0.0283	0.02796	0.02761	0.0273	0.02679	0.02633	0.02601	0.02563	0.02521	0.02479
3466.2	0.02935	0.02888	0.02863	0.0283	0.02796	0.02761	0.02729	0.02679	0.02633	0.02601	0.02563	0.02521	0.02479
3464.77	0.02935	0.02888	0.02862	0.02829	0.02796	0.02761	0.02729	0.02679	0.02632	0.02601	0.02562	0.0252	0.02479
3463.34	0.02935	0.02888	0.02862	0.02829	0.02796	0.02761	0.02729	0.02679	0.02632	0.026	0.02562	0.0252	0.02478
3461.9	0.02935	0.02887	0.02862	0.02829	0.02796	0.02761	0.02729	0.02679	0.02631	0.026	0.02561	0.02519	0.02478
3460.47	0.02935	0.02887	0.02862	0.02829	0.02796	0.02761	0.02728	0.02679	0.02631	0.02599	0.02561	0.02518	0.02477
3459.04	0.02935	0.02887	0.02862	0.02829	0.02797	0.02761	0.02728	0.02679	0.02631	0.026	0.02561	0.02518	0.02477
3457.61	0.02935	0.02887	0.02862	0.02829	0.02797	0.02761	0.02728	0.02679	0.02631	0.026	0.0256	0.02518	0.02477
3456.18	0.02935	0.02887	0.02862	0.0283	0.02797	0.02761	0.02727	0.0268	0.02631	0.026	0.0256	0.02518	0.02477
3454.75	0.02936	0.02887	0.02862	0.0283	0.02798	0.02761	0.02727	0.02679	0.02631	0.026	0.0256	0.02518	0.02477
3453.32	0.02936	0.02887	0.02862	0.0283	0.02798	0.0276	0.02726	0.02679	0.0263	0.026	0.0256	0.02518	0.02477
3451.89	0.02936	0.02888	0.02862	0.0283	0.02798	0.0276	0.02726	0.02679	0.0263	0.026	0.02559	0.02517	0.02476
3450.46	0.02937	0.02888	0.02861	0.0283	0.02798	0.0276	0.02726	0.02679	0.02629	0.02599	0.02559	0.02517	0.02476
3449.03	0.02937	0.02888	0.02861	0.02831	0.02798	0.0276	0.02726	0.02678	0.02629	0.02599	0.02558	0.02516	0.02476
3447.6	0.02937	0.02888	0.02861	0.02831	0.02799	0.0276	0.02726	0.02678	0.02629	0.02599	0.02558	0.02516	0.02476
3446.17	0.02938	0.02888	0.02861	0.02831	0.02799	0.0276	0.02726	0.02678	0.02629	0.02599	0.02557	0.02516	0.02475
3444.74	0.02938	0.02888	0.02861	0.02831	0.02799	0.0276	0.02726	0.02678	0.02629	0.02598	0.02557	0.02515	0.02475
3443.31	0.02938	0.02888	0.0286	0.02831	0.02799	0.0276	0.02726	0.02677	0.02628	0.02598	0.02556	0.02515	0.02474
3441.88	0.02938	0.02888	0.0286	0.02831	0.02799	0.02759	0.02726	0.02677	0.02628	0.02598	0.02555	0.02514	0.02473
3440.45	0.02938	0.02888	0.02859	0.0283	0.02799	0.02759	0.02726	0.02676	0.02627	0.02597	0.02554	0.02513	0.02473
3439.02	0.02938	0.02888	0.02859	0.0283	0.02799	0.02759	0.02725	0.02676	0.02627	0.02597	0.02554	0.02513	0.02472
3437.59	0.02938	0.02889	0.02858	0.0283	0.02799	0.02759	0.02725	0.02676	0.02626	0.02597	0.02553	0.02512	0.02472
3436.16	0.02938	0.02889	0.02858	0.0283	0.02799	0.02758	0.02725	0.02675	0.02626	0.02597	0.02553	0.02512	0.02471
3434.72	0.02938	0.02889	0.02858	0.02829	0.02799	0.02758	0.02724	0.02675	0.02626	0.02596	0.02552	0.02511	0.02471
3433.29	0.02938	0.0289	0.02858	0.02829	0.02799	0.02757	0.02724	0.02675	0.02625	0.02596	0.02552	0.02511	0.02471
3431.86	0.02938	0.0289	0.02858	0.02829	0.02799	0.02757	0.02724	0.02674	0.02625	0.02596	0.02552	0.02511	0.0247
3430.43	0.02939	0.02891	0.02857	0.02829	0.02798	0.02757	0.02725	0.02674	0.02625	0.02596	0.02551	0.02511	0.0247
3429	0.02939	0.02891	0.02857	0.02829	0.02798	0.02757	0.02725	0.02674	0.02625	0.02596	0.02551	0.02511	0.0247
3427.57	0.02939	0.02892	0.02857	0.02829	0.02798	0.02757	0.02725	0.02673	0.02625	0.02596	0.02551	0.02511	0.02469
3426.14	0.0294	0.02892	0.02857	0.02829	0.02798	0.02757	0.02725	0.02673	0.02625	0.02596	0.02551	0.02511	0.02469
3424.71	0.0294	0.02892	0.02857	0.02829	0.02798	0.02757	0.02725	0.02672	0.02624	0.02596	0.02551	0.02511	0.02469
3423.28	0.0294	0.02893	0.02857	0.02829	0.02798	0.02757	0.02725	0.02672	0.02624	0.02596	0.02551	0.02511	0.02469
3421.85	0.02941	0.02893	0.02857	0.02829	0.02798	0.02757	0.02725	0.02671	0.02624	0.02595	0.02551	0.02511	0.02469
3420.42	0.02941	0.02893	0.02857	0.02829	0.02798	0.02757	0.02725	0.02671	0.02624	0.02595	0.0255	0.0251	0.02469
3418.99	0.02941	0.02893	0.02857	0.02828	0.02797	0.02756	0.02725	0.0267	0.02624	0.02595	0.0255	0.0251	0.02468
3417.56	0.02941	0.02893	0.02857	0.02828	0.02797	0.02756	0.02725	0.0267	0.02624	0.02595	0.0255	0.0251	0.02468
3416.13	0.02941	0.02893	0.02857	0.02828	0.02797	0.02756	0.02724	0.02669	0.02624	0.02595	0.0255	0.02509	0.02468
3414.7	0.02941	0.02894	0.02857	0.02828	0.02797	0.02756	0.02725	0.02669	0.02624	0.02595	0.0255	0.02509	0.02468
3413.27	0.02941	0.02894	0.02857	0.02828	0.02797	0.02756	0.02725	0.02669	0.02624	0.02595	0.0255	0.0251	0.02468
3411.84	0.02941	0.02895	0.02858	0.02829	0.02797	0.02756	0.02726	0.0267	0.02624	0.02596	0.02551	0.0251	0.02468
3410.41	0.02941	0.02895	0.02858	0.02829	0.02797	0.02756	0.02726	0.0267	0.02624	0.02596	0.02551	0.0251	0.02469
3408.98	0.02941	0.02895	0.02858	0.02828	0.02797	0.02756	0.02726	0.0267	0.02624	0.02596	0.02551	0.0251	0.02469
3407.54	0.02941	0.02895	0.02857	0.02828	0.02797	0.02756	0.02727	0.0267	0.02624	0.02596	0.02551	0.0251	0.02469
3406.11	0.02941	0.02895	0.02857	0.02828	0.02796	0.02756	0.02727	0.02669	0.02624	0.02595	0.02551	0.0251	0.02469
3404.68	0.0294	0.02895	0.02857	0.02828	0.02796	0.02756	0.02726	0.02669	0.02623	0.02595	0.0255	0.0251	0.02468
3403.25	0.0294	0.02894	0.02857	0.02828	0.02796	0.02756	0.02726	0.02669	0.02623	0.02594	0.0255	0.02509	0.02468
3401.82	0.0294	0.02894	0.02857	0.02828	0.02795	0.02756	0.02726	0.02668	0.02623	0.02594	0.0255	0.02508	0.02468
3400.39	0.02939	0.02893	0.02857	0.02828	0.02795	0.02756	0.02726	0.02668	0.02623	0.02593	0.0255	0.02508	0.02468
3398.96	0.02939	0.02893	0.02857	0.02828	0.02795	0.02757	0.02726	0.02668	0.02623	0.02593	0.02549	0.02508	0.02468
3397.53	0.02939	0.02892	0.02857	0.02828	0.02795	0.02757	0.02725	0.02668	0.02623	0.02593	0.02549	0.02508	0.02468
3396.1	0.02939	0.02892	0.02857	0.02828	0.02795	0.02757	0.02725	0.02668	0.02623	0.02593	0.02549	0.02507	0.02468
3394.67	0.02939	0.02891	0.02857	0.02828	0.02795	0.02757	0.02725	0.02668	0.02623	0.02593	0.02549	0.02507	0.02468
3393.24	0.02939	0.0289	0.02857	0.02827	0.02794	0.02756	0.02725	0.02668	0.02623	0.02593	0.02549	0.02507	0.02468
3391.81	0.02939	0.02889	0.02857	0.02827	0.02794	0.02756	0.02724	0.02668	0.02623	0.02593	0.02549	0.02507	0.02468
3390.38	0.02938	0.02888	0.02856	0.02826	0.02794	0.02756	0.02724	0.02668	0.02623	0.02592	0.02549	0.02507	0.02468
3388.95	0.02938	0.02888	0.02856	0.02826	0.02794	0.02756	0.02724	0.02668	0.02623	0.02592	0.02549	0.02507	0.02468
3387.52	0.02938	0.02887	0.02856	0.02826	0.02794	0.02756	0.02724	0.02668	0.02623	0.02592	0.02549	0.02507	0.02467
3386.09	0.02938	0.02887	0.02856	0.02826	0.02794	0.02756	0.02724	0.02668	0.02624	0.02592	0.02549	0.02508	0.02467
3384.66	0.02938	0.02887	0.02856	0.02826	0.02794	0.02756	0.02724	0.02668	0.02624	0.02593	0.02549	0.02508	0.02467
3383.23	0.02938	0.02886	0.02856	0.02826	0.02794	0.02756	0.02723	0.02668	0.02625	0.02593	0.02549	0.02508	0.02467
3381.79	0.02938	0.02886	0.02856	0.02827	0.02795	0.02756	0.02723	0.02668	0.02625	0.02593	0.02549	0.02509	0.02467
3380.36	0.02938	0.02886	0.02856	0.02827	0.02795	0.02756	0.02723	0.02668	0.02625	0.02593	0.02549	0.02509	0.02467
3378.93	0.02938	0.02885	0.02856	0.02827	0.02795	0.02757	0.02724	0.02669	0.02625	0.02593	0.0255	0.02509	0.02467
3377.5	0.02939	0.02885	0.02856	0.02828	0.02795	0.02757	0.02724	0.02669	0.02626	0.02593	0.0255	0.02509	0.02467
3376.07	0.02939	0.02885	0.02856	0.02828	0.02795	0.02757	0.02724	0.02669	0.02626	0.02593	0.0255	0.0251	0.02467
3374.64	0.02939	0.02885	0.02856	0.02829	0.02795	0.02757	0.02724	0.02669	0.02626	0.02593	0.0255	0.0251	0.02467
3373.21	0.02939	0.02884	0.02856	0.02829	0.02795	0.02758	0.02724	0.0267	0.02627	0.02593	0.02551	0.02511	0.02467
3371.78	0.02939	0.02884	0.02856	0.02829	0.02795	0.02758	0.02724	0.0267	0.02627	0.02593	0.02551	0.02512	0.02467
3370.35	0.02939	0.02884	0.02856	0.02829	0.02795	0.02758	0.02724	0.0267	0.02628	0.02593	0.02551	0.02513	0.02467
3368.92	0.02938	0.02884	0.02856	0.02829	0.02795	0.02758	0.02724	0.0267	0.02628	0.02593	0.02551	0.02513	0.02467
3367.49	0.02938	0.02884	0.02856	0.02829	0.02794	0.02758	0.02724	0.0267	0.02628	0.02593	0.02551	0.02514	0.02467
3366.06	0.02938	0.02883	0.02856	0.02828	0.02794	0.02758	0.02724	0.02671	0.02628	0.02593	0.02552	0.02514	0.02467
3364.63	0.02938	0.02883	0.02855	0.02828	0.02794	0.02758	0.02724	0.02671	0.02628	0.02593	0.02552	0.02515	0.02468
3363.2	0.02938	0.02883	0.02855	0.02828	0.02794	0.02758	0.02724	0.02671	0.02629	0.02593	0.02552	0.02515	0.02468
3361.77	0.02938	0.02884	0.02855	0.02828	0.02794	0.02758	0.02724	0.02672	0.02629	0.02594	0.02553	0.02516	0.02469
3360.34	0.02938	0.02884	0.02856	0.02828	0.02794	0.02758	0.02724	0.02672	0.02629	0.02594	0.02554	0.02517	0.0247
3358.91	0.02938	0.02884	0.02856	0.02829	0.02794	0.02758	0.02725	0.02673	0.0263	0.02595	0.02555	0.02517	0.02471
3357.48	0.02938	0.02885	0.02857	0.02829	0.02795	0.02759	0.02725	0.02674	0.0263	0.02596	0.02556	0.02518	0.02471
3356.05	0.02938	0.02885	0.02857	0.02829	0.02795	0.02759	0.02726	0.02675	0.02631	0.02597	0.02557	0.02519	0.02472
3354.61	0.02939	0.02886	0.02858	0.0283	0.02795	0.0276	0.02726	0.02676	0.02631	0.02597	0.02558	0.0252	0.02473
3353.18	0.02939	0.02886	0.02858	0.0283	0.02796	0.0276	0.02726	0.02676	0.02632	0.02598	0.02558	0.02521	0.02474
3351.75	0.02939	0.02886	0.02859	0.0283	0.02796	0.0276	0.02726	0.02677	0.02632	0.02599	0.02559	0.02522	0.02475
3350.32	0.02939	0.02886	0.0286	0.02831	0.02797	0.0276	0.02726	0.02678	0.02633	0.02599	0.0256	0.02523	0.02476
3348.89	0.02939	0.02887	0.0286	0.02831	0.02797	0.0276	0.02726	0.02678	0.02633	0.026	0.02561	0.02523	0.02477
3347.46	0.02939	0.02887	0.0286	0.02831	0.02797	0.0276	0.02727	0.02679	0.02634	0.02601	0.02562	0.02524	0.02478
3346.03	0.02939	0.02887	0.0286	0.02831	0.02797	0.0276	0.02726	0.02679	0.02634	0.02601	0.02563	0.02524	0.02478
3344.6	0.02939	0.02886	0.0286	0.02831	0.02797	0.0276	0.02726	0.0268	0.02634	0.02602	0.02563	0.02524	0.02479
3343.17	0.02939	0.02886	0.0286	0.02831	0.02797	0.02759	0.02726	0.0268	0.02635	0.02602	0.02563	0.02525	0.02479
3341.74	0.02939	0.02886	0.02861	0.02831	0.02797	0.02759	0.02726	0.02681	0.02635	0.02603	0.02564	0.02525	0.0248
3340.31	0.02939	0.02886	0.02861	0.02831	0.02798	0.0276	0.02726	0.02682	0.02636	0.02603	0.02564	0.02526	0.02481
3338.88	0.02939	0.02887	0.02862	0.02831	0.02798	0.0276	0.02727	0.02682	0.02636	0.02604	0.02565	0.02527	0.02482
3337.45	0.02939	0.02888	0.02863	0.02831	0.02799	0.02761	0.02728	0.02683	0.02637	0.02605	0.02566	0.02528	0.02483
3336.02	0.02939	0.02888	0.02863	0.02831	0.02799	0.02762	0.02728	0.02684	0.02638	0.02606	0.02567	0.02529	0.02485
3334.59	0.0294	0.02888	0.02864	0.02832	0.028	0.02763	0.02729	0.02684	0.02639	0.02607	0.02568	0.0253	0.02486
3333.16	0.02939	0.02889	0.02864	0.02832	0.028	0.02763	0.02729	0.02684	0.02639	0.02608	0.02568	0.0253	0.02487
3331.73	0.02939	0.02889	0.02864	0.02832	0.028	0.02764	0.0273	0.02684	0.02639	0.02608	0.02569	0.02531	0.02487
3330.3	0.02939	0.02889	0.02865	0.02832	0.028	0.02764	0.0273	0.02684	0.0264	0.02609	0.02569	0.02531	0.02488
3328.86	0.02939	0.02889	0.02865	0.02833	0.028	0.02765	0.02731	0.02684	0.0264	0.0261	0.0257	0.02532	0.02489
3327.43	0.02938	0.02889	0.02865	0.02833	0.028	0.02765	0.02731	0.02685	0.02641	0.02611	0.0257	0.02532	0.02489
3326	0.02938	0.02888	0.02866	0.02833	0.02801	0.02765	0.02731	0.02685	0.02641	0.02611	0.0257	0.02532	0.0249
3324.57	0.02938	0.02888	0.02866	0.02833	0.02801	0.02766	0.02732	0.02685	0.02641	0.02612	0.0257	0.02532	0.02491
3323.14	0.02938	0.02888	0.02866	0.02834	0.02801	0.02766	0.02732	0.02685	0.02642	0.02612	0.02571	0.02533	0.02491
3321.71	0.02938	0.02888	0.02866	0.02834	0.02802	0.02767	0.02732	0.02686	0.02642	0.02612	0.02571	0.02533	0.02492
3320.28	0.02938	0.02888	0.02866	0.02834	0.02802	0.02767	0.02733	0.02686	0.02643	0.02613	0.02572	0.02534	0.02492
3318.85	0.02938	0.02888	0.02867	0.02834	0.02802	0.02767	0.02733	0.02686	0.02644	0.02613	0.02573	0.02534	0.02493
3317.42	0.02938	0.02888	0.02867	0.02835	0.02803	0.02768	0.02733	0.02687	0.02644	0.02614	0.02573	0.02535	0.02494
3315.99	0.02938	0.02888	0.02867	0.02835	0.02803	0.02768	0.02734	0.02687	0.02645	0.02615	0.02574	0.02536	0.02494
3314.56	0.02938	0.02888	0.02867	0.02835	0.02803	0.02769	0.02734	0.02687	0.02645	0.02615	0.02574	0.02536	0.02495
3313.13	0.02938	0.02888	0.02867	0.02835	0.02803	0.02769	0.02734	0.02688	0.02645	0.02616	0.02574	0.02537	0.02495
3311.7	0.02937	0.02889	0.02867	0.02835	0.02803	0.02769	0.02734	0.02688	0.02646	0.02617	0.02575	0.02537	0.02496
3310.27	0.02937	0.02889	0.02867	0.02836	0.02803	0.0277	0.02734	0.02688	0.02647	0.02617	0.02575	0.02538	0.02497
3308.84	0.02937	0.02889	0.02867	0.02837	0.02803	0.0277	0.02734	0.02689	0.02647	0.02618	0.02576	0.02538	0.02498
3307.41	0.02937	0.0289	0.02867	0.02837	0.02804	0.02771	0.02735	0.0269	0.02648	0.02619	0.02577	0.02539	0.02498
3305.98	0.02937	0.0289	0.02867	0.02838	0.02804	0.02772	0.02735	0.0269	0.02649	0.02619	0.02578	0.02539	0.02499
3304.55	0.02937	0.02891	0.02867	0.02838	0.02804	0.02772	0.02736	0.02691	0.0265	0.0262	0.02578	0.0254	0.025
3303.12	0.02937	0.02892	0.02868	0.02839	0.02804	0.02773	0.02736	0.02691	0.02651	0.02621	0.02579	0.0254	0.025
3301.68	0.02937	0.02892	0.02868	0.02839	0.02804	0.02773	0.02737	0.02691	0.02651	0.02621	0.02579	0.02541	0.02501
3300.25	0.02937	0.02892	0.02868	0.02839	0.02804	0.02774	0.02737	0.02692	0.02652	0.02622	0.0258	0.02541	0.02502
3298.82	0.02937	0.02893	0.02868	0.0284	0.02805	0.02774	0.02738	0.02692	0.02652	0.02622	0.02581	0.02542	0.02502
3297.39	0.02937	0.02893	0.02868	0.0284	0.02805	0.02774	0.02738	0.02692	0.02653	0.02623	0.02581	0.02542	0.02503
3295.96	0.02937	0.02893	0.02869	0.0284	0.02805	0.02775	0.02738	0.02693	0.02653	0.02623	0.02582	0.02543	0.02503
3294.53	0.02937	0.02894	0.02869	0.0284	0.02805	0.02775	0.02739	0.02693	0.02653	0.02623	0.02583	0.02543	0.02504
3293.1	0.02936	0.02894	0.02869	0.0284	0.02805	0.02776	0.02739	0.02693	0.02654	0.02624	0.02584	0.02543	0.02504
3291.67	0.02936	0.02895	0.02869	0.0284	0.02806	0.02776	0.02739	0.02694	0.02654	0.02624	0.02584	0.02544	0.02505
3290.24	0.02936	0.02895	0.02869	0.02841	0.02806	0.02776	0.02739	0.02694	0.02655	0.02625	0.02585	0.02544	0.02506
3288.81	0.02936	0.02895	0.02869	0.02841	0.02806	0.02776	0.0274	0.02694	0.02655	0.02625	0.02586	0.02544	0.02506
3287.38	0.02936	0.02895	0.02869	0.02841	0.02807	0.02777	0.0274	0.02695	0.02656	0.02625	0.02587	0.02545	0.02507
3285.95	0.02936	0.02896	0.0287	0.02842	0.02807	0.02777	0.02741	0.02696	0.02657	0.02626	0.02587	0.02545	0.02508
3284.52	0.02936	0.02896	0.0287	0.02842	0.02808	0.02777	0.02741	0.02697	0.02657	0.02627	0.02588	0.02546	0.02508
3283.09	0.02936	0.02897	0.02871	0.02843	0.02808	0.02778	0.02742	0.02697	0.02658	0.02627	0.02589	0.02547	0.02509
3281.66	0.02936	0.02897	0.02872	0.02843	0.02809	0.02778	0.02742	0.02698	0.02659	0.02628	0.0259	0.02548	0.0251
3280.23	0.02936	0.02898	0.02872	0.02843	0.02809	0.02778	0.02743	0.02699	0.02659	0.02629	0.02591	0.02548	0.02511
3278.8	0.02936	0.02898	0.02872	0.02843	0.0281	0.02778	0.02744	0.027	0.0266	0.02629	0.02592	0.02549	0.02511
3277.37	0.02936	0.02898	0.02872	0.02844	0.0281	0.02778	0.02744	0.027	0.0266	0.02629	0.02593	0.02549	0.02512
3275.93	0.02936	0.02898	0.02872	0.02844	0.02811	0.02779	0.02744	0.02701	0.0266	0.0263	0.02593	0.0255	0.02512
3274.5	0.02936	0.02898	0.02872	0.02844	0.02811	0.02779	0.02744	0.02701	0.02661	0.0263	0.02594	0.0255	0.02513
3273.07	0.02936	0.02898	0.02872	0.02844	0.02811	0.02779	0.02745	0.02702	0.02661	0.0263	0.02594	0.0255	0.02513
3271.64	0.02936	0.02898	0.02872	0.02844	0.02811	0.02779	0.02745	0.02702	0.02662	0.02631	0.02595	0.02551	0.02513
3270.21	0.02936	0.02898	0.02872	0.02844	0.02811	0.0278	0.02746	0.02702	0.02662	0.02631	0.02595	0.02552	0.02514
3268.78	0.02936	0.02898	0.02872	0.02844	0.02812	0.0278	0.02746	0.02702	0.02663	0.02631	0.02595	0.02553	0.02514
3267.35	0.02936	0.02899	0.02872	0.02844	0.02812	0.02781	0.02747	0.02703	0.02663	0.02632	0.02596	0.02553	0.02515
3265.92	0.02936	0.02899	0.02873	0.02845	0.02813	0.02781	0.02747	0.02703	0.02664	0.02632	0.02597	0.02554	0.02515
3264.49	0.02937	0.029	0.02873	0.02845	0.02814	0.02782	0.02748	0.02704	0.02664	0.02633	0.02597	0.02556	0.02516
3263.06	0.02937	0.029	0.02874	0.02845	0.02814	0.02783	0.02748	0.02704	0.02665	0.02634	0.02598	0.02557	0.02517
3261.63	0.02937	0.02901	0.02874	0.02846	0.02815	0.02784	0.02749	0.02705	0.02666	0.02635	0.02599	0.02558	0.02518
3260.2	0.02938	0.02901	0.02874	0.02846	0.02815	0.02784	0.02749	0.02705	0.02666	0.02636	0.026	0.02558	0.02519
3258.77	0.02938	0.029	0.02875	0.02846	0.02815	0.02785	0.0275	0.02706	0.02667	0.02636	0.026	0.02559	0.02519
3257.34	0.02938	0.029	0.02875	0.02847	0.02815	0.02785	0.0275	0.02706	0.02667	0.02637	0.02601	0.0256	0.0252
3255.91	0.02937	0.029	0.02874	0.02847	0.02815	0.02786	0.02751	0.02706	0.02667	0.02637	0.02601	0.02561	0.0252
3254.48	0.02937	0.029	0.02874	0.02847	0.02815	0.02786	0.02751	0.02707	0.02668	0.02637	0.02601	0.02561	0.0252
3253.05	0.02937	0.029	0.02874	0.02847	0.02816	0.02787	0.02751	0.02707	0.02668	0.02638	0.02601	0.02562	0.02521
3251.62	0.02937	0.029	0.02875	0.02847	0.02816	0.02787	0.02751	0.02708	0.02669	0.02638	0.02602	0.02563	0.02521
3250.19	0.02937	0.029	0.02875	0.02848	0.02816	0.02788	0.02751	0.02708	0.02669	0.02639	0.02602	0.02564	0.02522
3248.75	0.02938	0.02901	0.02875	0.02848	0.02816	0.02788	0.02752	0.02709	0.0267	0.02639	0.02603	0.02565	0.02522
3247.32	0.02938	0.02901	0.02875	0.02849	0.02817	0.02789	0.02752	0.02709	0.0267	0.02639	0.02604	0.02566	0.02523
3245.89	0.02938	0.02901	0.02875	0.02849	0.02817	0.02789	0.02752	0.0271	0.02671	0.0264	0.02605	0.02567	0.02524
3244.46	0.02938	0.02901	0.02876	0.02849	0.02817	0.02789	0.02753	0.02711	0.02671	0.0264	0.02605	0.02568	0.02525
3243.03	0.02938	0.02901	0.02876	0.02849	0.02817	0.02789	0.02753	0.02712	0.02672	0.02641	0.02606	0.02569	0.02526
3241.6	0.02938	0.02901	0.02876	0.0285	0.02817	0.02789	0.02753	0.02712	0.02672	0.02642	0.02606	0.0257	0.02527
3240.17	0.02938	0.02901	0.02876	0.0285	0.02817	0.0279	0.02753	0.02713	0.02673	0.02643	0.02607	0.02571	0.02527
3238.74	0.02938	0.02901	0.02876	0.0285	0.02817	0.0279	0.02752	0.02714	0.02674	0.02643	0.02607	0.02571	0.02528
3237.31	0.02937	0.02901	0.02877	0.0285	0.02818	0.0279	0.02753	0.02714	0.02675	0.02644	0.02608	0.02572	0.02529
3235.88	0.02937	0.02901	0.02877	0.0285	0.02818	0.0279	0.02753	0.02715	0.02675	0.02645	0.02608	0.02573	0.0253
3234.45	0.02937	0.02902	0.02877	0.0285	0.02818	0.02791	0.02753	0.02716	0.02676	0.02646	0.02609	0.02574	0.02532
3233.02	0.02937	0.02902	0.02877	0.02851	0.02819	0.02791	0.02754	0.02717	0.02677	0.02647	0.0261	0.02575	0.02533
3231.59	0.02937	0.02903	0.02878	0.02851	0.02819	0.02792	0.02755	0.02717	0.02678	0.02648	0.02611	0.02576	0.02534
3230.16	0.02937	0.02903	0.02878	0.02851	0.0282	0.02792	0.02755	0.02718	0.02679	0.02649	0.02612	0.02577	0.02535
3228.73	0.02937	0.02903	0.02879	0.02851	0.0282	0.02793	0.02755	0.02719	0.0268	0.02649	0.02612	0.02577	0.02536
3227.3	0.02937	0.02904	0.02879	0.02851	0.0282	0.02793	0.02756	0.0272	0.02681	0.0265	0.02613	0.02578	0.02537
3225.87	0.02937	0.02904	0.0288	0.02851	0.02821	0.02794	0.02756	0.02721	0.02682	0.02651	0.02614	0.02579	0.02538
3224.44	0.02938	0.02904	0.0288	0.02852	0.02822	0.02794	0.02757	0.02721	0.02683	0.02652	0.02615	0.0258	0.0254
3223	0.02938	0.02904	0.02881	0.02852	0.02822	0.02795	0.02757	0.02722	0.02684	0.02653	0.02616	0.02581	0.02541
3221.57	0.02938	0.02905	0.02881	0.02853	0.02823	0.02795	0.02758	0.02723	0.02685	0.02653	0.02617	0.02582	0.02543
3220.14	0.02938	0.02905	0.02882	0.02853	0.02824	0.02796	0.02758	0.02724	0.02686	0.02654	0.02618	0.02583	0.02544
3218.71	0.02938	0.02905	0.02882	0.02854	0.02824	0.02796	0.02759	0.02725	0.02687	0.02655	0.02619	0.02584	0.02546
3217.28	0.02938	0.02906	0.02883	0.02854	0.02825	0.02797	0.0276	0.02725	0.02688	0.02655	0.0262	0.02585	0.02547
3215.85	0.02937	0.02906	0.02883	0.02854	0.02825	0.02797	0.0276	0.02726	0.02689	0.02656	0.02621	0.02586	0.02548
3214.42	0.02937	0.02905	0.02883	0.02855	0.02825	0.02797	0.0276	0.02726	0.0269	0.02656	0.02622	0.02587	0.02549
3212.99	0.02936	0.02905	0.02884	0.02855	0.02826	0.02798	0.02761	0.02727	0.0269	0.02657	0.02622	0.02588	0.02551
3211.56	0.02936	0.02906	0.02884	0.02855	0.02826	0.02798	0.02761	0.02728	0.02691	0.02657	0.02623	0.02589	0.02552
3210.13	0.02936	0.02906	0.02885	0.02856	0.02827	0.02799	0.02762	0.02728	0.02692	0.02658	0.02624	0.0259	0.02554
3208.7	0.02936	0.02906	0.02885	0.02856	0.02828	0.02799	0.02763	0.02729	0.02694	0.02659	0.02626	0.02591	0.02556
3207.27	0.02936	0.02907	0.02886	0.02857	0.02828	0.028	0.02763	0.0273	0.02695	0.0266	0.02627	0.02592	0.02558
3205.84	0.02935	0.02907	0.02886	0.02857	0.02829	0.028	0.02764	0.02731	0.02696	0.02661	0.02628	0.02593	0.02559
3204.41	0.02935	0.02907	0.02886	0.02857	0.02829	0.02801	0.02765	0.02731	0.02697	0.02662	0.02629	0.02594	0.02561
3202.98	0.02935	0.02907	0.02887	0.02858	0.0283	0.02801	0.02765	0.02732	0.02698	0.02663	0.0263	0.02595	0.02562
3201.55	0.02935	0.02907	0.02887	0.02858	0.02831	0.02802	0.02766	0.02733	0.02699	0.02664	0.02631	0.02596	0.02564
3200.12	0.02935	0.02907	0.02887	0.02858	0.02831	0.02802	0.02766	0.02733	0.02701	0.02665	0.02632	0.02597	0.02565
3198.69	0.02935	0.02907	0.02887	0.02859	0.02832	0.02803	0.02767	0.02734	0.02702	0.02666	0.02633	0.02599	0.02567
3197.26	0.02935	0.02908	0.02887	0.02859	0.02832	0.02804	0.02768	0.02734	0.02703	0.02667	0.02634	0.026	0.02568
3195.82	0.02935	0.02908	0.02888	0.0286	0.02833	0.02805	0.02769	0.02735	0.02704	0.02668	0.02636	0.02601	0.0257
3194.39	0.02935	0.02908	0.02888	0.0286	0.02834	0.02805	0.02769	0.02736	0.02706	0.0267	0.02637	0.02603	0.02572
3192.96	0.02935	0.02909	0.02889	0.02861	0.02835	0.02806	0.0277	0.02737	0.02707	0.02671	0.02638	0.02604	0.02573
3191.53	0.02936	0.02909	0.0289	0.02861	0.02836	0.02807	0.02771	0.02738	0.02708	0.02672	0.0264	0.02606	0.02575
3190.1	0.02936	0.02909	0.0289	0.02862	0.02837	0.02808	0.02772	0.02739	0.02709	0.02673	0.02641	0.02607	0.02577
3188.67	0.02936	0.0291	0.02891	0.02862	0.02837	0.02808	0.02772	0.0274	0.0271	0.02674	0.02643	0.02609	0.02578
3187.24	0.02936	0.0291	0.02892	0.02863	0.02838	0.02809	0.02773	0.0274	0.02711	0.02676	0.02644	0.0261	0.02579
3185.81	0.02936	0.0291	0.02892	0.02863	0.02838	0.0281	0.02774	0.02741	0.02712	0.02677	0.02645	0.02611	0.02581
3184.38	0.02936	0.0291	0.02893	0.02863	0.02839	0.0281	0.02774	0.02742	0.02713	0.02678	0.02647	0.02612	0.02582
3182.95	0.02936	0.02911	0.02893	0.02864	0.02839	0.02811	0.02775	0.02742	0.02715	0.02679	0.02648	0.02614	0.02584
3181.52	0.02937	0.02911	0.02894	0.02865	0.0284	0.02812	0.02776	0.02743	0.02716	0.0268	0.02649	0.02615	0.02585
3180.09	0.02937	0.02911	0.02894	0.02865	0.02841	0.02813	0.02777	0.02744	0.02717	0.02681	0.02651	0.02616	0.02586
3178.66	0.02937	0.02912	0.02894	0.02866	0.02841	0.02813	0.02778	0.02745	0.02718	0.02683	0.02652	0.02618	0.02588
3177.23	0.02937	0.02912	0.02895	0.02867	0.02842	0.02814	0.02779	0.02746	0.02719	0.02684	0.02653	0.02619	0.02589
3175.8	0.02937	0.02913	0.02896	0.02867	0.02843	0.02815	0.0278	0.02747	0.0272	0.02685	0.02655	0.02621	0.0259
3174.37	0.02937	0.02913	0.02896	0.02868	0.02843	0.02816	0.0278	0.02748	0.02721	0.02686	0.02656	0.02623	0.02592
3172.94	0.02937	0.02913	0.02897	0.02868	0.02844	0.02816	0.02781	0.02749	0.02722	0.02687	0.02657	0.02624	0.02593
3171.51	0.02937	0.02913	0.02897	0.02869	0.02844	0.02816	0.02782	0.0275	0.02724	0.02689	0.02658	0.02626	0.02594
3170.07	0.02937	0.02914	0.02898	0.02869	0.02845	0.02817	0.02782	0.02751	0.02725	0.0269	0.02659	0.02627	0.02595
3168.64	0.02937	0.02914	0.02898	0.0287	0.02845	0.02818	0.02783	0.02752	0.02726	0.02691	0.0266	0.02629	0.02597
3167.21	0.02937	0.02914	0.02898	0.0287	0.02845	0.02818	0.02783	0.02753	0.02726	0.02692	0.02662	0.0263	0.02598
3165.78	0.02937	0.02914	0.02898	0.0287	0.02846	0.02819	0.02784	0.02753	0.02727	0.02693	0.02663	0.02631	0.02599
3164.35	0.02937	0.02914	0.02899	0.0287	0.02846	0.0282	0.02785	0.02754	0.02728	0.02694	0.02664	0.02632	0.026
3162.92	0.02937	0.02915	0.02899	0.02871	0.02847	0.0282	0.02785	0.02755	0.02729	0.02695	0.02665	0.02634	0.02602
3161.49	0.02937	0.02915	0.02899	0.02871	0.02847	0.02821	0.02786	0.02756	0.02729	0.02696	0.02666	0.02635	0.02603
3160.06	0.02937	0.02915	0.02899	0.02871	0.02848	0.02822	0.02787	0.02757	0.0273	0.02697	0.02667	0.02636	0.02604
3158.63	0.02937	0.02915	0.029	0.02872	0.02848	0.02822	0.02787	0.02757	0.02731	0.02699	0.02668	0.02637	0.02605
3157.2	0.02937	0.02916	0.029	0.02872	0.02848	0.02823	0.02788	0.02758	0.02731	0.027	0.02669	0.02638	0.02606
3155.77	0.02937	0.02916	0.029	0.02873	0.02848	0.02824	0.02788	0.02759	0.02732	0.02701	0.0267	0.02639	0.02607
3154.34	0.02937	0.02916	0.02901	0.02873	0.02849	0.02825	0.02788	0.02759	0.02733	0.02702	0.02671	0.02639	0.02608
3152.91	0.02937	0.02917	0.02901	0.02873	0.02849	0.02825	0.02789	0.0276	0.02733	0.02702	0.02672	0.0264	0.02609
3151.48	0.02936	0.02917	0.02901	0.02874	0.0285	0.02825	0.02789	0.0276	0.02734	0.02703	0.02673	0.02641	0.0261
3150.05	0.02936	0.02917	0.02902	0.02874	0.0285	0.02826	0.02789	0.02761	0.02735	0.02704	0.02673	0.02642	0.02611
3148.62	0.02936	0.02917	0.02902	0.02875	0.02851	0.02826	0.0279	0.02761	0.02735	0.02705	0.02674	0.02643	0.02612
3147.19	0.02936	0.02918	0.02902	0.02875	0.02851	0.02827	0.0279	0.02762	0.02735	0.02706	0.02675	0.02643	0.02613
3145.76	0.02936	0.02918	0.02902	0.02876	0.02851	0.02827	0.0279	0.02762	0.02736	0.02706	0.02676	0.02644	0.02613
3144.33	0.02935	0.02918	0.02902	0.02876	0.02851	0.02828	0.02791	0.02762	0.02736	0.02707	0.02676	0.02645	0.02614
3142.89	0.02935	0.02918	0.02902	0.02876	0.02851	0.02828	0.02791	0.02762	0.02737	0.02707	0.02676	0.02645	0.02615
3141.46	0.02934	0.02918	0.02903	0.02876	0.02852	0.02828	0.02791	0.02762	0.02737	0.02707	0.02677	0.02646	0.02616
3140.03	0.02934	0.02918	0.02903	0.02876	0.02852	0.02828	0.02791	0.02763	0.02738	0.02708	0.02677	0.02646	0.02616
3138.6	0.02934	0.02918	0.02903	0.02877	0.02852	0.02829	0.02792	0.02763	0.02738	0.02708	0.02678	0.02647	0.02617
3137.17	0.02934	0.02919	0.02903	0.02877	0.02852	0.02829	0.02792	0.02764	0.02739	0.02709	0.02678	0.02648	0.02618
3135.74	0.02934	0.02919	0.02903	0.02877	0.02853	0.02829	0.02792	0.02765	0.0274	0.02709	0.02679	0.02648	0.02619
3134.31	0.02934	0.02919	0.02903	0.02878	0.02853	0.0283	0.02793	0.02765	0.02741	0.0271	0.02679	0.02649	0.0262
3132.88	0.02934	0.02919	0.02904	0.02878	0.02854	0.0283	0.02793	0.02766	0.02741	0.02711	0.0268	0.02649	0.0262
3131.45	0.02934	0.0292	0.02904	0.02878	0.02855	0.02831	0.02793	0.02766	0.02742	0.02711	0.0268	0.0265	0.02621
3130.02	0.02933	0.0292	0.02904	0.02879	0.02855	0.02831	0.02794	0.02766	0.02743	0.02712	0.02681	0.02651	0.02622
3128.59	0.02933	0.0292	0.02904	0.02879	0.02856	0.02831	0.02794	0.02767	0.02744	0.02713	0.02682	0.02651	0.02622
3127.16	0.02934	0.0292	0.02904	0.02879	0.02856	0.02831	0.02795	0.02768	0.02745	0.02713	0.02683	0.02652	0.02623
3125.73	0.02934	0.0292	0.02905	0.0288	0.02857	0.02832	0.02795	0.02768	0.02745	0.02714	0.02684	0.02653	0.02624
3124.3	0.02934	0.0292	0.02905	0.0288	0.02857	0.02832	0.02795	0.02769	0.02746	0.02715	0.02685	0.02654	0.02624
3122.87	0.02934	0.02921	0.02905	0.0288	0.02858	0.02833	0.02796	0.0277	0.02746	0.02715	0.02685	0.02654	0.02625
3121.44	0.02934	0.02921	0.02906	0.0288	0.02858	0.02833	0.02796	0.0277	0.02747	0.02716	0.02686	0.02655	0.02626
3120.01	0.02934	0.02921	0.02906	0.0288	0.02859	0.02834	0.02796	0.02771	0.02748	0.02716	0.02687	0.02656	0.02626
3118.58	0.02934	0.02921	0.02906	0.0288	0.02859	0.02834	0.02796	0.02772	0.02748	0.02717	0.02687	0.02657	0.02627
3117.15	0.02934	0.02922	0.02907	0.02881	0.02859	0.02834	0.02797	0.02772	0.02749	0.02718	0.02688	0.02657	0.02628
3115.71	0.02934	0.02922	0.02907	0.02881	0.0286	0.02835	0.02797	0.02773	0.0275	0.02718	0.02689	0.02658	0.02629
3114.28	0.02934	0.02922	0.02908	0.02881	0.02861	0.02835	0.02797	0.02774	0.0275	0.02719	0.0269	0.02659	0.02629
3112.85	0.02934	0.02922	0.02908	0.02882	0.02861	0.02836	0.02798	0.02774	0.02751	0.0272	0.0269	0.0266	0.0263
3111.42	0.02935	0.02922	0.02909	0.02882	0.02861	0.02836	0.02798	0.02775	0.02751	0.0272	0.02691	0.0266	0.0263
3109.99	0.02935	0.02922	0.02909	0.02882	0.02861	0.02837	0.02798	0.02775	0.02752	0.02721	0.02691	0.02661	0.02631
3108.56	0.02935	0.02923	0.02909	0.02882	0.02862	0.02837	0.02799	0.02776	0.02753	0.02722	0.02692	0.02661	0.02631
3107.13	0.02935	0.02923	0.0291	0.02882	0.02862	0.02838	0.02799	0.02776	0.02754	0.02722	0.02692	0.02662	0.02632
3105.7	0.02935	0.02923	0.0291	0.02883	0.02863	0.02838	0.028	0.02777	0.02754	0.02723	0.02693	0.02663	0.02633
3104.27	0.02935	0.02923	0.0291	0.02883	0.02863	0.02839	0.028	0.02778	0.02755	0.02724	0.02694	0.02664	0.02633
3102.84	0.02935	0.02923	0.02911	0.02883	0.02863	0.02839	0.028	0.02778	0.02756	0.02724	0.02694	0.02665	0.02634
3101.41	0.02935	0.02923	0.02911	0.02883	0.02864	0.0284	0.02801	0.02779	0.02757	0.02725	0.02695	0.02665	0.02635
3099.98	0.02935	0.02923	0.02911	0.02884	0.02864	0.0284	0.02801	0.0278	0.02758	0.02726	0.02695	0.02666	0.02636
3098.55	0.02935	0.02923	0.02911	0.02884	0.02864	0.0284	0.02801	0.0278	0.02758	0.02726	0.02695	0.02667	0.02636
3097.12	0.02935	0.02923	0.02911	0.02884	0.02864	0.02841	0.02802	0.02781	0.02759	0.02727	0.02696	0.02667	0.02637
3095.69	0.02935	0.02923	0.02911	0.02884	0.02864	0.02841	0.02802	0.02781	0.02759	0.02727	0.02696	0.02667	0.02637
3094.26	0.02935	0.02923	0.02911	0.02884	0.02864	0.02842	0.02802	0.02781	0.02759	0.02728	0.02696	0.02667	0.02638
3092.83	0.02935	0.02923	0.02911	0.02884	0.02864	0.02842	0.02802	0.02781	0.0276	0.02728	0.02697	0.02668	0.02638
3091.4	0.02935	0.02923	0.02911	0.02884	0.02864	0.02843	0.02802	0.02782	0.0276	0.02729	0.02698	0.02668	0.02639
3089.96	0.02935	0.02923	0.02911	0.02885	0.02864	0.02843	0.02802	0.02782	0.0276	0.02729	0.02698	0.02669	0.0264
3088.53	0.02935	0.02923	0.02911	0.02885	0.02865	0.02843	0.02802	0.02782	0.0276	0.0273	0.02699	0.02669	0.0264
3087.1	0.02934	0.02924	0.02911	0.02885	0.02865	0.02844	0.02803	0.02783	0.02761	0.0273	0.02699	0.02669	0.02641
3085.67	0.02934	0.02924	0.02912	0.02885	0.02865	0.02844	0.02803	0.02783	0.02761	0.02731	0.027	0.0267	0.02642
3084.24	0.02934	0.02924	0.02912	0.02886	0.02866	0.02844	0.02803	0.02783	0.02762	0.02731	0.027	0.0267	0.02642
3082.81	0.02934	0.02924	0.02912	0.02886	0.02866	0.02845	0.02804	0.02783	0.02762	0.02732	0.02701	0.02671	0.02643
3081.38	0.02934	0.02924	0.02912	0.02886	0.02866	0.02845	0.02804	0.02783	0.02763	0.02732	0.02701	0.02671	0.02644
3079.95	0.02934	0.02924	0.02912	0.02886	0.02867	0.02845	0.02804	0.02783	0.02763	0.02732	0.02702	0.02672	0.02644
3078.52	0.02934	0.02924	0.02912	0.02886	0.02867	0.02845	0.02804	0.02783	0.02763	0.02733	0.02702	0.02672	0.02644
3077.09	0.02934	0.02924	0.02912	0.02886	0.02867	0.02845	0.02804	0.02782	0.02763	0.02733	0.02703	0.02672	0.02645
3075.66	0.02934	0.02924	0.02912	0.02886	0.02867	0.02845	0.02804	0.02782	0.02764	0.02733	0.02703	0.02673	0.02645
3074.23	0.02933	0.02923	0.02911	0.02886	0.02867	0.02845	0.02804	0.02782	0.02764	0.02733	0.02703	0.02673	0.02645
3072.8	0.02933	0.02923	0.02911	0.02886	0.02867	0.02845	0.02804	0.02782	0.02764	0.02733	0.02704	0.02673	0.02646
3071.37	0.02933	0.02923	0.02911	0.02886	0.02867	0.02845	0.02804	0.02782	0.02764	0.02733	0.02704	0.02673	0.02646
3069.94	0.02933	0.02924	0.02911	0.02886	0.02867	0.02845	0.02804	0.02782	0.02764	0.02733	0.02704	0.02674	0.02647
3068.51	0.02933	0.02924	0.02911	0.02886	0.02868	0.02845	0.02805	0.02782	0.02765	0.02734	0.02705	0.02674	0.02647
3067.08	0.02933	0.02924	0.02911	0.02887	0.02868	0.02845	0.02805	0.02783	0.02765	0.02734	0.02705	0.02674	0.02648
3065.65	0.02933	0.02924	0.02911	0.02887	0.02868	0.02845	0.02805	0.02783	0.02766	0.02734	0.02706	0.02675	0.02649
3064.22	0.02933	0.02924	0.02911	0.02887	0.02869	0.02845	0.02806	0.02783	0.02766	0.02734	0.02706	0.02675	0.02649
3062.78	0.02933	0.02924	0.02911	0.02887	0.02869	0.02845	0.02806	0.02784	0.02766	0.02735	0.02707	0.02676	0.0265
3061.35	0.02933	0.02925	0.02911	0.02888	0.02869	0.02845	0.02806	0.02784	0.02767	0.02735	0.02707	0.02676	0.0265
3059.92	0.02933	0.02924	0.02911	0.02888	0.02869	0.02845	0.02806	0.02784	0.02767	0.02735	0.02708	0.02676	0.0265
3058.49	0.02933	0.02925	0.02911	0.02888	0.0287	0.02845	0.02807	0.02784	0.02767	0.02735	0.02708	0.02677	0.02651
3057.06	0.02933	0.02925	0.02911	0.02888	0.0287	0.02845	0.02807	0.02784	0.02767	0.02735	0.02708	0.02677	0.02651
3055.63	0.02933	0.02925	0.02911	0.02888	0.0287	0.02845	0.02807	0.02784	0.02767	0.02735	0.02709	0.02677	0.02651
3054.2	0.02933	0.02925	0.02912	0.02888	0.0287	0.02845	0.02807	0.02784	0.02767	0.02735	0.02709	0.02677	0.02652
3052.77	0.02933	0.02926	0.02912	0.02888	0.0287	0.02845	0.02807	0.02785	0.02767	0.02735	0.02709	0.02678	0.02652
3051.34	0.02933	0.02926	0.02912	0.02888	0.0287	0.02845	0.02807	0.02785	0.02767	0.02736	0.0271	0.02678	0.02653
3049.91	0.02933	0.02926	0.02912	0.02888	0.0287	0.02845	0.02807	0.02786	0.02768	0.02736	0.0271	0.02679	0.02653
3048.48	0.02933	0.02927	0.02912	0.02888	0.0287	0.02845	0.02807	0.02786	0.02768	0.02736	0.0271	0.02679	0.02654
3047.05	0.02933	0.02927	0.02912	0.02888	0.0287	0.02845	0.02808	0.02786	0.02769	0.02737	0.0271	0.0268	0.02654
3045.62	0.02934	0.02927	0.02912	0.02888	0.0287	0.02845	0.02808	0.02787	0.02769	0.02737	0.02711	0.02681	0.02654
3044.19	0.02934	0.02927	0.02912	0.02888	0.0287	0.02845	0.02808	0.02787	0.02769	0.02738	0.02711	0.02681	0.02655
3042.76	0.02934	0.02927	0.02913	0.02889	0.0287	0.02845	0.02808	0.02787	0.0277	0.02738	0.02711	0.02682	0.02655
3041.33	0.02934	0.02927	0.02913	0.02889	0.02871	0.02846	0.02808	0.02787	0.0277	0.02738	0.02712	0.02682	0.02655
3039.9	0.02934	0.02928	0.02913	0.02889	0.02871	0.02846	0.02808	0.02788	0.0277	0.02739	0.02712	0.02683	0.02656
3038.47	0.02934	0.02928	0.02914	0.02889	0.02871	0.02846	0.02809	0.02788	0.02771	0.02739	0.02712	0.02683	0.02656
3037.03	0.02934	0.02928	0.02914	0.02889	0.02871	0.02846	0.02809	0.02788	0.02771	0.02739	0.02712	0.02684	0.02656
3035.6	0.02935	0.02928	0.02914	0.0289	0.02871	0.02847	0.02809	0.02789	0.02771	0.02739	0.02712	0.02684	0.02657
3034.17	0.02935	0.02928	0.02914	0.0289	0.02871	0.02847	0.02809	0.02789	0.02772	0.0274	0.02713	0.02685	0.02657
3032.74	0.02935	0.02928	0.02915	0.0289	0.02871	0.02847	0.0281	0.02789	0.02772	0.0274	0.02713	0.02685	0.02658
3031.31	0.02935	0.02928	0.02915	0.0289	0.02871	0.02848	0.0281	0.02789	0.02772	0.0274	0.02713	0.02685	0.02658
3029.88	0.02935	0.02928	0.02915	0.0289	0.02871	0.02848	0.0281	0.02789	0.02773	0.02741	0.02713	0.02686	0.02658
3028.45	0.02935	0.02929	0.02915	0.0289	0.02871	0.02848	0.0281	0.02789	0.02773	0.02741	0.02713	0.02686	0.02658
3027.02	0.02935	0.02929	0.02915	0.0289	0.02871	0.02848	0.02811	0.0279	0.02773	0.02741	0.02713	0.02686	0.02658
3025.59	0.02935	0.02929	0.02915	0.02891	0.02871	0.02849	0.02811	0.0279	0.02773	0.02742	0.02713	0.02686	0.02659
3024.16	0.02935	0.02929	0.02915	0.02891	0.02871	0.02849	0.02811	0.0279	0.02773	0.02742	0.02713	0.02686	0.02659
3022.73	0.02935	0.02929	0.02915	0.02891	0.02871	0.02849	0.02811	0.0279	0.02773	0.02743	0.02713	0.02686	0.02659
3021.3	0.02935	0.02929	0.02915	0.02891	0.02871	0.02849	0.02811	0.02791	0.02773	0.02743	0.02713	0.02686	0.02659
3019.87	0.02935	0.02929	0.02915	0.02891	0.02871	0.0285	0.02811	0.02791	0.02773	0.02743	0.02714	0.02686	0.02659
3018.44	0.02935	0.02929	0.02915	0.02891	0.02871	0.0285	0.02811	0.02791	0.02773	0.02744	0.02714	0.02686	0.02659
3017.01	0.02935	0.02929	0.02915	0.02891	0.02871	0.0285	0.02811	0.02791	0.02773	0.02744	0.02714	0.02686	0.02659
3015.58	0.02935	0.02929	0.02915	0.02892	0.02871	0.0285	0.02811	0.02791	0.02773	0.02744	0.02714	0.02686	0.02659
3014.15	0.02935	0.0293	0.02915	0.02892	0.02871	0.0285	0.02812	0.02791	0.02773	0.02745	0.02714	0.02686	0.0266
3012.72	0.02935	0.0293	0.02915	0.02892	0.02872	0.02851	0.02812	0.02791	0.02773	0.02745	0.02714	0.02686	0.0266
3011.29	0.02935	0.0293	0.02915	0.02892	0.02872	0.02851	0.02812	0.02791	0.02773	0.02745	0.02714	0.02686	0.0266
3009.85	0.02935	0.02929	0.02915	0.02892	0.02872	0.02851	0.02812	0.02791	0.02774	0.02745	0.02714	0.02686	0.0266
3008.42	0.02935	0.02929	0.02915	0.02892	0.02872	0.02851	0.02812	0.02791	0.02774	0.02745	0.02715	0.02686	0.0266
3006.99	0.02935	0.02929	0.02915	0.02892	0.02872	0.02851	0.02812	0.02791	0.02774	0.02745	0.02715	0.02686	0.0266
3005.56	0.02935	0.02929	0.02915	0.02892	0.02872	0.02851	0.02812	0.02791	0.02774	0.02745	0.02715	0.02687	0.0266
3004.13	0.02935	0.02929	0.02915	0.02892	0.02872	0.02851	0.02812	0.02791	0.02774	0.02745	0.02715	0.02687	0.02661
3002.7	0.02935	0.02929	0.02915	0.02892	0.02872	0.02851	0.02811	0.02791	0.02773	0.02746	0.02715	0.02687	0.02661
3001.27	0.02935	0.02929	0.02915	0.02892	0.02873	0.02851	0.02811	0.0279	0.02773	0.02746	0.02716	0.02687	0.02661
2999.84	0.02935	0.02928	0.02915	0.02892	0.02873	0.02851	0.02811	0.0279	0.02773	0.02746	0.02716	0.02687	0.02661
1801.05	0.02935	0.0292	0.02906	0.02876	0.02856	0.0283	0.02792	0.02763	0.02737	0.02705	0.02676	0.02642	0.02615
1799.62	0.02935	0.0292	0.02905	0.02876	0.02855	0.0283	0.02792	0.02763	0.02736	0.02704	0.02675	0.02642	0.02614
1798.19	0.02935	0.0292	0.02905	0.02876	0.02855	0.02829	0.02792	0.02763	0.02736	0.02704	0.02675	0.02641	0.02614
1796.76	0.02935	0.0292	0.02905	0.02876	0.02855	0.02829	0.02792	0.02763	0.02736	0.02703	0.02674	0.02641	0.02613
1795.33	0.02935	0.0292	0.02905	0.02876	0.02855	0.02829	0.02792	0.02762	0.02735	0.02703	0.02674	0.0264	0.02612
1793.9	0.02935	0.0292	0.02905	0.02875	0.02855	0.02829	0.02792	0.02762	0.02735	0.02702	0.02673	0.02639	0.02612
1792.47	0.02935	0.0292	0.02905	0.02875	0.02854	0.02828	0.02792	0.02762	0.02734	0.02701	0.02673	0.02639	0.02611
1791.04	0.02935	0.0292	0.02904	0.02875	0.02854	0.02828	0.02792	0.02762	0.02734	0.02701	0.02672	0.02638	0.0261
1789.6	0.02935	0.0292	0.02904	0.02875	0.02854	0.02828	0.02792	0.02761	0.02733	0.027	0.02672	0.02637	0.0261
1788.17	0.02935	0.0292	0.02904	0.02875	0.02854	0.02828	0.02792	0.02761	0.02733	0.027	0.02672	0.02637	0.0261
1786.74	0.02935	0.0292	0.02904	0.02875	0.02854	0.02828	0.02792	0.02761	0.02733	0.027	0.02671	0.02637	0.02609
1785.31	0.02935	0.0292	0.02904	0.02874	0.02854	0.02828	0.02792	0.02761	0.02732	0.027	0.02671	0.02637	0.02609
1783.88	0.02935	0.0292	0.02904	0.02874	0.02853	0.02827	0.02792	0.02761	0.02732	0.02699	0.0267	0.02636	0.02608
1782.45	0.02935	0.0292	0.02904	0.02874	0.02853	0.02827	0.02791	0.0276	0.02731	0.02698	0.0267	0.02635	0.02607
1781.02	0.02935	0.0292	0.02904	0.02874	0.02853	0.02827	0.02791	0.0276	0.0273	0.02698	0.02669	0.02635	0.02606
1779.59	0.02935	0.0292	0.02904	0.02874	0.02853	0.02826	0.02791	0.0276	0.02729	0.02697	0.02668	0.02634	0.02606
1778.16	0.02935	0.0292	0.02904	0.02874	0.02853	0.02826	0.02791	0.0276	0.02729	0.02697	0.02668	0.02634	0.02605
1776.73	0.02936	0.0292	0.02904	0.02874	0.02853	0.02826	0.02791	0.0276	0.02728	0.02696	0.02667	0.02633	0.02605
1775.3	0.02936	0.0292	0.02904	0.02874	0.02853	0.02826	0.02791	0.0276	0.02728	0.02696	0.02667	0.02633	0.02604
1773.87	0.02936	0.0292	0.02904	0.02874	0.02852	0.02826	0.02791	0.0276	0.02727	0.02695	0.02666	0.02632	0.02604
1772.44	0.02936	0.0292	0.02904	0.02874	0.02852	0.02826	0.0279	0.0276	0.02727	0.02695	0.02666	0.02632	0.02603
1771.01	0.02936	0.0292	0.02904	0.02874	0.02852	0.02825	0.0279	0.0276	0.02726	0.02694	0.02666	0.02631	0.02602
1769.58	0.02936	0.0292	0.02903	0.02874	0.02852	0.02825	0.0279	0.02759	0.02725	0.02693	0.02665	0.0263	0.02601
1768.15	0.02936	0.02919	0.02903	0.02874	0.02851	0.02824	0.02789	0.02759	0.02724	0.02692	0.02664	0.02629	0.026
1766.72	0.02936	0.02919	0.02903	0.02873	0.02851	0.02824	0.02789	0.02758	0.02723	0.0269	0.02663	0.02628	0.02598
1765.29	0.02936	0.02919	0.02903	0.02873	0.02851	0.02823	0.02789	0.02758	0.02722	0.02689	0.02662	0.02627	0.02597
1763.85	0.02937	0.02919	0.02902	0.02873	0.02851	0.02823	0.02789	0.02757	0.02721	0.02688	0.02661	0.02625	0.02596
1762.42	0.02937	0.02919	0.02902	0.02873	0.0285	0.02823	0.02788	0.02757	0.0272	0.02687	0.0266	0.02624	0.02595
1760.99	0.02937	0.02919	0.02902	0.02873	0.0285	0.02822	0.02788	0.02757	0.02719	0.02686	0.02659	0.02623	0.02594
1759.56	0.02937	0.02919	0.02902	0.02873	0.0285	0.02822	0.02788	0.02757	0.02718	0.02685	0.02659	0.02623	0.02593
1758.13	0.02937	0.02918	0.02902	0.02873	0.0285	0.02822	0.02788	0.02756	0.02717	0.02685	0.02659	0.02622	0.02593
1756.7	0.02937	0.02918	0.02902	0.02873	0.0285	0.02822	0.02788	0.02756	0.02717	0.02685	0.02659	0.02622	0.02593
1755.27	0.02937	0.02918	0.02902	0.02873	0.0285	0.02822	0.02788	0.02757	0.02717	0.02685	0.02659	0.02622	0.02593
1753.84	0.02937	0.02919	0.02902	0.02873	0.0285	0.02822	0.02788	0.02756	0.02717	0.02685	0.02659	0.02622	0.02592
1752.41	0.02938	0.02919	0.02902	0.02873	0.02849	0.02822	0.02787	0.02756	0.02716	0.02684	0.02658	0.02621	0.02591
1750.98	0.02938	0.02919	0.02902	0.02873	0.02849	0.02822	0.02787	0.02756	0.02715	0.02683	0.02657	0.0262	0.0259
1749.55	0.02939	0.02919	0.02901	0.02873	0.02849	0.02821	0.02787	0.02756	0.02714	0.02682	0.02656	0.02618	0.02589
1748.12	0.02939	0.02919	0.02901	0.02873	0.02849	0.02821	0.02787	0.02755	0.02714	0.02681	0.02655	0.02618	0.02588
1746.69	0.02939	0.02919	0.02901	0.02873	0.02849	0.02821	0.02787	0.02755	0.02713	0.02681	0.02655	0.02617	0.02588
1745.26	0.0294	0.02919	0.02901	0.02873	0.02849	0.02821	0.02787	0.02756	0.02713	0.0268	0.02655	0.02617	0.02588
1743.83	0.0294	0.02919	0.02901	0.02874	0.02849	0.02821	0.02787	0.02756	0.02714	0.02681	0.02655	0.02617	0.02588
1742.4	0.0294	0.02919	0.02901	0.02874	0.02849	0.02821	0.02787	0.02756	0.02714	0.02681	0.02655	0.02617	0.02589
1740.97	0.0294	0.02919	0.02901	0.02874	0.02849	0.02821	0.02788	0.02756	0.02714	0.02681	0.02655	0.02618	0.02589
1739.54	0.02939	0.02919	0.02901	0.02874	0.02849	0.02821	0.02788	0.02756	0.02714	0.02681	0.02655	0.02618	0.02589
1738.11	0.02939	0.02919	0.02901	0.02874	0.0285	0.02822	0.02788	0.02756	0.02715	0.02681	0.02656	0.02619	0.0259
1736.67	0.02939	0.02919	0.02901	0.02875	0.0285	0.02822	0.02788	0.02756	0.02716	0.02682	0.02657	0.02619	0.02591
1735.24	0.02939	0.02919	0.02901	0.02875	0.0285	0.02822	0.02788	0.02756	0.02716	0.02682	0.02657	0.02619	0.02591
1733.81	0.02939	0.02919	0.02901	0.02875	0.0285	0.02822	0.02788	0.02756	0.02715	0.02682	0.02656	0.02618	0.0259
1732.38	0.02939	0.02919	0.02901	0.02875	0.02849	0.02821	0.02788	0.02756	0.02714	0.0268	0.02654	0.02616	0.02588
1730.95	0.0294	0.02919	0.02901	0.02874	0.02849	0.02821	0.02788	0.02755	0.02712	0.02678	0.02653	0.02614	0.02586
1729.52	0.0294	0.02919	0.02901	0.02874	0.02849	0.0282	0.02788	0.02755	0.02711	0.02677	0.02651	0.02612	0.02585
1728.09	0.02941	0.0292	0.02901	0.02874	0.02849	0.0282	0.02788	0.02755	0.0271	0.02676	0.0265	0.02611	0.02584
1726.66	0.02941	0.0292	0.02901	0.02874	0.02849	0.0282	0.02788	0.02755	0.0271	0.02676	0.0265	0.0261	0.02583
1725.23	0.02942	0.0292	0.02901	0.02874	0.02849	0.0282	0.02789	0.02755	0.0271	0.02676	0.0265	0.0261	0.02583
1723.8	0.02942	0.0292	0.02901	0.02874	0.02849	0.02821	0.02789	0.02755	0.0271	0.02676	0.0265	0.0261	0.02583
1722.37	0.02942	0.0292	0.02901	0.02874	0.02849	0.02821	0.02789	0.02755	0.0271	0.02676	0.0265	0.0261	0.02583
1720.94	0.02942	0.0292	0.02901	0.02874	0.02849	0.02821	0.02789	0.02755	0.0271	0.02676	0.0265	0.02609	0.02583
1719.51	0.02942	0.02921	0.029	0.02874	0.02849	0.02821	0.02789	0.02755	0.0271	0.02676	0.02649	0.02609	0.02582
1718.08	0.02942	0.02921	0.029	0.02874	0.02848	0.0282	0.02789	0.02755	0.0271	0.02675	0.02648	0.02608	0.02581
1716.65	0.02942	0.02921	0.029	0.02874	0.02848	0.0282	0.02789	0.02754	0.02709	0.02674	0.02648	0.02607	0.0258
1715.22	0.02942	0.02921	0.029	0.02873	0.02848	0.02819	0.02789	0.02754	0.02709	0.02674	0.02647	0.02606	0.0258
1713.79	0.02942	0.02921	0.029	0.02873	0.02848	0.02819	0.0279	0.02754	0.02709	0.02674	0.02647	0.02606	0.0258
1712.36	0.02941	0.02921	0.029	0.02873	0.02848	0.02819	0.0279	0.02754	0.02709	0.02674	0.02647	0.02606	0.02579
1710.92	0.02941	0.02921	0.029	0.02873	0.02848	0.02819	0.0279	0.02753	0.02708	0.02673	0.02647	0.02606	0.02579
1709.49	0.02941	0.02921	0.029	0.02873	0.02848	0.02819	0.0279	0.02753	0.02708	0.02673	0.02646	0.02605	0.02578
1708.06	0.02942	0.02921	0.029	0.02872	0.02847	0.02818	0.02789	0.02753	0.02707	0.02672	0.02645	0.02604	0.02577
1706.63	0.02942	0.02921	0.02899	0.02872	0.02847	0.02817	0.02789	0.02752	0.02706	0.02671	0.02644	0.02602	0.02576
1705.2	0.02942	0.02922	0.02899	0.02872	0.02847	0.02817	0.02789	0.02752	0.02704	0.02669	0.02643	0.02601	0.02574
1703.77	0.02942	0.02922	0.02899	0.02871	0.02846	0.02816	0.02789	0.02752	0.02703	0.02668	0.02641	0.02599	0.02573
1702.34	0.02942	0.02922	0.02898	0.02871	0.02846	0.02816	0.02788	0.02751	0.02702	0.02667	0.0264	0.02598	0.02572
1700.91	0.02942	0.02922	0.02898	0.02871	0.02846	0.02815	0.02788	0.02751	0.02701	0.02666	0.02639	0.02597	0.0257
1699.48	0.02942	0.02922	0.02897	0.0287	0.02845	0.02815	0.02788	0.0275	0.027	0.02664	0.02638	0.02596	0.02569
1698.05	0.02942	0.02922	0.02897	0.0287	0.02845	0.02814	0.02788	0.0275	0.02699	0.02663	0.02636	0.02595	0.02568
1696.62	0.02942	0.02921	0.02897	0.02869	0.02844	0.02813	0.02787	0.02749	0.02697	0.02662	0.02635	0.02594	0.02566
1695.19	0.02941	0.02921	0.02896	0.02869	0.02844	0.02813	0.02787	0.02749	0.02696	0.02661	0.02634	0.02593	0.02565
1693.76	0.02941	0.02921	0.02896	0.02869	0.02843	0.02813	0.02786	0.02748	0.02695	0.0266	0.02634	0.02592	0.02564
1692.33	0.02941	0.02921	0.02896	0.02869	0.02843	0.02813	0.02786	0.02748	0.02694	0.02659	0.02633	0.02591	0.02563
1690.9	0.02941	0.0292	0.02896	0.02869	0.02843	0.02813	0.02786	0.02748	0.02694	0.02659	0.02633	0.02591	0.02563
1689.47	0.02941	0.0292	0.02896	0.02869	0.02843	0.02813	0.02786	0.02748	0.02694	0.02659	0.02633	0.02592	0.02564
1688.04	0.02941	0.0292	0.02896	0.02869	0.02843	0.02813	0.02786	0.02748	0.02694	0.02659	0.02634	0.02592	0.02564
1686.61	0.02941	0.0292	0.02896	0.02868	0.02843	0.02813	0.02785	0.02748	0.02695	0.0266	0.02634	0.02593	0.02564
1685.18	0.02941	0.0292	0.02896	0.02868	0.02843	0.02813	0.02785	0.02748	0.02695	0.0266	0.02634	0.02593	0.02564
1683.74	0.02941	0.0292	0.02896	0.02868	0.02843	0.02812	0.02785	0.02748	0.02695	0.0266	0.02634	0.02593	0.02564
1682.31	0.0294	0.0292	0.02896	0.02867	0.02843	0.02812	0.02784	0.02747	0.02694	0.0266	0.02633	0.02593	0.02563
1680.88	0.0294	0.0292	0.02896	0.02867	0.02842	0.02811	0.02784	0.02747	0.02693	0.02659	0.02632	0.02592	0.02562
1679.45	0.0294	0.0292	0.02895	0.02867	0.02842	0.02811	0.02784	0.02746	0.02692	0.02658	0.02631	0.02591	0.02561
1678.02	0.0294	0.0292	0.02895	0.02867	0.02842	0.0281	0.02783	0.02745	0.02691	0.02657	0.0263	0.0259	0.02559
1676.59	0.0294	0.02919	0.02894	0.02866	0.02841	0.02809	0.02783	0.02744	0.0269	0.02656	0.02628	0.02588	0.02558
1675.16	0.0294	0.02919	0.02894	0.02866	0.02841	0.02808	0.02782	0.02744	0.02689	0.02655	0.02627	0.02587	0.02557
1673.73	0.0294	0.02919	0.02894	0.02865	0.02841	0.02808	0.02782	0.02743	0.02688	0.02654	0.02626	0.02587	0.02556
1672.3	0.0294	0.02919	0.02893	0.02865	0.02841	0.02807	0.02782	0.02742	0.02687	0.02653	0.02626	0.02586	0.02555
1670.87	0.0294	0.02919	0.02893	0.02865	0.0284	0.02807	0.02781	0.02742	0.02686	0.02652	0.02625	0.02585	0.02554
1669.44	0.0294	0.02918	0.02893	0.02864	0.0284	0.02806	0.02781	0.02741	0.02685	0.02651	0.02624	0.02584	0.02553
1668.01	0.0294	0.02918	0.02892	0.02864	0.0284	0.02806	0.0278	0.0274	0.02685	0.02651	0.02623	0.02584	0.02552
1666.58	0.02939	0.02917	0.02892	0.02864	0.02839	0.02805	0.0278	0.02739	0.02684	0.0265	0.02622	0.02583	0.02551
1665.15	0.02939	0.02917	0.02892	0.02863	0.02839	0.02805	0.02779	0.02738	0.02683	0.02649	0.02621	0.02582	0.0255
1663.72	0.02939	0.02917	0.02891	0.02863	0.02838	0.02804	0.02778	0.02737	0.02682	0.02648	0.0262	0.02581	0.02549
1662.29	0.02939	0.02916	0.02891	0.02862	0.02838	0.02804	0.02778	0.02737	0.02681	0.02647	0.02619	0.0258	0.02548
1660.86	0.02939	0.02916	0.02891	0.02862	0.02837	0.02803	0.02777	0.02736	0.0268	0.02646	0.02618	0.02579	0.02546
1659.43	0.02939	0.02916	0.0289	0.02861	0.02836	0.02802	0.02776	0.02735	0.02678	0.02645	0.02616	0.02577	0.02544
1657.99	0.0294	0.02915	0.0289	0.02861	0.02836	0.02802	0.02776	0.02734	0.02676	0.02643	0.02614	0.02575	0.02541
1656.56	0.0294	0.02915	0.02889	0.0286	0.02835	0.02801	0.02775	0.02733	0.02675	0.02641	0.02613	0.02573	0.02539
1655.13	0.0294	0.02915	0.02889	0.0286	0.02834	0.028	0.02774	0.02732	0.02674	0.0264	0.02611	0.02571	0.02537
1653.7	0.0294	0.02914	0.02889	0.02859	0.02834	0.028	0.02774	0.02731	0.02673	0.02639	0.0261	0.0257	0.02536
1652.27	0.0294	0.02914	0.02888	0.02859	0.02833	0.02799	0.02773	0.0273	0.02672	0.02638	0.02609	0.02569	0.02535
1650.84	0.0294	0.02913	0.02888	0.02858	0.02833	0.02799	0.02772	0.02729	0.02671	0.02637	0.02608	0.02568	0.02534
1649.41	0.02939	0.02913	0.02887	0.02858	0.02832	0.02798	0.02771	0.02728	0.02671	0.02636	0.02607	0.02567	0.02532
1647.98	0.02939	0.02913	0.02887	0.02857	0.02832	0.02798	0.02771	0.02727	0.0267	0.02635	0.02606	0.02566	0.02531
1646.55	0.02939	0.02912	0.02887	0.02857	0.02831	0.02798	0.0277	0.02726	0.02669	0.02635	0.02606	0.02566	0.0253
1645.12	0.02939	0.02912	0.02886	0.02857	0.02831	0.02797	0.02769	0.02725	0.02668	0.02634	0.02605	0.02564	0.02529
1643.69	0.02939	0.02912	0.02886	0.02856	0.0283	0.02796	0.02769	0.02724	0.02667	0.02633	0.02604	0.02563	0.02528
1642.26	0.02939	0.02912	0.02886	0.02856	0.0283	0.02796	0.02768	0.02723	0.02667	0.02632	0.02603	0.02562	0.02527
1640.83	0.02939	0.02911	0.02886	0.02856	0.0283	0.02796	0.02768	0.02723	0.02666	0.02632	0.02603	0.02562	0.02526
1639.4	0.02939	0.02911	0.02886	0.02856	0.0283	0.02796	0.02767	0.02723	0.02666	0.02632	0.02603	0.02562	0.02526
1637.97	0.02939	0.02911	0.02886	0.02856	0.0283	0.02796	0.02767	0.02723	0.02667	0.02632	0.02604	0.02562	0.02527
1636.54	0.02939	0.02911	0.02886	0.02856	0.0283	0.02796	0.02767	0.02723	0.02667	0.02632	0.02604	0.02563	0.02527
1635.11	0.02939	0.02911	0.02886	0.02856	0.0283	0.02797	0.02767	0.02723	0.02668	0.02633	0.02605	0.02564	0.02528
1633.68	0.02939	0.02911	0.02887	0.02856	0.0283	0.02797	0.02767	0.02723	0.02669	0.02634	0.02606	0.02565	0.02529
1632.25	0.02939	0.02911	0.02887	0.02856	0.0283	0.02798	0.02767	0.02724	0.0267	0.02635	0.02607	0.02566	0.0253
1630.81	0.02939	0.02911	0.02887	0.02856	0.0283	0.02798	0.02767	0.02724	0.02671	0.02635	0.02608	0.02567	0.02531
1629.38	0.02939	0.02911	0.02887	0.02857	0.02831	0.02799	0.02767	0.02725	0.02672	0.02636	0.02609	0.02568	0.02532
1627.95	0.02938	0.02911	0.02888	0.02857	0.02831	0.028	0.02767	0.02725	0.02673	0.02638	0.0261	0.0257	0.02534
1626.52	0.02938	0.02911	0.02888	0.02858	0.02832	0.02801	0.02768	0.02726	0.02675	0.0264	0.02612	0.02572	0.02536
1625.09	0.02938	0.02911	0.02889	0.02859	0.02832	0.02802	0.02768	0.02728	0.02677	0.02642	0.02615	0.02575	0.02539
1623.66	0.02938	0.02911	0.02889	0.02859	0.02833	0.02803	0.02769	0.02729	0.0268	0.02644	0.02617	0.02578	0.02542
1622.23	0.02938	0.02912	0.0289	0.0286	0.02834	0.02805	0.0277	0.0273	0.02682	0.02647	0.0262	0.02581	0.02545
1620.8	0.02938	0.02912	0.02891	0.02861	0.02835	0.02806	0.02771	0.02732	0.02685	0.0265	0.02623	0.02584	0.02548
1619.37	0.02938	0.02912	0.02892	0.02862	0.02836	0.02808	0.02772	0.02734	0.02689	0.02653	0.02626	0.02588	0.02553
1617.94	0.02937	0.02912	0.02893	0.02864	0.02837	0.0281	0.02773	0.02735	0.02693	0.02657	0.0263	0.02592	0.02557
1616.51	0.02937	0.02913	0.02895	0.02865	0.02838	0.02812	0.02774	0.02738	0.02697	0.02661	0.02634	0.02597	0.02562
1615.08	0.02937	0.02913	0.02896	0.02866	0.0284	0.02814	0.02775	0.0274	0.02701	0.02665	0.02638	0.02602	0.02567
1613.65	0.02937	0.02914	0.02897	0.02867	0.02841	0.02816	0.02776	0.02741	0.02704	0.02669	0.02642	0.02605	0.02571
1612.22	0.02937	0.02915	0.02898	0.02868	0.02842	0.02817	0.02777	0.02743	0.02707	0.02672	0.02644	0.02608	0.02574
1610.79	0.02937	0.02915	0.02898	0.02868	0.02843	0.02818	0.02778	0.02744	0.02709	0.02674	0.02647	0.02611	0.02577
1609.36	0.02937	0.02915	0.02899	0.02869	0.02844	0.02819	0.02779	0.02746	0.02711	0.02676	0.02649	0.02613	0.02579
1607.93	0.02937	0.02916	0.02899	0.0287	0.02845	0.0282	0.0278	0.02747	0.02713	0.02678	0.02651	0.02615	0.02582
1606.5	0.02937	0.02916	0.029	0.0287	0.02846	0.02821	0.02781	0.02748	0.02714	0.0268	0.02653	0.02617	0.02584
1605.07	0.02937	0.02917	0.029	0.02871	0.02847	0.02821	0.02782	0.0275	0.02716	0.02682	0.02655	0.02619	0.02586
1603.63	0.02936	0.02917	0.02901	0.02872	0.02847	0.02822	0.02783	0.02751	0.02718	0.02684	0.02657	0.02621	0.02588
1602.2	0.02936	0.02917	0.02901	0.02872	0.02848	0.02823	0.02784	0.02752	0.0272	0.02686	0.02659	0.02624	0.02591
1600.77	0.02936	0.02918	0.02902	0.02873	0.02849	0.02824	0.02785	0.02754	0.02722	0.02688	0.02661	0.02626	0.02594
1599.34	0.02936	0.02918	0.02903	0.02873	0.0285	0.02825	0.02786	0.02755	0.02724	0.0269	0.02663	0.02629	0.02596
1597.91	0.02936	0.02918	0.02903	0.02874	0.0285	0.02826	0.02787	0.02757	0.02726	0.02692	0.02666	0.02631	0.02599
1596.48	0.02936	0.02919	0.02904	0.02874	0.02851	0.02827	0.02788	0.02758	0.02728	0.02694	0.02667	0.02633	0.02601
1595.05	0.02936	0.02919	0.02904	0.02875	0.02852	0.02828	0.02788	0.02759	0.02729	0.02695	0.02668	0.02634	0.02602
1593.62	0.02936	0.0292	0.02905	0.02875	0.02852	0.02828	0.02789	0.02759	0.02729	0.02696	0.02669	0.02634	0.02603
1592.19	0.02936	0.0292	0.02905	0.02875	0.02852	0.02829	0.0279	0.0276	0.0273	0.02696	0.02669	0.02635	0.02604
1590.76	0.02936	0.0292	0.02905	0.02875	0.02852	0.02829	0.0279	0.0276	0.0273	0.02696	0.02669	0.02635	0.02604
1589.33	0.02937	0.0292	0.02904	0.02875	0.02852	0.02828	0.0279	0.0276	0.0273	0.02696	0.02669	0.02635	0.02604
1587.9	0.02937	0.0292	0.02904	0.02875	0.02852	0.02828	0.0279	0.0276	0.02729	0.02695	0.02668	0.02634	0.02603
1586.47	0.02937	0.0292	0.02904	0.02875	0.02851	0.02828	0.02791	0.0276	0.02728	0.02694	0.02667	0.02633	0.02603
1585.04	0.02937	0.0292	0.02903	0.02875	0.02851	0.02828	0.02791	0.02759	0.02727	0.02694	0.02666	0.02632	0.02602
1583.61	0.02937	0.0292	0.02903	0.02874	0.02851	0.02827	0.02791	0.02759	0.02726	0.02693	0.02666	0.02631	0.02601
1582.18	0.02937	0.0292	0.02903	0.02874	0.02851	0.02827	0.02791	0.02759	0.02726	0.02693	0.02665	0.02631	0.026
1580.75	0.02936	0.0292	0.02903	0.02874	0.02851	0.02827	0.02791	0.02759	0.02726	0.02693	0.02665	0.02631	0.02601
1579.32	0.02936	0.0292	0.02902	0.02874	0.02851	0.02827	0.02791	0.02759	0.02726	0.02693	0.02665	0.02631	0.02601
1577.88	0.02936	0.0292	0.02902	0.02874	0.0285	0.02826	0.02791	0.02758	0.02725	0.02692	0.02664	0.02629	0.02599
1576.45	0.02937	0.02919	0.02901	0.02873	0.0285	0.02825	0.0279	0.02757	0.02722	0.02689	0.02661	0.02626	0.02596
1575.02	0.02937	0.02919	0.029	0.02873	0.02849	0.02824	0.02789	0.02756	0.02719	0.02686	0.02658	0.02623	0.02593
1573.59	0.02938	0.02919	0.029	0.02872	0.02848	0.02823	0.02789	0.02755	0.02717	0.02684	0.02656	0.0262	0.0259
1572.16	0.02938	0.02918	0.02899	0.02871	0.02847	0.02822	0.02789	0.02754	0.02714	0.02682	0.02653	0.02618	0.02587
1570.73	0.02938	0.02918	0.02898	0.02871	0.02847	0.02821	0.02788	0.02754	0.02711	0.02679	0.02651	0.02615	0.02584
1569.3	0.02939	0.02918	0.02897	0.0287	0.02846	0.02819	0.02787	0.02753	0.02709	0.02676	0.02648	0.02611	0.02581
1567.87	0.02939	0.02917	0.02897	0.02869	0.02845	0.02818	0.02787	0.02752	0.02706	0.02674	0.02645	0.02608	0.02578
1566.44	0.02939	0.02917	0.02896	0.02869	0.02845	0.02817	0.02786	0.02751	0.02703	0.02671	0.02643	0.02606	0.02575
1565.01	0.02939	0.02917	0.02895	0.02868	0.02844	0.02815	0.02785	0.0275	0.02701	0.02669	0.02641	0.02603	0.02572
1563.58	0.02939	0.02917	0.02895	0.02868	0.02843	0.02815	0.02785	0.02749	0.02699	0.02667	0.02639	0.02601	0.0257
1562.15	0.02939	0.02917	0.02894	0.02867	0.02843	0.02814	0.02785	0.02749	0.02698	0.02666	0.02637	0.026	0.02569
1560.72	0.02939	0.02917	0.02894	0.02867	0.02842	0.02813	0.02784	0.02748	0.02696	0.02665	0.02636	0.02598	0.02567
1559.29	0.02939	0.02916	0.02893	0.02867	0.02842	0.02812	0.02784	0.02748	0.02695	0.02664	0.02635	0.02597	0.02566
1557.86	0.02939	0.02916	0.02893	0.02867	0.02841	0.02812	0.02784	0.02748	0.02693	0.02662	0.02633	0.02595	0.02564
1556.43	0.02939	0.02916	0.02893	0.02866	0.02841	0.02811	0.02784	0.02747	0.02691	0.0266	0.02632	0.02593	0.02562
1555	0.0294	0.02916	0.02892	0.02866	0.0284	0.0281	0.02783	0.02747	0.0269	0.02658	0.0263	0.0259	0.0256
1553.57	0.0294	0.02916	0.02891	0.02866	0.0284	0.02809	0.02783	0.02746	0.02688	0.02656	0.02627	0.02588	0.02557
1552.14	0.0294	0.02916	0.02891	0.02866	0.02839	0.02808	0.02783	0.02745	0.02686	0.02654	0.02625	0.02585	0.02555
1550.7	0.0294	0.02916	0.0289	0.02865	0.02839	0.02807	0.02782	0.02745	0.02684	0.02652	0.02623	0.02583	0.02553
1549.27	0.0294	0.02916	0.0289	0.02865	0.02839	0.02807	0.02782	0.02744	0.02683	0.02651	0.02622	0.02581	0.02551
1547.84	0.0294	0.02915	0.0289	0.02865	0.02839	0.02806	0.02782	0.02744	0.02682	0.0265	0.02621	0.0258	0.02551
1546.41	0.0294	0.02915	0.02889	0.02865	0.02839	0.02806	0.02782	0.02743	0.02682	0.0265	0.0262	0.0258	0.0255
1544.98	0.0294	0.02915	0.02889	0.02864	0.02838	0.02806	0.02781	0.02743	0.02681	0.02649	0.0262	0.02579	0.0255
1543.55	0.0294	0.02914	0.02889	0.02864	0.02838	0.02805	0.02781	0.02742	0.0268	0.02648	0.02619	0.02578	0.02549
1542.12	0.02939	0.02914	0.02888	0.02864	0.02838	0.02804	0.02781	0.02742	0.02679	0.02647	0.02618	0.02577	0.02548
1540.69	0.02939	0.02914	0.02888	0.02864	0.02838	0.02804	0.02781	0.02741	0.02678	0.02646	0.02617	0.02576	0.02547
1539.26	0.02939	0.02913	0.02887	0.02864	0.02837	0.02803	0.02781	0.02741	0.02677	0.02645	0.02616	0.02575	0.02546
1537.83	0.02939	0.02913	0.02887	0.02864	0.02837	0.02803	0.02781	0.02741	0.02677	0.02644	0.02616	0.02574	0.02546
1536.4	0.02939	0.02913	0.02887	0.02864	0.02837	0.02802	0.02781	0.0274	0.02676	0.02643	0.02615	0.02573	0.02545
1534.97	0.02939	0.02912	0.02887	0.02863	0.02837	0.02802	0.0278	0.0274	0.02675	0.02642	0.02615	0.02572	0.02544
1533.54	0.02939	0.02912	0.02887	0.02863	0.02837	0.02801	0.0278	0.0274	0.02675	0.02642	0.02615	0.02571	0.02543
1532.11	0.02939	0.02912	0.02887	0.02864	0.02837	0.02801	0.02781	0.0274	0.02674	0.02641	0.02614	0.02571	0.02543
1530.68	0.02939	0.02912	0.02887	0.02864	0.02837	0.02801	0.02781	0.02739	0.02675	0.02641	0.02615	0.02571	0.02543
1529.25	0.02939	0.02912	0.02887	0.02864	0.02837	0.02801	0.02781	0.0274	0.02675	0.02641	0.02615	0.02571	0.02543
1527.82	0.02939	0.02912	0.02887	0.02864	0.02837	0.02801	0.02782	0.0274	0.02676	0.02642	0.02616	0.02572	0.02544
1526.39	0.02939	0.02912	0.02888	0.02864	0.02838	0.02801	0.02782	0.0274	0.02677	0.02643	0.02617	0.02573	0.02545
1524.95	0.02939	0.02912	0.02888	0.02865	0.02838	0.02801	0.02782	0.02741	0.02678	0.02643	0.02618	0.02573	0.02546
1523.52	0.02939	0.02913	0.02889	0.02865	0.02838	0.02801	0.02783	0.02741	0.02678	0.02644	0.02618	0.02574	0.02547
1522.09	0.02939	0.02913	0.02889	0.02865	0.02839	0.02802	0.02783	0.02741	0.02679	0.02644	0.02619	0.02574	0.02547
1520.66	0.02939	0.02913	0.0289	0.02865	0.02839	0.02802	0.02784	0.02741	0.02679	0.02645	0.02619	0.02575	0.02548
1519.23	0.02939	0.02914	0.0289	0.02865	0.02839	0.02802	0.02784	0.02741	0.02679	0.02645	0.02619	0.02575	0.02548
1517.8	0.02939	0.02914	0.0289	0.02865	0.02839	0.02802	0.02784	0.0274	0.02679	0.02645	0.02619	0.02574	0.02547
1516.37	0.02939	0.02913	0.0289	0.02865	0.02839	0.02802	0.02784	0.0274	0.02679	0.02645	0.02619	0.02575	0.02547
1514.94	0.02939	0.02913	0.0289	0.02865	0.02839	0.02802	0.02784	0.0274	0.0268	0.02645	0.0262	0.02575	0.02548
1513.51	0.02939	0.02914	0.02891	0.02865	0.0284	0.02803	0.02784	0.02741	0.02682	0.02647	0.02621	0.02577	0.0255
1512.08	0.02939	0.02914	0.02892	0.02865	0.0284	0.02804	0.02784	0.02741	0.02684	0.02649	0.02623	0.02579	0.02552
1510.65	0.02938	0.02914	0.02893	0.02866	0.02841	0.02805	0.02784	0.02742	0.02686	0.02651	0.02625	0.02582	0.02555
1509.22	0.02938	0.02914	0.02893	0.02866	0.02841	0.02806	0.02785	0.02742	0.02688	0.02653	0.02627	0.02584	0.02557
1507.79	0.02938	0.02915	0.02893	0.02866	0.02842	0.02807	0.02785	0.02743	0.02689	0.02655	0.02628	0.02586	0.02559
1506.36	0.02938	0.02915	0.02894	0.02866	0.02842	0.02808	0.02785	0.02743	0.02691	0.02656	0.0263	0.02588	0.02561
1504.93	0.02937	0.02914	0.02894	0.02866	0.02842	0.02808	0.02785	0.02744	0.02693	0.02658	0.02631	0.0259	0.02562
1503.5	0.02937	0.02914	0.02894	0.02866	0.02842	0.02808	0.02784	0.02744	0.02693	0.02658	0.02632	0.02591	0.02563
1502.07	0.02937	0.02914	0.02894	0.02866	0.02842	0.02808	0.02784	0.02744	0.02693	0.02658	0.02632	0.02591	0.02563
1500.64	0.02937	0.02913	0.02894	0.02865	0.02842	0.02808	0.02783	0.02743	0.02692	0.02658	0.02631	0.0259	0.02562
1499.21	0.02937	0.02913	0.02894	0.02865	0.02841	0.02808	0.02783	0.02743	0.02693	0.02658	0.02632	0.02591	0.02562
1497.77	0.02937	0.02913	0.02894	0.02866	0.02842	0.02809	0.02783	0.02744	0.02694	0.0266	0.02633	0.02592	0.02563
1496.34	0.02937	0.02913	0.02894	0.02866	0.02842	0.0281	0.02783	0.02744	0.02695	0.02662	0.02634	0.02594	0.02565
1494.91	0.02937	0.02914	0.02895	0.02867	0.02843	0.02811	0.02784	0.02745	0.02697	0.02664	0.02636	0.02596	0.02568
1493.48	0.02937	0.02914	0.02895	0.02867	0.02843	0.02811	0.02784	0.02745	0.02698	0.02665	0.02637	0.02597	0.02569
1492.05	0.02937	0.02914	0.02895	0.02867	0.02842	0.02811	0.02784	0.02746	0.02699	0.02666	0.02638	0.02599	0.02571
1490.62	0.02936	0.02915	0.02895	0.02867	0.02842	0.02811	0.02784	0.02746	0.027	0.02667	0.02639	0.026	0.02572
1489.19	0.02936	0.02915	0.02896	0.02867	0.02842	0.02812	0.02784	0.02747	0.02701	0.02669	0.0264	0.02601	0.02573
1487.76	0.02936	0.02915	0.02896	0.02867	0.02842	0.02812	0.02784	0.02747	0.02702	0.0267	0.02641	0.02602	0.02575
1486.33	0.02935	0.02915	0.02896	0.02867	0.02842	0.02813	0.02784	0.02747	0.02703	0.02671	0.02642	0.02603	0.02576
1484.9	0.02935	0.02915	0.02896	0.02867	0.02842	0.02813	0.02784	0.02748	0.02703	0.02671	0.02643	0.02604	0.02576
1483.47	0.02935	0.02915	0.02896	0.02867	0.02842	0.02813	0.02783	0.02748	0.02703	0.02671	0.02643	0.02603	0.02576
1482.04	0.02935	0.02915	0.02896	0.02866	0.02841	0.02813	0.02783	0.02748	0.02703	0.0267	0.02642	0.02603	0.02575
1480.61	0.02935	0.02915	0.02895	0.02866	0.02841	0.02812	0.02782	0.02747	0.02703	0.0267	0.02642	0.02602	0.02575
1479.18	0.02934	0.02915	0.02895	0.02865	0.0284	0.02812	0.02781	0.02747	0.02703	0.02669	0.02641	0.02601	0.02574
1477.75	0.02934	0.02915	0.02894	0.02865	0.0284	0.02812	0.02781	0.02747	0.02703	0.02669	0.02641	0.02601	0.02574
1476.32	0.02933	0.02915	0.02894	0.02865	0.0284	0.02812	0.02781	0.02747	0.02703	0.02669	0.02642	0.02602	0.02574
1474.89	0.02933	0.02915	0.02894	0.02864	0.0284	0.02813	0.0278	0.02746	0.02704	0.0267	0.02643	0.02603	0.02575
1473.46	0.02933	0.02915	0.02895	0.02864	0.0284	0.02813	0.0278	0.02746	0.02705	0.02671	0.02644	0.02605	0.02576
1472.02	0.02932	0.02915	0.02895	0.02864	0.0284	0.02813	0.02779	0.02746	0.02706	0.02672	0.02645	0.02606	0.02577
1470.59	0.02932	0.02915	0.02894	0.02864	0.0284	0.02813	0.02779	0.02746	0.02706	0.02673	0.02645	0.02606	0.02577
1469.16	0.02931	0.02914	0.02894	0.02863	0.02839	0.02813	0.02779	0.02746	0.02705	0.02673	0.02645	0.02606	0.02577
1467.73	0.02931	0.02914	0.02894	0.02863	0.02839	0.02812	0.02778	0.02746	0.02704	0.02673	0.02645	0.02606	0.02577
1466.3	0.02931	0.02914	0.02893	0.02863	0.02839	0.02812	0.02778	0.02745	0.02704	0.02672	0.02645	0.02605	0.02576
1464.87	0.02931	0.02914	0.02893	0.02863	0.02839	0.02812	0.02778	0.02745	0.02704	0.02672	0.02646	0.02605	0.02575
1463.44	0.02931	0.02914	0.02894	0.02863	0.02839	0.02812	0.02778	0.02746	0.02704	0.02673	0.02646	0.02605	0.02576
1462.01	0.0293	0.02914	0.02894	0.02864	0.02839	0.02813	0.02778	0.02746	0.02705	0.02674	0.02647	0.02606	0.02576
1460.58	0.0293	0.02914	0.02894	0.02864	0.02839	0.02813	0.02778	0.02746	0.02705	0.02674	0.02648	0.02607	0.02577
1459.15	0.0293	0.02914	0.02895	0.02864	0.02839	0.02813	0.02778	0.02747	0.02706	0.02675	0.02649	0.02607	0.02577
1457.72	0.0293	0.02914	0.02895	0.02864	0.02839	0.02813	0.02778	0.02747	0.02706	0.02675	0.0265	0.02608	0.02578
1456.29	0.02931	0.02915	0.02895	0.02864	0.02839	0.02813	0.02778	0.02747	0.02707	0.02675	0.0265	0.02608	0.02578
1454.86	0.02931	0.02915	0.02895	0.02864	0.02839	0.02813	0.02778	0.02747	0.02707	0.02676	0.02651	0.02609	0.02578
1453.43	0.02931	0.02915	0.02896	0.02864	0.02839	0.02813	0.02778	0.02747	0.02707	0.02676	0.02651	0.02609	0.02578
1452	0.02931	0.02915	0.02896	0.02864	0.02838	0.02813	0.02778	0.02747	0.02707	0.02676	0.02651	0.02609	0.02578
1450.57	0.02931	0.02915	0.02896	0.02864	0.02838	0.02813	0.02777	0.02747	0.02707	0.02676	0.02651	0.02608	0.02577
1449.14	0.02931	0.02915	0.02896	0.02864	0.02838	0.02812	0.02777	0.02746	0.02706	0.02675	0.0265	0.02607	0.02575
1447.71	0.02931	0.02915	0.02896	0.02864	0.02837	0.02811	0.02777	0.02746	0.02705	0.02674	0.02649	0.02606	0.02574
1446.28	0.02931	0.02915	0.02896	0.02864	0.02837	0.02811	0.02776	0.02746	0.02704	0.02674	0.02648	0.02605	0.02573
1444.84	0.02931	0.02914	0.02896	0.02864	0.02837	0.0281	0.02776	0.02745	0.02704	0.02674	0.02647	0.02605	0.02572
1443.41	0.02931	0.02914	0.02896	0.02864	0.02837	0.0281	0.02775	0.02745	0.02704	0.02673	0.02647	0.02604	0.02572
1441.98	0.02931	0.02914	0.02896	0.02863	0.02836	0.0281	0.02774	0.02744	0.02703	0.02673	0.02646	0.02604	0.02571
1440.55	0.02931	0.02913	0.02896	0.02863	0.02836	0.0281	0.02774	0.02743	0.02703	0.02673	0.02646	0.02604	0.02571
1439.12	0.02931	0.02913	0.02895	0.02863	0.02836	0.02809	0.02773	0.02742	0.02703	0.02673	0.02645	0.02604	0.0257
1437.69	0.02931	0.02912	0.02895	0.02863	0.02835	0.02809	0.02772	0.02741	0.02703	0.02672	0.02644	0.02603	0.02569
1436.26	0.02932	0.02911	0.02895	0.02863	0.02835	0.02809	0.02771	0.0274	0.02703	0.02672	0.02643	0.02603	0.02568
1434.83	0.02932	0.02911	0.02894	0.02863	0.02834	0.02808	0.0277	0.02739	0.02702	0.02671	0.02642	0.02602	0.02567
1433.4	0.02932	0.0291	0.02894	0.02862	0.02833	0.02807	0.02769	0.02737	0.027	0.02669	0.0264	0.026	0.02564
1431.97	0.02932	0.02909	0.02893	0.02862	0.02832	0.02806	0.02768	0.02735	0.02698	0.02667	0.02637	0.02597	0.02562
1430.54	0.02932	0.02908	0.02892	0.02861	0.02831	0.02804	0.02767	0.02733	0.02696	0.02666	0.02635	0.02595	0.02559
1429.11	0.02933	0.02908	0.02892	0.02861	0.0283	0.02804	0.02766	0.02732	0.02695	0.02664	0.02633	0.02593	0.02557
1427.68	0.02933	0.02907	0.02892	0.02861	0.02829	0.02803	0.02765	0.0273	0.02693	0.02663	0.02632	0.02591	0.02555
1426.25	0.02934	0.02907	0.02892	0.0286	0.02829	0.02802	0.02764	0.02728	0.02692	0.02662	0.0263	0.02589	0.02553
1424.82	0.02935	0.02907	0.02891	0.0286	0.02828	0.02801	0.02763	0.02727	0.0269	0.0266	0.02628	0.02587	0.02551
1423.39	0.02935	0.02906	0.02891	0.0286	0.02827	0.028	0.02762	0.02725	0.02688	0.02658	0.02625	0.02584	0.02548
1421.96	0.02936	0.02906	0.02891	0.02859	0.02826	0.02799	0.02761	0.02723	0.02686	0.02656	0.02623	0.02582	0.02545
1420.53	0.02936	0.02906	0.0289	0.02859	0.02825	0.02798	0.02759	0.02721	0.02684	0.02654	0.0262	0.02579	0.02542
1419.09	0.02937	0.02905	0.02889	0.02858	0.02824	0.02796	0.02758	0.02719	0.02681	0.02651	0.02617	0.02576	0.02539
1417.66	0.02937	0.02905	0.02889	0.02857	0.02822	0.02794	0.02756	0.02717	0.02678	0.02647	0.02613	0.02572	0.02535
1416.23	0.02937	0.02905	0.02888	0.02855	0.0282	0.02792	0.02754	0.02715	0.02675	0.02643	0.0261	0.02567	0.0253
1414.8	0.02937	0.02904	0.02887	0.02854	0.02819	0.02791	0.02752	0.02712	0.02671	0.0264	0.02606	0.02564	0.02526
1413.37	0.02937	0.02904	0.02886	0.02853	0.02818	0.02789	0.02751	0.0271	0.02669	0.02637	0.02603	0.02561	0.02522
1411.94	0.02937	0.02903	0.02885	0.02851	0.02816	0.02788	0.02749	0.02708	0.02666	0.02635	0.02601	0.02558	0.02519
1410.51	0.02937	0.02903	0.02884	0.0285	0.02815	0.02787	0.02747	0.02706	0.02664	0.02632	0.02598	0.02555	0.02515
1409.08	0.02937	0.02902	0.02883	0.02849	0.02814	0.02786	0.02745	0.02704	0.02661	0.02629	0.02595	0.02552	0.02512
1407.65	0.02937	0.02902	0.02882	0.02848	0.02813	0.02784	0.02744	0.02702	0.02659	0.02627	0.02593	0.0255	0.02508
1406.22	0.02937	0.02901	0.02881	0.02847	0.02812	0.02783	0.02742	0.027	0.02657	0.02625	0.0259	0.02547	0.02505
1404.79	0.02937	0.02901	0.02881	0.02846	0.02811	0.02782	0.02741	0.02698	0.02655	0.02623	0.02588	0.02545	0.02502
1403.36	0.02937	0.02901	0.02881	0.02845	0.02811	0.02782	0.02739	0.02696	0.02654	0.02621	0.02586	0.02543	0.025
1401.93	0.02937	0.02901	0.0288	0.02845	0.0281	0.02782	0.02738	0.02694	0.02653	0.0262	0.02584	0.02542	0.02498
1400.5	0.02937	0.02901	0.0288	0.02844	0.0281	0.02781	0.02737	0.02693	0.02652	0.02619	0.02583	0.02541	0.02497
1399.07	0.02937	0.029	0.0288	0.02843	0.02809	0.02781	0.02736	0.02691	0.02651	0.02618	0.02582	0.0254	0.02495
1397.64	0.02937	0.029	0.0288	0.02842	0.02809	0.0278	0.02735	0.0269	0.02649	0.02616	0.0258	0.02538	0.02493
1396.21	0.02936	0.029	0.02879	0.02841	0.02808	0.02779	0.02734	0.02688	0.02647	0.02615	0.02578	0.02536	0.02491
1394.78	0.02936	0.029	0.02879	0.02841	0.02807	0.02778	0.02733	0.02687	0.02646	0.02613	0.02576	0.02534	0.02489
1393.35	0.02936	0.029	0.02879	0.0284	0.02806	0.02778	0.02732	0.02686	0.02645	0.02612	0.02575	0.02533	0.02487
1391.91	0.02936	0.02899	0.02878	0.02839	0.02806	0.02777	0.02732	0.02685	0.02644	0.0261	0.02573	0.02531	0.02485
1390.48	0.02936	0.02899	0.02878	0.02839	0.02806	0.02777	0.02731	0.02684	0.02643	0.02609	0.02572	0.0253	0.02483
1389.05	0.02936	0.029	0.02878	0.02838	0.02805	0.02776	0.02731	0.02683	0.02642	0.02608	0.02571	0.02529	0.02482
1387.62	0.02936	0.029	0.02878	0.02838	0.02805	0.02776	0.0273	0.02682	0.02642	0.02607	0.0257	0.02529	0.02481
1386.19	0.02936	0.029	0.02878	0.02837	0.02805	0.02776	0.0273	0.02681	0.02641	0.02607	0.0257	0.02528	0.02481
1384.76	0.02936	0.029	0.02878	0.02837	0.02805	0.02776	0.0273	0.02681	0.02641	0.02606	0.02569	0.02528	0.0248
1383.33	0.02936	0.02899	0.02878	0.02837	0.02805	0.02776	0.02729	0.0268	0.02641	0.02605	0.02568	0.02527	0.02479
1381.9	0.02935	0.02899	0.02878	0.02836	0.02804	0.02776	0.02729	0.0268	0.0264	0.02604	0.02568	0.02526	0.02478
1380.47	0.02935	0.02899	0.02877	0.02836	0.02804	0.02775	0.02728	0.02679	0.0264	0.02604	0.02567	0.02526	0.02477
1379.04	0.02935	0.02899	0.02877	0.02836	0.02804	0.02775	0.02727	0.02679	0.02639	0.02603	0.02566	0.02525	0.02476
1377.61	0.02935	0.02899	0.02877	0.02836	0.02804	0.02775	0.02727	0.02678	0.02639	0.02602	0.02566	0.02525	0.02476
1376.18	0.02935	0.02899	0.02877	0.02835	0.02804	0.02774	0.02726	0.02678	0.02639	0.02602	0.02565	0.02524	0.02475
1374.75	0.02935	0.02898	0.02877	0.02835	0.02804	0.02774	0.02726	0.02677	0.02638	0.02601	0.02564	0.02524	0.02474
1373.32	0.02935	0.02898	0.02876	0.02835	0.02804	0.02773	0.02725	0.02677	0.02638	0.02601	0.02563	0.02523	0.02474
1371.89	0.02935	0.02898	0.02876	0.02834	0.02803	0.02773	0.02725	0.02676	0.02637	0.026	0.02562	0.02522	0.02473
1370.46	0.02935	0.02897	0.02876	0.02834	0.02803	0.02772	0.02724	0.02676	0.02637	0.02599	0.02562	0.02522	0.02473
1369.03	0.02935	0.02897	0.02875	0.02834	0.02803	0.02772	0.02724	0.02675	0.02637	0.02599	0.02561	0.02521	0.02472
1367.6	0.02935	0.02896	0.02875	0.02833	0.02803	0.02771	0.02723	0.02675	0.02636	0.02598	0.02561	0.02521	0.02472
1366.16	0.02935	0.02896	0.02874	0.02833	0.02802	0.02771	0.02723	0.02674	0.02636	0.02598	0.0256	0.0252	0.02471
1364.73	0.02935	0.02896	0.02874	0.02833	0.02802	0.02771	0.02723	0.02674	0.02636	0.02597	0.0256	0.0252	0.02471
1363.3	0.02935	0.02895	0.02874	0.02833	0.02801	0.02771	0.02723	0.02673	0.02636	0.02597	0.0256	0.0252	0.0247
1361.87	0.02935	0.02895	0.02874	0.02832	0.02801	0.02771	0.02722	0.02673	0.02636	0.02597	0.0256	0.0252	0.0247
1360.44	0.02935	0.02895	0.02874	0.02832	0.02801	0.0277	0.02722	0.02673	0.02636	0.02597	0.0256	0.0252	0.0247
1359.01	0.02935	0.02895	0.02874	0.02832	0.02801	0.0277	0.02722	0.02673	0.02636	0.02597	0.0256	0.0252	0.0247
1357.58	0.02936	0.02895	0.02874	0.02833	0.02801	0.0277	0.02722	0.02674	0.02636	0.02597	0.0256	0.0252	0.0247
1356.15	0.02936	0.02895	0.02874	0.02833	0.02801	0.0277	0.02722	0.02674	0.02635	0.02597	0.02561	0.0252	0.0247
1354.72	0.02937	0.02895	0.02874	0.02833	0.02801	0.0277	0.02723	0.02675	0.02635	0.02597	0.02561	0.0252	0.0247
1353.29	0.02937	0.02896	0.02874	0.02833	0.02801	0.0277	0.02723	0.02675	0.02636	0.02598	0.02561	0.0252	0.02471
1351.86	0.02937	0.02896	0.02874	0.02833	0.02801	0.0277	0.02723	0.02675	0.02636	0.02598	0.02561	0.0252	0.02471
1350.43	0.02937	0.02896	0.02874	0.02834	0.02801	0.02771	0.02724	0.02676	0.02636	0.02599	0.02562	0.02521	0.02472
1349	0.02937	0.02896	0.02874	0.02834	0.02802	0.02771	0.02724	0.02677	0.02637	0.026	0.02562	0.02521	0.02473
1347.57	0.02937	0.02896	0.02874	0.02835	0.02802	0.02771	0.02724	0.02677	0.02637	0.026	0.02563	0.02522	0.02473
1346.14	0.02937	0.02896	0.02874	0.02835	0.02802	0.02771	0.02724	0.02678	0.02638	0.02601	0.02563	0.02523	0.02474
1344.71	0.02937	0.02897	0.02874	0.02836	0.02802	0.02772	0.02725	0.02679	0.02638	0.02601	0.02564	0.02524	0.02475
1343.28	0.02937	0.02897	0.02874	0.02836	0.02802	0.02773	0.02725	0.0268	0.02639	0.02603	0.02566	0.02525	0.02477
1341.85	0.02937	0.02897	0.02875	0.02837	0.02803	0.02773	0.02726	0.02681	0.02641	0.02604	0.02568	0.02527	0.02479
1340.42	0.02937	0.02897	0.02875	0.02838	0.02803	0.02774	0.02727	0.02682	0.02642	0.02606	0.0257	0.02529	0.02481
1338.98	0.02937	0.02898	0.02876	0.02838	0.02804	0.02775	0.02728	0.02684	0.02644	0.02608	0.02572	0.02532	0.02484
1337.55	0.02937	0.02898	0.02876	0.02839	0.02805	0.02776	0.02729	0.02685	0.02646	0.0261	0.02574	0.02534	0.02487
1336.12	0.02937	0.02899	0.02877	0.0284	0.02806	0.02777	0.02731	0.02687	0.02648	0.02612	0.02577	0.02537	0.0249
1334.69	0.02937	0.02899	0.02877	0.02841	0.02807	0.02779	0.02732	0.02689	0.0265	0.02615	0.02579	0.0254	0.02493
1333.26	0.02937	0.029	0.02878	0.02842	0.02808	0.0278	0.02734	0.02691	0.02652	0.02617	0.02582	0.02542	0.02497
1331.83	0.02937	0.029	0.02879	0.02843	0.02809	0.02782	0.02736	0.02693	0.02655	0.02621	0.02585	0.02546	0.025
1330.4	0.02937	0.02901	0.0288	0.02845	0.02811	0.02784	0.02737	0.02695	0.02658	0.02624	0.02588	0.02549	0.02504
1328.97	0.02937	0.02902	0.02881	0.02846	0.02812	0.02786	0.02739	0.02698	0.02661	0.02627	0.02591	0.02553	0.02508
1327.54	0.02937	0.02903	0.02882	0.02847	0.02813	0.02788	0.02741	0.027	0.02664	0.0263	0.02594	0.02557	0.02512
1326.11	0.02937	0.02903	0.02883	0.02848	0.02815	0.02789	0.02743	0.02702	0.02667	0.02634	0.02598	0.0256	0.02517
1324.68	0.02937	0.02904	0.02884	0.02849	0.02816	0.02791	0.02745	0.02704	0.0267	0.02637	0.02601	0.02564	0.02521
1323.25	0.02936	0.02904	0.02884	0.0285	0.02817	0.02793	0.02747	0.02707	0.02673	0.0264	0.02604	0.02568	0.02525
1321.82	0.02936	0.02905	0.02885	0.02851	0.02819	0.02794	0.02749	0.02709	0.02676	0.02643	0.02607	0.02571	0.02529
1320.39	0.02936	0.02906	0.02886	0.02852	0.02821	0.02796	0.02751	0.02711	0.02679	0.02646	0.02611	0.02575	0.02534
1318.96	0.02936	0.02906	0.02887	0.02854	0.02822	0.02798	0.02753	0.02714	0.02682	0.0265	0.02614	0.02579	0.02538
1317.53	0.02935	0.02907	0.02888	0.02855	0.02824	0.028	0.02756	0.02716	0.02685	0.02653	0.02618	0.02583	0.02543
1316.1	0.02935	0.02908	0.02889	0.02857	0.02826	0.02802	0.02758	0.02719	0.02689	0.02657	0.02622	0.02587	0.02547
1314.67	0.02935	0.02909	0.0289	0.02858	0.02828	0.02804	0.0276	0.02721	0.02692	0.0266	0.02626	0.02591	0.02552
1313.24	0.02935	0.02909	0.02891	0.02859	0.02829	0.02806	0.02762	0.02724	0.02695	0.02664	0.02629	0.02594	0.02556
1311.8	0.02935	0.0291	0.02892	0.02861	0.02831	0.02808	0.02764	0.02726	0.02698	0.02667	0.02633	0.02598	0.0256
1310.37	0.02934	0.02911	0.02892	0.02862	0.02833	0.0281	0.02766	0.02729	0.02701	0.0267	0.02636	0.02602	0.02565
1308.94	0.02934	0.02911	0.02893	0.02863	0.02834	0.02812	0.02768	0.02731	0.02704	0.02673	0.0264	0.02606	0.02569
1307.51	0.02934	0.02911	0.02894	0.02864	0.02836	0.02813	0.02769	0.02733	0.02707	0.02676	0.02643	0.02609	0.02573
1306.08	0.02934	0.02912	0.02895	0.02865	0.02837	0.02815	0.02771	0.02736	0.0271	0.02679	0.02646	0.02612	0.02577
1304.65	0.02933	0.02912	0.02896	0.02866	0.02839	0.02816	0.02773	0.02738	0.02713	0.02682	0.02649	0.02616	0.0258
1303.22	0.02933	0.02913	0.02896	0.02867	0.0284	0.02818	0.02774	0.0274	0.02716	0.02685	0.02652	0.02619	0.02584
1301.79	0.02933	0.02913	0.02897	0.02868	0.02841	0.02819	0.02776	0.02742	0.02718	0.02688	0.02655	0.02621	0.02587
1300.36	0.02933	0.02914	0.02898	0.02869	0.02842	0.0282	0.02777	0.02744	0.0272	0.0269	0.02657	0.02624	0.0259
1298.93	0.02933	0.02914	0.02898	0.0287	0.02843	0.02821	0.02779	0.02745	0.02722	0.02692	0.02659	0.02625	0.02593
1297.5	0.02933	0.02914	0.02899	0.0287	0.02844	0.02822	0.0278	0.02747	0.02724	0.02694	0.02661	0.02627	0.02595
1296.07	0.02933	0.02915	0.02899	0.02871	0.02845	0.02823	0.02781	0.02748	0.02725	0.02696	0.02663	0.02629	0.02597
1294.64	0.02932	0.02915	0.029	0.02872	0.02846	0.02824	0.02783	0.0275	0.02727	0.02697	0.02665	0.02631	0.02599
1293.21	0.02932	0.02916	0.029	0.02872	0.02847	0.02825	0.02784	0.02751	0.02728	0.02699	0.02667	0.02633	0.02601
1291.78	0.02932	0.02916	0.02901	0.02873	0.02848	0.02826	0.02785	0.02753	0.02729	0.02701	0.02669	0.02634	0.02603
1290.35	0.02932	0.02917	0.02902	0.02873	0.02848	0.02826	0.02786	0.02754	0.02731	0.02702	0.0267	0.02636	0.02605
1288.92	0.02932	0.02917	0.02902	0.02874	0.02849	0.02827	0.02786	0.02756	0.02732	0.02704	0.02672	0.02638	0.02606
1287.49	0.02932	0.02918	0.02903	0.02874	0.0285	0.02828	0.02787	0.02757	0.02733	0.02705	0.02673	0.02639	0.02608
1286.05	0.02932	0.02918	0.02904	0.02874	0.02851	0.02828	0.02788	0.02758	0.02734	0.02707	0.02675	0.02641	0.02609
1284.62	0.02932	0.02919	0.02904	0.02875	0.02851	0.02829	0.02789	0.02759	0.02735	0.02708	0.02676	0.02642	0.02611
1283.19	0.02932	0.02919	0.02905	0.02875	0.02852	0.0283	0.02789	0.0276	0.02737	0.02709	0.02677	0.02644	0.02612
1281.76	0.02932	0.02919	0.02905	0.02876	0.02852	0.0283	0.0279	0.02761	0.02738	0.0271	0.02678	0.02645	0.02613
1280.33	0.02932	0.0292	0.02905	0.02876	0.02853	0.02831	0.0279	0.02762	0.02739	0.02711	0.02679	0.02646	0.02614
1278.9	0.02932	0.0292	0.02906	0.02877	0.02853	0.02831	0.02791	0.02763	0.02739	0.02712	0.02679	0.02646	0.02614
1277.47	0.02932	0.02921	0.02906	0.02877	0.02854	0.02832	0.02792	0.02763	0.0274	0.02712	0.0268	0.02647	0.02615
1276.04	0.02932	0.02921	0.02906	0.02877	0.02854	0.02833	0.02792	0.02764	0.0274	0.02713	0.02681	0.02648	0.02616
1274.61	0.02932	0.02921	0.02906	0.02878	0.02854	0.02833	0.02792	0.02764	0.02741	0.02713	0.02681	0.02648	0.02616
1273.18	0.02932	0.02921	0.02907	0.02878	0.02855	0.02833	0.02792	0.02765	0.02741	0.02713	0.02682	0.02649	0.02616
1271.75	0.02932	0.02922	0.02907	0.02878	0.02855	0.02834	0.02793	0.02765	0.02741	0.02714	0.02682	0.0265	0.02617
1270.32	0.02932	0.02922	0.02908	0.02879	0.02855	0.02834	0.02793	0.02766	0.02742	0.02714	0.02683	0.0265	0.02617
1268.89	0.02932	0.02922	0.02908	0.02879	0.02856	0.02835	0.02793	0.02766	0.02742	0.02714	0.02684	0.02651	0.02618
1267.46	0.02932	0.02923	0.02908	0.02879	0.02856	0.02835	0.02794	0.02767	0.02743	0.02715	0.02685	0.02651	0.02618
1266.03	0.02932	0.02923	0.02909	0.02879	0.02856	0.02835	0.02794	0.02767	0.02743	0.02715	0.02685	0.02652	0.02619
1264.6	0.02932	0.02923	0.02909	0.0288	0.02856	0.02835	0.02794	0.02767	0.02744	0.02715	0.02686	0.02652	0.02619
1263.17	0.02932	0.02923	0.02909	0.0288	0.02857	0.02836	0.02795	0.02768	0.02744	0.02716	0.02686	0.02653	0.0262
1261.74	0.02933	0.02924	0.0291	0.0288	0.02857	0.02836	0.02795	0.02768	0.02745	0.02716	0.02686	0.02653	0.0262
1260.31	0.02933	0.02924	0.0291	0.0288	0.02857	0.02836	0.02795	0.02769	0.02745	0.02716	0.02687	0.02654	0.02621
1258.87	0.02933	0.02924	0.0291	0.0288	0.02857	0.02837	0.02796	0.02769	0.02745	0.02717	0.02687	0.02654	0.02621
1257.44	0.02933	0.02924	0.02911	0.0288	0.02857	0.02837	0.02796	0.02769	0.02746	0.02717	0.02687	0.02655	0.02622
1256.01	0.02933	0.02924	0.02911	0.02881	0.02858	0.02837	0.02796	0.02769	0.02746	0.02717	0.02687	0.02655	0.02622
1254.58	0.02933	0.02924	0.02911	0.02881	0.02858	0.02837	0.02796	0.02769	0.02746	0.02718	0.02688	0.02655	0.02622
1253.15	0.02933	0.02924	0.02911	0.02881	0.02858	0.02838	0.02796	0.02769	0.02746	0.02718	0.02688	0.02655	0.02622
1251.72	0.02933	0.02924	0.02911	0.02881	0.02858	0.02838	0.02796	0.02769	0.02746	0.02718	0.02688	0.02656	0.02623
1250.29	0.02933	0.02924	0.02911	0.0288	0.02858	0.02838	0.02796	0.02769	0.02746	0.02718	0.02688	0.02656	0.02623
1248.86	0.02933	0.02923	0.02911	0.0288	0.02858	0.02838	0.02796	0.02769	0.02746	0.02718	0.02688	0.02656	0.02623
1247.43	0.02933	0.02923	0.02911	0.0288	0.02858	0.02838	0.02797	0.02769	0.02746	0.02718	0.02688	0.02656	0.02623
1246	0.02933	0.02923	0.02911	0.0288	0.02858	0.02838	0.02797	0.02769	0.02747	0.02719	0.02688	0.02656	0.02623
1244.57	0.02933	0.02923	0.02911	0.0288	0.02858	0.02838	0.02797	0.02769	0.02747	0.02719	0.02689	0.02656	0.02623
1243.14	0.02933	0.02923	0.02911	0.02881	0.02859	0.02838	0.02797	0.02769	0.02747	0.02719	0.02689	0.02656	0.02624
1241.71	0.02933	0.02923	0.02911	0.02881	0.02859	0.02838	0.02797	0.02769	0.02747	0.02719	0.02689	0.02656	0.02624
1240.28	0.02933	0.02923	0.02911	0.02881	0.02859	0.02838	0.02797	0.02769	0.02747	0.02719	0.02689	0.02656	0.02624
1238.85	0.02933	0.02923	0.0291	0.02881	0.02859	0.02838	0.02797	0.02768	0.02747	0.02719	0.02689	0.02656	0.02624
1237.42	0.02934	0.02923	0.0291	0.02881	0.02859	0.02838	0.02797	0.02768	0.02747	0.02719	0.02689	0.02656	0.02624
1235.99	0.02934	0.02922	0.0291	0.02881	0.02859	0.02838	0.02797	0.02768	0.02747	0.0272	0.02689	0.02656	0.02624
1234.56	0.02934	0.02922	0.0291	0.02881	0.02859	0.02838	0.02797	0.02768	0.02747	0.0272	0.02689	0.02656	0.02624
1233.12	0.02934	0.02922	0.0291	0.02881	0.02858	0.02838	0.02797	0.02768	0.02747	0.0272	0.02689	0.02656	0.02624
1231.69	0.02934	0.02922	0.0291	0.02881	0.02858	0.02837	0.02797	0.02768	0.02747	0.0272	0.02689	0.02656	0.02624
1230.26	0.02934	0.02921	0.02911	0.02881	0.02858	0.02837	0.02797	0.02768	0.02747	0.0272	0.02689	0.02656	0.02624
1228.83	0.02934	0.02921	0.02911	0.02881	0.02859	0.02837	0.02797	0.02768	0.02747	0.0272	0.02689	0.02656	0.02624
1227.4	0.02934	0.02921	0.02911	0.02881	0.02859	0.02837	0.02797	0.02768	0.02748	0.0272	0.02689	0.02656	0.02624
1225.97	0.02934	0.02921	0.02911	0.02881	0.02859	0.02837	0.02798	0.02768	0.02748	0.0272	0.02689	0.02656	0.02625
1224.54	0.02934	0.02922	0.02911	0.02881	0.02859	0.02837	0.02798	0.02768	0.02748	0.0272	0.02689	0.02656	0.02625
1223.11	0.02934	0.02922	0.02912	0.02881	0.02859	0.02837	0.02798	0.02768	0.02748	0.02721	0.0269	0.02656	0.02625
1221.68	0.02934	0.02922	0.02912	0.02881	0.02859	0.02837	0.02798	0.02768	0.02748	0.02721	0.0269	0.02656	0.02626
1220.25	0.02934	0.02922	0.02912	0.02881	0.02859	0.02837	0.02798	0.02769	0.02748	0.02721	0.0269	0.02656	0.02626
1218.82	0.02934	0.02923	0.02912	0.02881	0.02859	0.02837	0.02798	0.02769	0.02748	0.02721	0.0269	0.02656	0.02626
1217.39	0.02934	0.02923	0.02912	0.02881	0.02859	0.02837	0.02798	0.02769	0.02748	0.02721	0.0269	0.02656	0.02626
1215.96	0.02934	0.02923	0.02911	0.02881	0.02859	0.02837	0.02798	0.02769	0.02748	0.02721	0.0269	0.02657	0.02626
1214.53	0.02934	0.02923	0.02911	0.0288	0.02859	0.02837	0.02797	0.02769	0.02748	0.02721	0.0269	0.02657	0.02626
1213.1	0.02933	0.02923	0.02911	0.0288	0.02859	0.02837	0.02797	0.02769	0.02748	0.02721	0.0269	0.02657	0.02625
1211.67	0.02933	0.02923	0.02911	0.0288	0.02859	0.02837	0.02797	0.02769	0.02748	0.02721	0.02691	0.02657	0.02625
1210.24	0.02933	0.02923	0.02911	0.02881	0.02859	0.02837	0.02797	0.0277	0.02749	0.02721	0.02691	0.02657	0.02626
1208.81	0.02933	0.02924	0.02911	0.02881	0.02859	0.02837	0.02797	0.0277	0.02749	0.02721	0.02691	0.02658	0.02626
1207.38	0.02933	0.02924	0.02911	0.02881	0.02859	0.02838	0.02797	0.02771	0.0275	0.02722	0.02692	0.02658	0.02627
1205.94	0.02934	0.02924	0.02911	0.02881	0.02859	0.02838	0.02798	0.02771	0.0275	0.02722	0.02692	0.02659	0.02627
1204.51	0.02934	0.02924	0.02911	0.02881	0.02859	0.02838	0.02798	0.02772	0.02751	0.02722	0.02692	0.02659	0.02627
1203.08	0.02934	0.02925	0.02911	0.02881	0.02859	0.02839	0.02798	0.02772	0.02751	0.02722	0.02693	0.0266	0.02628
1201.65	0.02934	0.02925	0.02911	0.02881	0.02859	0.02839	0.02798	0.02772	0.02751	0.02722	0.02693	0.0266	0.02628
1200.22	0.02934	0.02924	0.02911	0.02881	0.02859	0.02839	0.02798	0.02773	0.02751	0.02722	0.02693	0.0266	0.02628
1198.79	0.02934	0.02924	0.02911	0.02881	0.02859	0.02839	0.02798	0.02773	0.02751	0.02721	0.02693	0.02661	0.02628
1197.36	0.02934	0.02924	0.02911	0.02881	0.02859	0.02839	0.02798	0.02773	0.02751	0.02721	0.02694	0.02661	0.02628
1195.93	0.02934	0.02924	0.02911	0.02881	0.02859	0.02839	0.02798	0.02773	0.02751	0.02721	0.02694	0.02661	0.02628
1194.5	0.02934	0.02923	0.02911	0.02881	0.02859	0.02839	0.02798	0.02774	0.0275	0.02721	0.02695	0.02661	0.02628
1193.07	0.02934	0.02923	0.02911	0.02881	0.02859	0.02839	0.02798	0.02773	0.0275	0.02721	0.02695	0.02661	0.02628
1191.64	0.02933	0.02922	0.02911	0.0288	0.02858	0.02839	0.02798	0.02773	0.0275	0.02721	0.02695	0.02661	0.02628
1190.21	0.02933	0.02922	0.02911	0.0288	0.02858	0.02839	0.02798	0.02773	0.0275	0.02721	0.02695	0.02661	0.02628
1188.78	0.02932	0.02921	0.02911	0.02879	0.02858	0.02839	0.02798	0.02773	0.0275	0.02721	0.02695	0.02661	0.02629
1187.35	0.02932	0.02921	0.02911	0.02879	0.02858	0.02839	0.02798	0.02773	0.0275	0.02721	0.02695	0.02661	0.02629
1185.92	0.02932	0.0292	0.02911	0.02879	0.02858	0.02839	0.02798	0.02773	0.0275	0.02722	0.02696	0.02661	0.0263
1184.49	0.02932	0.0292	0.02911	0.02879	0.02858	0.02839	0.02798	0.02774	0.0275	0.02723	0.02696	0.02662	0.0263
1183.06	0.02932	0.0292	0.02911	0.0288	0.02859	0.0284	0.02798	0.02774	0.02751	0.02723	0.02697	0.02662	0.02631
1181.63	0.02932	0.02919	0.02911	0.0288	0.02859	0.0284	0.02799	0.02774	0.02751	0.02724	0.02698	0.02663	0.02631
1180.19	0.02932	0.02919	0.02911	0.02881	0.0286	0.02841	0.02799	0.02774	0.02751	0.02725	0.02698	0.02663	0.02632
1178.76	0.02932	0.02919	0.02911	0.02881	0.0286	0.02841	0.02799	0.02774	0.02751	0.02725	0.02699	0.02664	0.02633
1177.33	0.02931	0.02919	0.0291	0.02881	0.0286	0.02842	0.02798	0.02774	0.02751	0.02725	0.02699	0.02664	0.02634
1175.9	0.02931	0.02918	0.0291	0.02881	0.0286	0.02842	0.02798	0.02774	0.02751	0.02725	0.02699	0.02664	0.02634
1174.47	0.02931	0.02918	0.0291	0.02881	0.0286	0.02842	0.02798	0.02774	0.02751	0.02725	0.027	0.02665	0.02635
1173.04	0.02931	0.02917	0.0291	0.02881	0.0286	0.02842	0.02798	0.02775	0.02752	0.02726	0.02701	0.02665	0.02636
1171.61	0.02931	0.02917	0.0291	0.02881	0.0286	0.02841	0.02798	0.02776	0.02753	0.02727	0.02702	0.02666	0.02637
1170.18	0.0293	0.02917	0.02909	0.02882	0.0286	0.02841	0.02799	0.02777	0.02753	0.02728	0.02703	0.02666	0.02637
1168.75	0.0293	0.02917	0.02909	0.02882	0.0286	0.02841	0.02799	0.02778	0.02755	0.02729	0.02704	0.02667	0.02639
1167.32	0.0293	0.02917	0.02909	0.02882	0.0286	0.02842	0.028	0.02779	0.02756	0.0273	0.02706	0.02668	0.02641
1165.89	0.0293	0.02918	0.02908	0.02883	0.0286	0.02843	0.02801	0.02781	0.02758	0.02732	0.02707	0.02669	0.02643
1164.46	0.0293	0.02918	0.02908	0.02884	0.02861	0.02844	0.02802	0.02782	0.0276	0.02734	0.02708	0.02669	0.02645
1163.03	0.0293	0.02918	0.02907	0.02885	0.02861	0.02845	0.02802	0.02783	0.02761	0.02737	0.02709	0.0267	0.02647
1161.6	0.0293	0.02919	0.02907	0.02886	0.02861	0.02845	0.02803	0.02783	0.02762	0.02739	0.02709	0.02671	0.02648
1160.17	0.0293	0.0292	0.02906	0.02887	0.02862	0.02846	0.02805	0.02783	0.02763	0.02741	0.02709	0.02672	0.02648
1158.74	0.0293	0.0292	0.02906	0.02887	0.02863	0.02846	0.02805	0.02782	0.02764	0.02743	0.02709	0.02673	0.02648
1157.31	0.0293	0.02921	0.02907	0.02887	0.02864	0.02846	0.02804	0.0278	0.02766	0.02743	0.02708	0.02673	0.02647
1155.88	0.02931	0.02923	0.02908	0.02887	0.02864	0.02846	0.02802	0.02779	0.02767	0.02743	0.02707	0.02672	0.02645
1154.45	0.02932	0.02925	0.02909	0.02887	0.02864	0.02846	0.028	0.02779	0.02766	0.02742	0.02705	0.02671	0.02642
1153.01	0.02934	0.02928	0.02908	0.02889	0.02864	0.02845	0.02801	0.02781	0.02766	0.02741	0.02704	0.02671	0.0264
1151.58	0.02937	0.02931	0.02907	0.02892	0.02864	0.02842	0.02803	0.02785	0.02766	0.0274	0.02705	0.02673	0.02639
1150.15	0.02941	0.02933	0.02906	0.02894	0.02862	0.02837	0.02806	0.02789	0.02765	0.02738	0.02707	0.02677	0.0264
1148.72	0.02944	0.02933	0.02904	0.02895	0.02858	0.02834	0.02806	0.02791	0.02763	0.02734	0.02708	0.02679	0.02643
1147.29	0.02945	0.02931	0.02903	0.02894	0.02854	0.02832	0.02806	0.0279	0.0276	0.02729	0.02708	0.0268	0.02644
1145.86	0.02944	0.0293	0.02903	0.02893	0.02851	0.02834	0.02806	0.02788	0.02756	0.02726	0.02709	0.02679	0.02644
1144.43	0.02942	0.02929	0.02904	0.02892	0.0285	0.02836	0.02806	0.02785	0.02752	0.02724	0.0271	0.02676	0.02643
1143	0.02936	0.02926	0.02904	0.0289	0.0285	0.02838	0.02803	0.02781	0.02749	0.02722	0.02712	0.02671	0.0264
1141.57	0.02928	0.02922	0.02902	0.02887	0.0285	0.02838	0.02799	0.02779	0.02748	0.02719	0.02712	0.02665	0.02636
1140.14	0.0292	0.02918	0.02901	0.02884	0.02849	0.02838	0.02796	0.02777	0.02749	0.02716	0.02711	0.02659	0.02634
1138.71	0.02913	0.02915	0.029	0.02882	0.02849	0.02837	0.02795	0.02775	0.0275	0.02711	0.02709	0.02652	0.02634
1137.28	0.02908	0.02909	0.02899	0.02879	0.02847	0.02834	0.02792	0.02772	0.02748	0.02706	0.02707	0.02644	0.02632
1135.85	0.02903	0.02902	0.02896	0.02874	0.02845	0.02829	0.0279	0.02768	0.02745	0.02699	0.02704	0.02635	0.02629
1134.42	0.02899	0.02895	0.02894	0.0287	0.02843	0.02824	0.02787	0.02764	0.02741	0.02694	0.02701	0.02626	0.02624
1132.99	0.02896	0.02889	0.02893	0.02865	0.02841	0.02819	0.02786	0.0276	0.02737	0.02689	0.02698	0.02618	0.02618
1131.56	0.02892	0.02883	0.02891	0.02861	0.0284	0.02814	0.02785	0.02757	0.02732	0.02685	0.02697	0.02611	0.02611
1130.13	0.02887	0.02876	0.02889	0.02856	0.02839	0.02809	0.02785	0.02755	0.02728	0.02683	0.02695	0.02604	0.02603
1128.7	0.02881	0.02869	0.02888	0.02853	0.02838	0.02805	0.02785	0.02755	0.02724	0.02682	0.02695	0.02598	0.02595
1127.26	0.02876	0.02862	0.02888	0.02849	0.02837	0.02804	0.02788	0.02754	0.02721	0.02681	0.02695	0.02593	0.02588
1125.83	0.0287	0.02855	0.02888	0.02845	0.02836	0.02803	0.02791	0.02754	0.02719	0.02681	0.02695	0.02589	0.02581
1124.4	0.02865	0.02848	0.02887	0.0284	0.02835	0.02802	0.02793	0.02753	0.02715	0.02681	0.02695	0.02584	0.02575
1122.97	0.0286	0.02842	0.02887	0.02836	0.02835	0.02801	0.02796	0.02752	0.02711	0.02681	0.02695	0.02581	0.02569
1121.54	0.02855	0.02836	0.02887	0.02832	0.02835	0.02801	0.02798	0.02752	0.02708	0.02682	0.02696	0.02579	0.02565
1120.11	0.02851	0.02831	0.02887	0.02828	0.02835	0.02802	0.02801	0.02752	0.02705	0.02683	0.02697	0.02578	0.02561
1118.68	0.02847	0.02827	0.02888	0.02825	0.02836	0.02802	0.02804	0.02752	0.02703	0.02685	0.02699	0.02578	0.02558
1117.25	0.02844	0.02823	0.02888	0.02822	0.02837	0.02802	0.02807	0.02753	0.02702	0.02687	0.027	0.02579	0.02556
1115.82	0.0284	0.02819	0.02889	0.0282	0.02837	0.02803	0.0281	0.02753	0.02701	0.0269	0.02702	0.02581	0.02555
1114.39	0.02837	0.02816	0.0289	0.02819	0.02838	0.02803	0.02813	0.02754	0.027	0.02693	0.02705	0.02583	0.02554
1112.96	0.02835	0.02813	0.02892	0.02818	0.02839	0.02804	0.02816	0.02756	0.02701	0.02697	0.02708	0.02586	0.02554
1111.53	0.02834	0.02811	0.02893	0.02818	0.0284	0.02805	0.02819	0.02757	0.02701	0.02701	0.02711	0.0259	0.02555
1110.1	0.02833	0.0281	0.02895	0.02817	0.02842	0.02807	0.02822	0.02759	0.02703	0.02705	0.02714	0.02594	0.02557
1108.67	0.02832	0.0281	0.02897	0.02818	0.02843	0.02809	0.02825	0.02761	0.02704	0.02709	0.02717	0.02598	0.02559
1107.24	0.02831	0.0281	0.02899	0.02818	0.02845	0.02812	0.02828	0.02763	0.02707	0.02714	0.0272	0.02603	0.02562
1105.81	0.02832	0.0281	0.02901	0.02819	0.02847	0.02815	0.02831	0.02765	0.02709	0.02719	0.02723	0.02608	0.02566
[truncated: 22 more rows]

## Sheet: Fig. 4i
Fig. 4i
[truncated: 1,070 more rows]
