# Supplementary material for: Active hydrogen boosts electrochemical nitrate reduction to ammonia
Source: Nat Commun. 2022 Dec 27;13:7958. doi: 10.1038/s41467-022-35664-w (PMC9794814; doi:10.1038/s41467-022-35664-w)
Supplement: Supplementary file 2 — Source Data [file 41467_2022_35664_MOESM2_ESM.zip › Fig. 5(a,b).xlsx]

## Sheet: Fig. 5a
Fig. 5a
NITRR	CoP (eV)	CoP (eV)	CoP-LINE	CoP-LINE	Co (eV)	Co (eV)	Co-LINE	Co-LINE
1	0		--		0		--
2	0		0		0		0
3	--	-0.78158	-0.78158	--	--	0.47616	0.47616	--
4	--	-0.78158	--	-0.78158	--	0.47616	--	0.47616
5	-1.23638	--	--	-1.23638	-3.25244	--	--	-3.25244
6	-1.23638	--	-1.23638	--	-3.25244	--	-3.25244	--
7	--	-0.5568	-0.5568	--	--	-0.16216	-0.16216	--
8	--	-0.5568	--	-0.5568	--	-0.16216	--	-0.16216
9	-1.67883	--	--	-1.67883	-1.54988	--	--	-1.54988
10	-1.67883	--	-1.67883	--	-1.54988	--	-1.54988	--
11	--	-0.11379	-0.11379	--	--	-0.28599	-0.28599	--
12	--	-0.11379	--	-0.11379	--	-0.28599	--	-0.28599
13	0.83054	--	--	0.83054	-1.0181	--	--	-1.0181
14	0.83054	--	0.83054	--	-1.0181	--	-1.0181	--
15	--	0.87563	0.87563	--	--	-0.6087	-0.6087	--
16	--	0.87563	--	0.87563	--	-0.6087	--	-0.6087
17	0.32482	--	--	0.32482	2.03944	--	--	2.03944
18	0.32482	--	0.32482	--	2.03944	--	2.03944	--
19	--	0.25502	0.25502	--	--	0.10058	0.10058	--
20	--	0.25502	--	0.25502	--	0.10058	--	0.10058
21	1.056		--	1.056	1.056		--	1.056
22	1.056		--		1.056		--

## Sheet: Fig. 5b
Fig. 5b
HER	CoP (eV)	CoP (eV)	CoP-LINE	CoP-LINE	Co (eV)	Co (eV)	Co-LINE	Co-LINE
1		0				0
2		0		0		0		0
3	-0.47872	--		-0.47872	0.00565			0.00565
4	-0.47872	--	-0.47872		0.00565		0.00565
5	--	-0.47587	-0.47587		--	-0.06101	-0.06101
6	--	-0.47587	--	-0.47587	--	-0.06101	--	-0.06101
7	-0.27504	--	--	-0.27504	0.79236	--	--	0.79236
8	-0.27504		-0.27504	--	0.79236	--	0.79236	--
9		0	0	--	--	0	0	--
10	--	0	--	--	--	0	--	--
