# Supplementary material for: Active hydrogen boosts electrochemical nitrate reduction to ammonia
Source: Nat Commun. 2022 Dec 27;13:7958. doi: 10.1038/s41467-022-35664-w (PMC9794814; doi:10.1038/s41467-022-35664-w)
Supplement: Supplementary file 2 — Source Data [file 41467_2022_35664_MOESM2_ESM.zip › Fig. 6(b,c) .xlsx]

## Sheet: Fig. 6b
Fig. 6b
No.	electrolyte	Initial electrolyte	Standard deviation	Initial electrolyte with 1% ammonia	Standard deviation	Electrolyte after NITRR	Standard deviation		1% ammonia with the same pH of electrolyte after NITRR
1	1.0 M NO3	0.227	0.04915	19.471	2.17697	16.1284	0.44439		21.6438
2	0.1 M OH+1.0 M NO3	3.75686	0.21287	23.0349	0.86263	43.1644	4.07592		39.2413

## Sheet: Fig. 6c
Fig. 6c
Cycling number	0.1 M OH+1.0 M NO3 (mg mL-1)	1.0 M NO3 (mg mL-1)
1	38.698	14.3533
2	44.1124	15.4667
3	46.6827	16.9933
4	38.3133	15.9733
5	42.3	14.6133
6	42.2267	16.0133
7	37.7133	15.46
8	43.3333	16.8933
9	43.3867	16.2067
10	43.94	16.4533
